# Supplementary material for: Acquisition of Type I methyltransferase via horizontal gene transfer increases the drug resistance of Aeromonas veronii
Source: Microb Genom. 2023 Sep 27;9(9):001107. doi: 10.1099/mgen.0.001107 (PMC10569733; doi:10.1099/mgen.0.001107)
Supplement: Supplementary material 2 [file mgen-9-1107-s002.xls]

## Sheet: Distribution of gene families
Table S1. List of the presence/absence for orthologous gene families in 20 A.veronii strains.
	17ISAe	1708-29120	AVNIH1	B565	C4	FDAARGOS_632	Hm21	HX3	JC529	MS-18-37	SW3814	TH0426	WP2-S18-CRE-03	WP3-W19-ESBL-03	WP8-S18-ESBL-11	WP8-W19-CRE-03	WP9-W18-ESBL-04	X11	X12	ZfB1
1	0	0	0	0	1	0	0	0	0	0	1	0	0	0	0	0	1	0	0	0
2	0	0	0	0	0	0	0	0	1	0	0	0	0	0	0	0	0	0	0	0
3	0	0	0	0	0	1	0	1	0	1	0	0	0	0	0	0	0	0	0	0
4	0	0	1	0	0	0	0	0	0	0	0	0	0	0	0	0	0	0	0	0
5	0	0	0	0	0	0	1	0	0	0	0	1	0	0	0	0	0	0	0	0
6	1	0	1	1	1	1	1	0	0	1	1	0	1	0	1	1	1	0	1	1
7	0	0	0	0	1	0	0	0	0	0	0	0	0	0	0	0	0	0	0	0
8	0	0	0	0	0	0	0	0	0	0	0	0	0	0	0	1	0	0	0	0
9	1	0	0	0	0	0	0	0	0	0	0	0	0	0	0	0	0	0	0	0
10	0	0	0	0	1	0	0	0	0	0	0	0	0	1	1	0	0	0	0	0
11	0	0	0	0	0	0	0	0	0	0	0	0	0	0	0	0	0	0	0	1
12	0	0	0	0	0	1	0	0	0	1	0	0	0	0	0	0	0	0	0	0
13	0	1	0	0	0	0	0	0	0	0	0	0	0	0	0	0	0	0	0	0
14	0	0	0	0	0	0	0	0	0	0	0	0	0	0	0	0	1	0	0	0
15	0	0	0	0	0	0	0	0	0	0	1	0	0	0	0	0	0	0	0	0
16	0	0	0	0	0	0	0	0	0	0	0	0	0	0	0	0	0	0	0	1
17	0	0	0	0	0	0	0	0	0	0	0	0	0	0	1	0	0	0	0	0
18	0	0	0	0	0	0	0	1	0	0	0	0	0	0	0	0	1	0	0	0
19	0	0	0	0	0	0	0	0	1	0	0	0	0	1	0	1	0	0	0	0
20	0	0	1	0	1	0	0	0	0	0	0	0	1	0	0	1	0	0	0	0
21	0	1	0	0	0	0	0	0	0	0	0	0	0	1	0	0	0	0	0	0
22	0	0	0	0	0	0	0	0	1	0	0	0	0	0	0	0	0	0	0	0
23	0	0	0	0	0	0	0	1	0	0	0	0	0	0	0	0	0	0	0	0
24	0	0	0	0	1	0	0	0	1	0	0	0	0	0	0	0	0	0	1	1
25	0	0	0	1	0	0	0	0	0	0	0	0	0	0	0	0	0	0	0	0
26	0	0	0	0	0	0	0	0	0	0	0	0	0	0	0	0	1	0	0	0
27	0	0	0	0	0	0	0	0	0	0	0	0	0	1	0	0	0	0	0	0
28	0	0	0	0	0	0	0	0	0	0	0	0	1	0	0	0	0	0	0	1
29	0	0	0	0	0	0	0	0	0	0	0	0	0	0	1	0	1	0	0	0
30	0	0	0	0	0	0	0	0	0	0	0	0	0	0	0	0	1	0	0	0
31	0	0	0	0	0	0	0	0	0	0	0	0	0	0	0	0	1	0	0	0
32	0	0	0	0	1	0	0	0	0	0	0	0	0	0	0	0	0	0	0	0
33	0	0	0	0	0	0	0	0	0	0	0	0	0	0	0	0	0	0	1	0
34	0	0	0	0	0	0	0	0	0	0	0	0	0	0	0	0	0	1	0	0
35	0	0	0	0	0	0	1	0	0	0	0	0	0	0	0	0	0	0	0	0
36	0	0	1	0	0	0	0	1	0	0	1	0	0	0	0	0	0	0	0	0
37	0	0	0	0	0	0	0	0	0	0	0	0	1	0	0	0	0	0	0	0
38	1	0	0	0	1	0	1	1	1	1	1	0	0	0	1	0	0	0	0	0
39	0	0	0	0	0	0	0	0	0	0	0	0	0	0	0	0	1	0	0	0
40	0	0	0	0	0	1	0	0	0	0	0	1	1	0	0	0	0	0	0	1
41	0	0	0	0	0	0	0	0	0	0	0	0	0	0	0	0	0	1	0	1
42	0	0	1	0	0	0	0	1	0	0	0	0	0	0	0	1	0	0	0	0
43	1	1	1	1	1	1	1	1	1	1	1	1	1	1	1	1	1	1	1	1
44	0	0	0	0	0	0	0	0	0	0	0	0	0	0	0	0	1	0	0	0
45	0	0	0	0	0	0	1	0	0	0	0	0	0	0	0	0	0	0	0	0
46	0	1	1	1	1	1	1	1	1	1	1	1	0	1	1	1	1	1	1	1
47	0	0	0	1	0	0	1	0	0	0	0	0	0	0	1	0	0	0	0	0
48	0	0	0	0	0	0	0	0	0	0	0	0	0	0	0	0	0	0	1	0
49	0	0	0	0	1	0	0	0	1	0	0	0	0	0	0	0	0	0	0	0
50	0	0	0	0	0	0	0	0	0	0	0	0	0	1	0	0	0	0	0	0
51	0	0	0	0	0	0	1	0	0	0	0	0	0	0	0	0	0	0	0	0
52	1	1	1	1	1	1	1	1	1	1	1	1	1	1	1	1	1	1	1	1
53	0	1	1	0	0	1	0	0	1	0	1	0	1	0	0	0	0	0	0	0
54	0	0	0	1	0	0	0	0	0	0	0	0	0	0	0	0	0	0	0	0
55	1	1	1	1	1	1	1	1	1	1	1	1	1	1	1	1	1	1	1	1
56	0	0	0	0	0	0	0	0	0	0	0	0	0	0	1	0	0	0	0	0
57	0	0	0	0	1	0	0	0	0	0	0	0	0	0	0	0	0	1	0	0
58	0	0	0	0	1	0	0	0	0	0	0	0	0	0	0	0	0	0	0	0
59	1	1	1	1	1	1	1	1	1	1	1	1	1	1	1	1	1	1	1	1
60	0	0	0	0	0	0	0	0	1	0	0	0	0	0	0	0	0	0	0	0
61	1	1	1	1	1	1	1	1	1	1	1	1	1	1	1	1	1	1	1	1
62	0	0	1	0	0	0	0	0	0	0	0	0	0	0	0	0	0	0	0	0
63	1	1	1	1	1	1	1	1	1	1	1	1	1	0	1	0	1	1	0	0
64	0	0	0	0	0	0	0	0	0	0	0	1	0	0	0	0	0	0	0	0
65	0	0	0	0	0	0	0	0	0	0	0	1	0	0	0	0	0	0	0	0
66	1	1	1	1	1	1	1	1	1	1	1	1	0	0	1	1	1	1	1	1
67	0	0	0	0	0	0	0	0	0	0	0	0	0	0	0	0	0	0	1	0
68	0	1	0	0	0	0	0	0	0	0	0	0	0	1	1	0	1	0	0	1
69	0	0	0	0	0	0	0	0	0	0	0	0	0	0	0	1	0	0	0	0
70	0	0	0	0	0	0	1	0	0	0	0	0	0	0	0	0	0	0	0	0
71	0	0	0	0	0	0	0	0	0	0	0	0	0	0	0	0	0	0	1	0
72	1	1	1	1	1	1	1	1	1	1	1	1	1	1	1	1	1	1	1	1
73	0	0	0	0	0	1	0	0	0	0	0	0	0	0	0	0	0	0	1	0
74	0	1	1	1	1	1	1	1	1	1	1	1	0	1	1	1	1	1	1	1
75	1	1	1	1	1	1	1	1	1	1	1	1	1	0	0	1	0	1	1	1
76	0	0	0	0	0	0	0	0	0	0	0	0	0	1	1	0	0	0	0	0
77	1	1	1	1	1	1	1	1	1	1	1	1	1	1	1	1	1	1	1	1
78	1	1	1	1	1	1	1	1	1	1	1	1	1	1	1	1	1	1	1	1
79	1	1	1	1	1	1	1	1	1	1	1	1	1	1	1	1	1	1	1	1
80	1	1	1	1	1	1	1	1	1	1	1	1	1	1	1	1	1	1	1	1
81	1	1	1	1	1	1	1	1	1	1	1	1	1	1	1	1	1	1	1	1
82	0	0	0	0	0	0	0	0	0	1	0	0	0	0	0	0	0	0	0	0
83	0	0	0	0	0	0	0	0	0	0	0	0	0	0	0	0	0	0	1	0
84	0	0	0	0	0	0	0	0	0	0	1	0	0	0	0	0	0	0	0	0
85	1	1	1	1	1	1	1	1	1	1	1	1	1	1	1	1	1	1	1	1
86	0	0	0	1	1	0	1	0	0	0	0	1	0	0	0	0	0	0	1	0
87	0	0	1	0	0	0	0	0	0	0	0	0	0	0	1	1	0	0	1	1
88	0	1	1	1	1	1	1	1	1	0	1	1	1	1	1	1	1	0	0	1
89	0	0	0	0	0	0	0	0	0	0	0	0	0	1	0	0	1	0	0	0
90	1	1	1	1	1	1	1	1	1	1	1	1	1	1	1	1	1	1	1	1
91	0	0	0	0	0	0	0	0	0	1	0	0	0	0	0	0	0	0	0	0
92	0	0	0	0	0	0	0	1	0	1	0	0	0	0	1	0	0	1	0	1
93	0	0	1	0	0	0	0	0	0	0	0	0	0	0	0	1	0	0	0	0
94	0	0	0	0	0	0	0	0	0	0	0	0	0	0	0	0	0	1	0	0
95	0	0	0	0	0	0	0	0	1	0	0	0	0	0	0	0	0	0	0	0
96	1	1	0	1	1	0	1	0	0	1	1	0	0	0	1	0	0	0	0	0
97	0	0	1	0	0	0	0	1	0	0	1	0	0	0	0	1	0	0	0	0
98	1	1	1	1	1	1	1	1	1	1	1	1	1	1	1	1	1	1	1	1
99	0	0	0	0	0	0	0	0	0	0	0	0	0	0	0	0	0	0	1	0
100	1	1	1	1	1	1	1	1	1	1	1	1	1	1	1	1	1	1	1	1
101	0	0	0	0	0	0	0	0	0	0	0	0	0	0	1	0	0	0	0	0
102	0	0	1	0	0	0	0	0	0	0	0	0	0	0	0	1	0	0	0	0
103	0	0	0	0	0	0	0	0	0	0	0	0	0	0	0	1	0	0	0	0
104	1	1	1	1	1	1	1	1	1	1	1	1	0	0	0	1	0	0	1	1
105	0	0	0	0	1	0	1	0	1	0	0	1	0	0	0	0	0	0	1	0
106	1	1	1	1	1	1	1	1	1	1	1	1	1	1	1	1	1	1	1	1
107	1	1	1	1	1	1	1	1	1	1	1	1	1	1	1	1	1	1	1	1
108	0	1	1	1	1	1	1	1	1	1	1	1	1	1	1	1	1	1	1	1
109	0	0	0	0	0	1	0	0	0	0	0	0	0	0	1	0	0	1	0	0
110	0	1	0	1	0	1	0	0	1	1	1	0	1	1	0	1	1	1	0	1
111	1	0	1	1	1	1	1	1	1	1	1	1	1	1	1	1	1	1	1	1
112	0	1	1	1	0	1	0	0	0	1	1	0	0	1	0	1	1	0	0	0
113	0	0	0	0	0	0	0	0	0	0	0	0	0	0	0	0	0	0	0	1
114	0	0	0	0	0	0	0	0	0	1	0	1	0	0	0	0	0	0	0	0
115	1	0	0	0	0	0	1	0	0	0	0	1	0	0	0	0	0	0	0	0
116	0	0	0	0	0	0	0	1	0	0	0	0	0	0	0	0	0	0	0	0
117	0	1	1	1	1	1	1	1	1	1	1	1	1	1	1	1	1	1	1	1
118	0	0	0	0	0	0	0	0	0	0	0	0	0	1	0	0	0	0	0	0
119	1	1	1	1	1	1	1	1	1	1	1	1	1	1	1	1	1	1	1	1
120	0	0	0	0	0	0	0	0	0	0	0	0	0	0	0	0	1	0	0	0
121	0	0	1	0	0	0	0	0	0	0	0	0	0	0	0	0	0	0	0	0
122	0	0	0	0	1	0	0	0	0	0	0	0	0	0	0	0	0	0	0	0
123	0	0	0	0	0	0	0	0	0	1	0	0	0	0	0	0	0	1	1	0
124	1	1	1	1	1	1	1	1	1	1	1	1	1	1	1	1	1	1	1	1
125	1	0	0	0	0	0	0	0	0	0	0	1	0	1	0	0	0	0	0	0
126	0	0	0	0	0	0	0	0	0	0	0	1	0	0	0	0	0	0	0	0
127	0	0	1	0	0	0	0	0	0	0	0	0	0	1	0	0	0	0	0	0
128	0	0	1	0	0	0	0	0	0	0	0	1	0	0	1	1	1	0	0	0
129	0	0	0	0	0	0	0	0	1	0	0	0	0	0	0	0	0	0	0	0
130	0	0	0	0	0	0	0	0	0	0	0	0	0	1	0	0	0	0	0	0
131	0	0	0	0	0	0	0	0	0	0	0	0	0	0	0	0	0	0	0	1
132	0	1	0	0	0	0	1	1	0	0	1	0	1	0	0	0	0	1	0	0
133	0	0	0	1	0	0	0	0	1	0	0	1	0	0	0	0	0	0	0	0
134	0	0	0	0	0	0	0	1	0	0	0	0	0	0	0	0	0	0	0	0
135	0	0	0	0	0	0	0	0	0	0	0	1	0	0	0	0	0	0	0	0
136	1	1	1	1	1	1	1	1	1	1	1	1	1	1	1	1	1	1	1	1
137	0	0	0	0	0	0	0	0	0	0	0	0	0	0	0	1	0	0	0	0
138	0	0	0	0	0	0	0	0	0	0	0	0	0	1	0	1	1	0	0	0
139	0	0	1	0	0	0	0	0	0	0	0	0	0	0	0	0	0	0	0	0
140	0	0	0	0	0	0	0	0	1	0	0	0	0	0	0	0	0	0	1	0
141	1	1	1	1	1	1	1	1	1	1	1	1	1	1	1	1	1	1	1	1
142	0	0	0	0	0	0	0	0	0	0	0	0	0	1	0	0	0	0	0	0
143	1	1	1	1	1	1	1	1	1	1	1	1	1	1	1	1	1	1	1	1
144	0	0	0	0	0	0	1	1	0	0	0	0	1	0	0	0	1	0	0	0
145	1	1	1	1	1	1	1	1	1	1	1	1	1	1	1	1	1	1	1	1
146	1	1	1	1	1	1	1	1	1	1	1	1	1	1	1	1	1	1	1	1
147	0	0	0	1	0	0	0	0	0	0	0	0	0	0	0	0	0	0	0	0
148	0	0	1	0	0	0	0	0	0	0	0	0	0	0	0	0	0	0	0	0
149	0	0	0	0	0	0	0	0	0	0	0	0	0	0	0	0	1	0	0	0
150	1	1	1	1	1	1	1	1	1	1	1	1	1	1	1	1	1	1	1	1
151	1	1	1	1	1	1	1	1	1	1	1	1	1	1	1	1	1	1	1	1
152	1	1	0	0	1	0	0	1	0	0	0	0	0	0	1	1	1	0	0	1
153	1	1	1	1	1	1	1	1	1	1	1	1	1	1	1	1	1	1	1	1
154	1	1	0	1	1	1	1	1	1	1	1	1	0	0	0	1	0	1	1	1
155	1	1	1	1	1	1	1	1	1	1	1	1	1	1	1	1	1	1	1	1
156	0	0	0	0	1	0	0	1	0	0	0	0	0	0	0	0	0	1	0	0
157	1	1	1	1	1	1	1	1	1	1	1	1	1	1	1	1	1	1	1	1
158	0	1	1	1	1	1	1	1	1	1	1	1	1	1	1	1	1	1	1	1
159	0	0	1	1	1	1	1	0	1	1	1	1	0	0	0	1	0	1	1	1
160	0	0	1	0	0	0	0	0	0	0	0	0	1	1	0	1	0	0	0	0
161	0	0	0	1	0	0	0	0	0	0	0	0	0	0	0	0	0	0	0	0
162	0	1	0	0	0	0	0	1	0	0	0	0	1	0	0	0	0	0	0	1
163	1	0	0	0	0	0	0	0	0	0	0	0	1	0	0	0	0	0	0	0
164	0	1	0	0	0	0	0	0	0	0	0	0	0	0	0	0	0	1	0	0
165	1	1	1	1	1	1	1	1	1	1	1	1	1	1	1	1	1	1	1	1
166	1	1	1	1	1	1	1	1	1	1	1	1	1	1	1	1	1	1	1	1
167	0	0	0	0	0	0	1	0	0	0	0	1	0	0	0	0	0	0	0	0
168	1	1	1	1	1	1	1	1	1	1	1	1	1	1	1	1	1	1	1	1
169	1	1	1	1	1	1	1	1	1	1	1	1	1	1	0	1	1	0	1	1
170	0	0	0	0	0	0	0	0	0	0	0	0	0	1	1	0	1	0	0	0
171	0	0	0	0	0	0	0	0	0	0	0	0	0	0	1	0	0	0	0	0
172	0	0	0	0	0	0	0	0	0	0	0	0	0	0	0	1	0	0	0	0
173	1	1	1	1	1	1	1	1	1	1	1	1	0	1	1	1	1	1	1	1
174	0	0	0	0	0	0	0	0	0	0	0	0	0	0	0	0	0	0	1	0
175	0	0	0	0	0	0	1	0	0	0	0	0	0	0	1	0	1	0	0	0
176	0	0	0	0	0	0	0	1	0	0	0	0	0	0	0	0	0	0	0	0
177	1	1	1	1	1	1	1	1	1	1	1	1	1	1	1	1	1	1	1	1
178	0	0	0	0	0	0	0	1	0	0	0	0	0	1	0	0	0	0	0	0
179	1	1	1	1	1	1	1	1	1	1	1	1	1	1	1	1	1	1	1	1
180	0	0	0	0	0	0	0	0	0	0	0	0	0	1	1	0	1	0	0	0
181	0	0	0	0	0	0	0	0	0	0	0	0	1	0	0	0	0	0	0	0
182	0	0	1	0	0	0	0	1	0	0	1	0	0	0	0	1	0	0	0	0
183	1	1	1	1	1	1	1	1	1	1	1	0	1	0	0	1	0	1	1	1
184	0	1	1	1	1	1	0	1	0	0	1	1	0	1	1	1	1	1	0	0
185	0	0	0	0	0	0	0	1	0	0	0	0	0	0	0	0	0	0	0	0
186	0	0	0	0	0	0	0	0	0	0	0	0	0	1	0	1	1	0	0	0
187	1	1	1	1	1	1	1	1	1	1	1	1	1	1	1	1	1	1	1	1
188	0	0	1	1	1	1	0	0	0	1	1	0	0	0	0	1	0	0	0	0
189	0	0	0	0	0	0	0	0	0	0	0	0	0	1	0	1	1	0	0	0
190	1	1	1	1	1	1	1	1	1	1	1	1	1	1	1	1	1	1	1	1
191	0	0	0	0	0	0	0	0	0	0	0	0	0	1	0	0	0	0	0	0
192	0	0	0	0	0	0	1	0	0	0	0	0	0	0	0	0	0	0	0	0
193	0	0	0	0	0	0	0	0	0	0	0	0	1	0	0	0	0	0	0	0
194	0	1	1	0	0	0	0	0	0	1	1	0	1	1	0	1	1	1	0	0
195	0	0	0	0	0	1	0	0	0	0	0	0	0	0	0	0	0	0	0	0
196	0	0	0	0	0	0	1	0	0	0	0	1	0	0	0	0	0	0	1	0
197	0	0	0	0	0	0	0	0	0	1	0	0	0	0	0	0	0	0	0	1
198	1	1	1	1	1	1	1	1	1	1	1	1	1	1	1	1	1	1	1	1
199	0	0	0	1	0	0	0	0	0	0	0	0	0	0	0	0	0	0	0	0
200	0	0	1	0	0	0	0	0	0	0	0	0	0	0	0	1	0	0	0	0
201	0	1	0	0	0	0	0	0	0	0	0	0	0	1	1	0	1	0	0	1
202	0	0	0	0	0	0	1	0	0	0	0	0	0	0	0	0	0	0	0	0
203	0	0	0	0	0	0	0	0	0	0	0	0	0	0	0	0	1	0	0	0
204	1	1	1	1	1	1	1	1	1	1	1	1	1	1	1	1	1	1	1	1
205	1	1	1	1	1	1	1	1	1	1	1	1	1	1	1	1	1	1	1	1
206	0	1	0	0	0	0	0	0	0	0	0	0	0	0	0	0	0	0	0	0
207	1	1	1	1	1	1	1	1	1	1	1	1	1	1	1	1	1	1	1	1
208	1	1	1	1	1	1	1	1	1	1	1	1	1	1	1	1	1	1	1	1
209	1	1	1	1	1	1	1	1	1	1	1	1	1	1	1	1	1	1	1	1
210	0	0	0	0	0	0	0	0	0	0	0	0	0	0	0	0	1	0	0	0
211	1	1	1	1	1	1	1	1	1	1	1	1	1	1	1	1	1	1	1	1
212	0	0	1	0	0	0	0	0	0	0	0	0	0	0	0	1	0	0	0	0
213	1	1	1	1	1	1	1	1	1	1	1	1	1	1	1	1	1	1	1	1
214	0	1	0	1	1	0	0	0	0	1	1	0	0	0	1	0	0	0	0	0
215	0	0	0	0	0	1	0	0	0	0	0	1	0	0	0	0	0	0	0	0
216	0	0	0	0	0	0	0	0	0	0	0	0	1	0	1	0	0	0	0	0
217	0	0	0	0	0	0	0	0	0	0	0	0	1	0	1	0	0	0	0	0
218	0	0	0	0	0	0	0	0	0	0	0	0	0	0	0	0	0	1	0	0
219	0	0	0	0	0	0	0	0	0	0	0	0	0	0	0	0	0	1	0	0
220	0	0	0	0	0	0	0	0	0	0	0	0	0	1	0	0	0	0	0	0
221	0	0	0	0	0	0	0	0	0	0	0	0	0	0	0	1	0	0	0	0
222	0	0	0	0	0	0	0	0	0	0	0	0	0	0	0	0	1	0	0	0
223	1	0	0	0	0	0	0	1	0	0	1	0	1	0	1	0	1	0	0	0
224	0	0	0	0	0	0	0	0	0	0	0	0	0	0	0	1	0	0	0	0
225	0	0	0	0	0	0	0	0	0	0	0	0	1	0	0	0	0	0	0	1
226	1	1	1	1	1	1	1	1	1	1	1	1	1	1	1	1	1	1	1	1
227	1	1	1	1	1	1	1	1	1	1	1	1	0	0	1	1	1	1	1	1
228	1	1	1	1	1	1	1	1	1	1	1	1	1	1	1	1	1	1	1	1
229	1	1	1	1	1	1	1	1	1	1	1	1	1	1	1	1	1	1	1	1
230	0	0	1	0	0	0	0	1	0	0	1	0	0	0	0	0	0	0	0	0
231	0	1	1	1	1	1	1	1	1	1	1	1	1	1	1	1	1	1	1	1
232	1	1	1	1	1	1	1	1	1	1	1	1	1	1	1	1	1	1	1	1
233	0	0	0	0	0	0	0	0	0	0	0	0	0	0	0	0	0	1	0	0
234	0	0	1	0	0	0	0	0	0	0	0	0	0	0	0	0	1	0	0	0
235	1	1	1	1	1	1	1	1	1	1	1	1	1	1	1	1	1	1	1	1
236	1	0	0	0	1	0	1	0	0	0	0	0	0	0	0	0	0	0	1	0
237	1	1	1	1	1	1	1	1	1	1	1	1	1	1	1	1	1	1	1	1
238	0	0	0	0	0	0	0	0	1	0	0	1	0	0	0	0	0	0	1	0
239	1	1	1	1	1	1	1	1	1	1	1	1	1	1	1	1	1	0	1	1
240	0	0	0	0	0	0	0	0	0	0	0	1	0	0	0	0	0	0	0	0
241	0	0	0	0	0	0	1	0	0	0	0	0	1	0	0	0	0	0	0	0
242	0	0	0	0	0	0	0	0	0	0	0	0	0	0	0	0	1	0	0	0
243	1	1	1	1	1	1	1	1	1	1	1	1	1	1	1	1	1	1	1	1
244	1	1	1	1	1	1	1	1	1	1	1	1	1	1	1	1	1	1	1	1
245	0	0	0	0	0	0	0	0	0	0	0	0	1	0	0	0	0	0	0	0
246	1	1	1	1	1	1	1	1	1	1	1	1	1	1	1	1	1	1	1	1
247	0	0	0	0	0	0	0	0	0	0	0	1	0	0	0	0	0	0	0	0
248	0	0	0	0	0	0	0	0	0	1	0	0	1	0	0	0	1	0	0	0
249	0	0	0	0	0	0	0	0	0	0	0	1	0	0	0	0	0	0	0	0
250	1	1	1	1	1	1	1	1	1	1	1	1	1	1	1	1	1	1	1	1
251	0	0	0	0	0	0	0	0	0	0	0	0	0	0	0	1	0	0	0	0
252	0	0	0	0	0	1	0	0	0	1	0	0	0	0	0	0	0	1	0	0
253	1	1	1	1	1	1	1	1	1	1	1	1	1	1	1	1	1	1	1	1
254	0	0	0	0	0	0	1	0	0	0	0	0	0	0	0	0	0	0	0	0
255	0	1	1	0	0	0	0	1	0	0	0	0	0	0	0	0	0	0	0	0
256	1	1	1	1	1	1	1	1	1	1	1	1	1	1	1	1	1	1	1	1
257	0	0	0	0	0	0	0	0	0	0	0	0	0	1	0	0	0	0	0	0
258	0	0	0	0	0	0	0	0	0	0	0	0	0	0	0	0	0	1	0	0
259	0	0	0	0	0	0	0	0	0	0	0	0	0	0	1	0	0	0	0	0
260	0	0	0	0	0	0	0	0	0	0	0	0	0	1	1	1	0	0	0	0
261	0	0	0	0	0	0	0	1	0	0	0	0	0	0	0	1	0	0	0	0
262	0	0	0	0	1	0	0	0	1	0	0	1	0	0	0	0	0	0	0	1
263	0	0	1	1	1	1	1	1	1	1	1	1	1	0	0	1	0	1	0	1
264	0	1	0	0	0	0	1	1	0	0	0	0	0	0	1	1	1	0	0	0
265	0	0	0	0	0	0	0	0	0	0	0	0	0	1	0	0	0	0	0	0
266	0	0	0	0	0	0	0	0	0	0	0	0	0	0	0	1	0	0	0	0
267	0	1	1	0	0	0	0	1	0	0	0	0	0	1	0	0	1	0	0	0
268	1	1	1	1	1	1	1	1	1	1	1	1	0	1	1	1	1	1	1	1
269	1	1	1	1	1	1	1	1	1	1	1	1	1	1	1	1	1	1	1	1
270	0	0	1	0	0	0	0	0	0	0	1	0	1	0	1	0	0	0	0	0
271	1	1	1	1	1	1	1	1	1	1	1	1	1	1	1	1	1	1	1	1
272	0	0	0	0	0	0	0	0	0	0	0	0	0	0	0	0	1	0	0	0
273	1	0	0	0	0	0	0	0	0	0	0	0	0	0	0	0	0	0	0	0
274	0	0	0	0	0	0	0	0	0	1	0	0	0	0	0	0	0	0	0	0
275	0	0	0	0	1	0	1	0	1	0	0	1	0	0	0	0	0	0	1	0
276	1	1	1	1	1	1	1	1	1	1	1	1	1	1	1	1	1	1	1	1
277	0	0	0	0	0	0	0	1	0	0	1	0	0	1	0	0	0	0	0	0
278	0	0	0	0	0	0	0	0	0	0	0	0	0	0	0	0	1	0	0	0
279	0	0	0	0	0	0	0	0	0	0	0	0	0	0	0	1	0	0	0	0
280	1	1	1	1	1	1	1	1	1	1	1	1	1	1	1	1	1	1	1	1
281	1	1	1	1	1	1	1	1	1	1	1	1	1	1	1	1	1	1	1	1
282	0	0	1	0	1	0	0	0	0	0	0	0	0	0	0	0	0	0	0	0
283	1	1	1	1	1	1	1	1	1	1	1	1	1	1	1	1	1	1	1	1
284	1	1	1	1	1	1	1	1	1	1	1	1	1	1	1	1	1	1	1	1
285	0	0	0	0	1	0	0	0	0	0	0	0	0	0	0	0	0	0	0	0
286	0	0	0	0	0	0	0	0	0	0	0	0	0	0	0	0	0	0	1	0
287	1	1	1	1	1	1	1	1	1	1	1	1	1	1	1	1	1	1	1	1
288	0	0	0	0	0	0	0	0	1	0	0	0	0	0	0	0	0	0	0	0
289	0	0	0	0	1	0	0	0	0	0	0	0	0	0	0	0	0	0	0	0
290	0	0	1	0	0	0	0	0	0	0	0	0	0	0	0	0	0	0	0	1
291	0	0	0	0	0	0	0	0	1	0	0	0	0	0	0	0	0	0	0	0
292	0	0	0	0	0	0	0	0	0	0	0	0	0	0	0	1	0	0	0	0
293	1	1	1	1	1	1	1	1	1	1	1	1	1	1	1	1	1	1	1	1
294	0	0	0	0	1	0	0	0	0	0	0	1	0	0	0	0	0	0	0	0
295	1	1	1	1	1	1	1	1	1	1	1	1	1	1	1	1	1	1	1	1
296	0	0	0	0	0	0	1	0	0	0	0	0	0	0	0	0	0	0	0	0
297	0	0	0	0	0	0	0	0	0	0	0	0	0	0	0	0	1	0	0	0
298	0	0	0	0	0	0	0	0	1	0	0	0	0	0	0	0	0	0	0	0
299	1	1	1	1	1	1	1	1	1	1	1	1	1	1	1	1	1	1	1	1
300	1	1	1	1	1	1	1	1	1	1	1	1	1	1	1	1	1	0	1	1
301	1	1	1	1	1	1	1	1	1	1	1	1	1	1	1	1	1	1	1	1
302	1	1	1	1	1	1	1	1	1	1	1	1	1	1	1	1	1	0	1	1
303	0	0	0	0	0	1	0	0	0	0	0	0	0	0	1	0	0	1	0	0
304	0	1	1	1	1	1	1	1	1	1	1	1	0	0	0	0	0	1	1	1
305	1	1	1	1	1	1	1	1	1	1	1	1	1	1	1	1	1	1	1	1
306	0	0	0	0	0	0	0	0	1	0	0	0	0	0	0	0	0	0	0	0
307	0	0	0	0	0	0	0	0	0	0	0	0	0	0	0	0	1	0	0	0
308	1	1	0	1	1	1	1	0	1	1	0	1	0	0	1	1	1	1	1	0
309	0	0	0	0	0	0	0	0	1	0	0	1	0	0	0	0	0	0	0	0
310	1	1	1	1	1	1	1	1	1	1	1	1	1	1	1	1	1	1	1	1
311	1	1	1	1	1	1	1	1	1	1	1	1	1	0	1	1	1	1	1	1
312	1	1	1	1	1	1	1	1	1	1	1	1	1	1	1	1	1	0	1	1
313	1	1	1	1	0	1	1	1	1	1	1	1	1	1	1	1	1	1	1	1
314	0	0	0	0	0	0	0	0	0	0	0	0	0	0	1	0	0	0	0	0
315	1	1	1	1	1	1	1	1	1	1	1	1	1	1	1	1	1	1	1	1
316	1	1	1	1	1	1	1	1	1	1	1	1	1	1	1	1	1	1	1	1
317	0	1	0	1	1	0	0	1	0	0	0	0	1	0	0	0	0	0	0	0
318	0	0	0	0	0	0	0	0	0	0	0	0	0	0	1	0	0	0	0	0
319	0	0	0	0	0	0	0	0	0	0	0	0	0	1	1	1	0	0	0	0
320	0	0	0	0	0	0	0	0	0	0	0	0	0	0	0	0	0	1	0	0
321	1	1	1	1	1	1	1	1	1	1	1	1	1	1	1	1	1	1	1	1
322	1	1	1	1	1	1	1	1	1	1	1	1	1	1	1	1	1	1	1	1
323	0	0	0	0	0	0	0	0	0	0	0	1	0	0	0	0	0	0	0	0
324	0	0	1	0	0	0	0	0	0	0	0	0	0	0	0	0	0	0	0	0
325	1	1	1	1	1	1	1	1	1	1	1	1	1	1	1	1	1	1	1	1
326	1	1	1	1	1	1	1	1	1	1	1	1	0	1	1	1	1	1	1	1
327	1	1	1	1	1	1	1	1	1	1	1	1	1	1	1	1	1	1	1	1
328	1	1	1	1	1	1	1	1	1	1	1	1	1	1	1	1	1	1	1	1
329	0	0	0	0	0	0	1	0	0	0	0	0	0	0	0	0	0	0	0	0
330	0	1	0	0	0	0	0	0	0	0	0	0	0	0	0	0	0	0	0	0
331	1	1	1	1	1	1	1	1	1	1	1	1	1	1	1	1	1	1	1	1
332	0	1	1	1	1	1	1	1	0	1	0	1	1	0	0	1	1	1	0	1
333	1	1	1	1	1	1	1	1	1	1	1	1	1	1	1	1	1	0	1	1
334	0	0	0	1	0	0	0	0	0	0	0	0	0	0	0	0	0	0	0	0
335	1	1	0	0	1	0	1	0	0	1	0	1	1	0	1	0	0	0	0	0
336	1	1	1	1	1	1	1	1	1	1	1	1	1	1	1	1	1	1	1	1
337	1	1	1	1	1	1	1	1	1	1	1	1	1	1	1	1	1	1	1	1
338	1	1	1	1	1	1	1	1	1	1	1	1	1	1	1	1	1	1	1	1
339	0	0	0	0	0	0	0	0	0	0	0	0	0	0	0	0	0	0	1	0
340	1	1	1	1	1	1	1	1	1	1	1	1	1	1	1	1	0	1	1	1
341	0	0	1	0	0	0	0	1	0	0	1	0	0	0	0	0	0	0	0	0
342	0	0	0	0	1	0	0	0	0	0	0	0	0	0	0	0	0	0	0	0
343	0	0	0	0	1	0	0	1	0	0	0	0	0	1	0	0	0	1	0	0
344	0	0	0	0	1	0	0	0	0	0	0	0	0	0	0	0	0	0	0	0
345	1	1	1	1	1	1	1	1	1	1	1	1	1	1	1	1	1	1	1	1
346	0	1	1	1	1	1	1	1	1	1	1	1	1	1	1	0	1	1	1	1
347	1	1	1	1	1	1	1	1	1	1	1	1	1	1	1	1	1	1	1	1
348	1	1	1	1	1	1	1	1	1	1	1	1	1	1	1	1	1	1	1	1
349	1	1	1	1	1	1	1	1	1	1	1	1	1	1	1	1	1	1	1	1
350	0	0	1	0	0	0	0	1	0	0	1	0	0	0	0	0	0	0	0	0
351	1	1	1	1	1	1	1	1	0	1	1	1	0	1	1	1	1	1	1	0
352	1	1	1	1	1	1	1	1	1	1	1	1	1	1	1	1	1	1	1	1
353	1	1	1	1	1	1	1	1	0	1	1	1	1	1	1	1	1	0	1	0
354	1	1	1	1	1	1	1	1	1	1	0	1	1	1	1	1	1	1	1	1
355	0	0	1	0	0	0	0	0	0	0	0	0	0	0	0	0	0	0	1	0
356	0	0	0	0	0	0	0	0	0	0	0	0	0	0	0	0	0	0	1	0
357	0	0	0	0	0	0	0	0	0	0	0	0	0	0	0	0	1	0	0	0
358	1	1	1	1	1	1	1	1	1	1	1	1	0	1	1	1	1	1	1	1
359	0	0	0	0	0	0	0	0	0	0	0	0	0	1	1	1	0	0	0	0
360	0	0	0	1	0	1	0	0	0	0	0	0	0	0	0	0	1	0	0	0
361	1	1	1	1	1	1	1	1	1	1	1	1	1	1	1	1	1	1	1	1
362	0	0	0	0	0	0	0	1	0	0	0	0	0	0	0	0	0	0	0	0
363	1	1	1	1	1	1	1	1	1	1	1	1	1	1	1	1	1	0	1	1
364	1	1	1	1	1	1	1	1	1	1	1	1	1	1	1	1	1	0	1	1
365	0	1	0	0	0	0	0	0	0	0	0	0	1	0	0	0	0	0	0	0
366	0	0	0	0	0	0	0	0	1	0	0	0	0	0	0	0	0	0	0	0
367	0	0	0	0	0	0	0	0	0	0	0	0	0	1	0	0	0	0	0	0
368	0	0	0	0	0	0	0	0	0	0	0	0	0	1	0	0	0	0	0	0
369	0	1	0	1	0	1	0	0	1	1	1	0	1	1	0	1	0	1	0	1
370	1	1	1	1	1	1	1	1	1	1	1	1	1	1	1	1	1	1	1	1
371	1	1	0	0	0	0	0	0	0	0	0	0	0	1	1	0	0	0	1	0
372	0	0	0	0	0	0	0	0	0	0	0	0	1	0	0	0	0	0	0	0
373	0	0	0	0	0	0	0	0	0	0	0	1	0	0	0	0	0	0	0	0
374	0	0	0	0	0	1	1	0	1	1	1	1	0	1	0	0	1	1	1	1
375	0	0	0	0	0	0	0	0	0	0	0	0	0	1	1	1	0	0	0	0
376	1	1	1	1	1	1	1	1	1	1	1	1	1	1	1	1	1	1	1	1
377	0	0	0	0	1	0	0	0	0	0	0	0	0	0	0	0	0	0	0	1
378	1	1	1	1	1	1	1	1	1	1	1	1	1	1	1	1	1	1	1	1
379	1	1	1	1	1	1	1	1	1	1	1	1	1	1	1	1	1	1	1	1
380	1	1	1	1	1	1	1	1	1	1	1	1	1	1	1	1	1	1	1	1
381	0	0	0	0	0	0	0	0	0	0	0	0	0	0	0	1	0	0	0	0
382	1	1	1	1	1	1	1	1	1	1	1	1	1	1	1	1	1	1	1	1
383	0	0	0	0	0	0	0	0	0	0	0	0	0	0	1	0	0	0	0	0
384	0	0	0	1	0	0	0	0	0	0	0	0	0	0	1	0	1	0	0	0
385	1	1	1	1	1	1	1	1	1	1	1	1	1	1	1	1	1	1	1	1
386	0	0	0	0	0	0	0	0	0	0	0	0	0	0	1	0	0	0	0	0
387	0	0	0	0	0	0	0	0	0	0	0	0	0	1	0	0	0	0	0	0
388	0	0	1	0	0	0	0	0	0	0	0	0	0	1	0	0	1	0	0	0
389	0	0	0	0	0	0	0	0	0	0	0	0	0	0	0	0	1	0	0	0
390	0	0	0	0	0	0	0	0	0	0	0	0	0	0	0	0	0	0	0	1
391	1	1	1	1	1	1	1	1	1	1	1	1	1	0	1	1	1	1	1	1
392	1	0	0	0	0	0	0	0	0	0	0	0	0	0	0	0	0	0	0	1
393	1	1	1	1	1	1	1	1	1	1	1	1	1	1	1	1	1	1	1	1
394	1	1	1	1	1	1	1	1	1	1	1	1	1	1	1	1	1	1	1	1
395	1	1	1	1	1	1	1	1	1	1	1	1	1	1	1	1	1	1	1	1
396	0	0	0	0	0	1	0	0	0	1	0	0	0	0	0	0	0	1	0	0
397	1	0	0	1	1	0	0	1	0	1	1	1	1	1	1	1	1	0	1	1
398	0	1	0	1	1	1	1	0	0	0	0	0	1	0	0	0	0	0	0	0
399	0	0	0	0	0	0	0	0	0	0	0	0	0	0	1	0	0	0	0	0
400	0	0	0	0	0	0	0	0	0	1	0	0	0	0	0	1	0	1	0	0
401	0	0	0	0	0	0	0	0	0	0	0	0	0	1	0	0	0	0	0	0
402	1	1	1	1	1	1	1	1	1	1	1	1	1	0	1	1	1	1	1	1
403	1	1	1	1	1	1	1	1	1	1	1	1	1	1	1	1	1	1	1	1
404	0	0	0	0	0	0	0	0	0	0	0	0	0	0	0	0	1	0	0	0
405	1	1	1	1	1	1	1	1	1	1	1	1	1	1	1	1	1	1	1	1
406	0	0	0	0	0	0	0	0	1	0	0	0	1	0	0	0	0	0	0	0
407	1	1	1	1	1	1	1	1	1	1	1	1	1	1	1	1	1	1	1	1
408	1	0	0	0	0	0	0	0	0	0	0	0	0	0	0	0	0	0	0	1
409	0	0	0	0	0	0	0	0	0	0	0	0	0	0	1	0	0	0	1	0
410	0	0	0	0	0	0	1	0	0	0	0	0	0	1	1	0	0	0	0	0
411	0	0	0	0	0	0	0	0	0	0	0	1	0	0	0	0	0	0	0	0
412	0	0	0	0	0	0	0	0	0	0	0	0	0	0	0	1	0	0	0	0
413	0	0	0	0	0	0	0	0	0	0	0	0	1	0	0	0	0	0	0	0
414	0	0	0	0	0	0	0	0	0	0	0	1	0	0	0	0	0	1	0	0
415	1	1	1	1	1	1	1	1	1	1	1	1	1	1	1	1	1	1	1	1
416	1	1	0	0	1	0	1	0	1	1	0	0	1	0	0	0	0	0	0	1
417	0	0	0	0	0	0	0	0	0	0	0	0	1	0	0	0	0	0	0	0
418	0	0	0	0	0	0	0	0	0	0	0	0	0	0	1	0	1	0	0	0
419	0	0	0	0	0	0	0	1	0	0	0	0	0	0	0	0	0	0	0	0
420	1	1	1	1	1	1	1	1	1	1	1	1	1	1	1	1	1	1	1	1
421	1	0	0	0	0	0	0	0	0	0	0	0	0	0	0	0	0	1	0	1
422	1	0	0	0	0	0	0	0	0	0	0	0	0	0	0	0	0	0	0	0
423	1	1	1	1	1	1	1	1	1	1	1	1	1	1	1	1	1	1	1	1
424	1	1	1	1	1	1	1	1	1	1	1	1	1	1	1	1	1	1	1	1
425	1	1	1	1	1	1	1	1	1	1	1	1	1	1	1	1	1	1	1	1
426	0	0	1	0	0	0	0	0	0	0	0	0	0	0	0	1	0	0	0	0
427	1	0	0	0	0	0	0	0	0	0	0	0	0	1	0	1	0	0	0	0
428	1	1	1	1	1	1	1	1	1	1	1	1	1	1	1	1	1	1	1	1
429	1	1	1	1	1	1	1	1	1	1	1	1	1	1	1	1	1	1	1	1
430	0	1	1	1	1	1	1	1	1	1	1	0	0	1	1	1	1	0	1	1
431	1	1	1	1	1	1	1	1	1	1	1	1	1	1	1	1	1	1	1	1
432	0	0	0	0	0	0	0	0	0	0	1	0	0	0	0	0	0	0	0	0
433	1	1	1	1	1	1	1	1	1	1	1	1	1	1	1	1	1	1	1	1
434	0	0	0	1	0	0	0	0	0	0	0	0	0	0	0	0	0	0	0	0
435	1	1	1	1	1	1	1	1	1	1	1	1	1	1	1	1	1	1	1	1
436	0	0	0	0	0	0	0	0	0	0	1	0	0	0	0	0	0	0	0	0
437	0	0	0	0	0	0	0	0	0	0	1	0	0	0	0	0	0	0	0	1
438	0	0	0	0	0	0	0	0	0	0	0	0	0	0	0	0	1	0	0	0
439	0	0	0	0	1	0	0	0	0	0	0	0	0	0	0	0	0	0	0	0
440	0	0	0	0	0	0	0	0	0	0	0	0	0	1	0	0	0	0	0	0
441	0	0	0	0	0	0	1	0	0	0	0	1	0	0	0	0	0	0	1	0
442	1	1	1	1	1	1	1	1	1	1	1	1	1	1	1	1	1	1	1	1
443	1	1	1	1	1	1	1	1	1	1	1	1	1	1	1	1	1	1	1	1
444	0	0	0	0	1	0	0	0	0	0	0	0	0	0	0	0	0	0	0	0
445	1	1	1	1	1	1	1	1	1	1	1	1	1	1	1	1	1	0	1	1
446	1	1	1	1	1	1	1	1	1	1	1	1	1	1	1	1	1	1	1	1
447	0	0	0	0	0	0	0	0	0	0	0	0	0	1	1	0	0	0	0	0
448	0	1	1	1	1	1	1	1	1	1	1	1	1	1	1	1	1	1	1	1
449	0	0	0	0	0	1	0	0	0	0	0	0	0	0	1	0	0	1	0	0
450	1	0	0	0	0	0	1	0	0	0	0	1	0	0	0	0	0	0	0	0
451	1	1	0	1	1	0	0	0	0	1	1	0	0	0	1	0	0	0	0	0
452	1	1	1	1	1	1	1	1	1	1	1	1	1	1	1	1	1	1	1	1
453	1	1	1	1	1	1	1	1	1	1	1	1	1	1	1	1	1	1	1	1
454	1	1	1	1	1	1	1	1	1	1	1	1	1	1	1	1	1	1	1	1
455	1	1	1	1	1	1	1	1	1	1	1	1	1	1	1	1	1	1	1	1
456	1	1	1	1	1	1	1	1	1	1	1	1	1	1	1	1	1	1	1	1
457	0	0	0	0	0	0	0	0	0	1	0	0	0	0	0	0	0	0	0	0
458	0	0	0	0	0	0	0	0	0	0	0	0	1	0	0	0	0	0	0	0
459	0	0	0	0	0	0	0	0	0	0	0	0	0	0	0	0	1	0	0	0
460	0	1	0	0	0	0	0	0	0	0	0	0	0	0	0	0	0	0	0	0
461	1	1	1	1	1	1	1	1	1	1	1	1	1	1	1	1	1	1	1	1
462	1	1	1	1	1	1	1	1	1	1	1	1	1	1	1	1	1	0	1	1
463	0	0	0	0	0	0	0	0	0	1	1	0	0	0	0	0	0	0	0	0
464	0	0	1	0	0	0	0	1	0	0	1	0	0	0	0	1	0	0	0	0
465	1	1	1	1	1	1	1	1	1	1	1	1	1	1	1	1	1	1	1	1
466	0	0	1	0	0	0	0	0	0	1	0	1	0	0	1	1	0	0	0	0
467	1	1	1	1	1	1	1	0	0	1	1	1	0	0	0	0	0	1	1	0
468	1	1	1	1	1	1	1	1	1	1	1	1	1	1	1	1	1	1	1	1
469	0	0	0	0	0	1	0	0	0	0	0	0	0	0	0	0	0	0	0	1
470	1	0	0	0	0	0	0	0	0	0	0	0	1	0	0	0	0	0	0	0
471	1	1	1	1	1	1	1	1	1	1	1	1	1	1	1	1	1	1	1	1
472	0	0	0	0	1	0	0	0	0	0	0	0	0	0	0	0	0	0	0	0
473	1	1	1	1	1	1	1	1	1	1	1	1	1	1	1	1	1	1	1	1
474	1	1	1	1	1	1	1	1	1	1	1	1	1	1	1	1	1	1	1	1
475	1	1	1	1	1	1	1	1	1	1	1	1	1	1	1	1	1	1	1	1
476	1	1	1	1	1	1	1	1	1	1	1	1	1	1	1	1	1	1	1	1
477	0	0	0	1	0	0	0	0	0	0	0	0	0	0	0	0	0	0	0	0
478	0	0	0	0	0	1	0	0	0	1	1	0	0	0	0	0	0	1	0	0
479	0	0	0	0	0	0	0	0	0	0	0	0	1	0	0	0	0	0	0	0
480	0	0	0	0	0	0	0	0	0	0	0	0	0	0	0	0	1	0	0	0
481	1	1	1	1	1	1	1	1	1	1	1	1	1	1	1	1	1	1	1	1
482	0	0	0	0	0	0	0	0	0	0	0	0	0	0	0	0	1	0	0	0
483	1	1	1	1	1	1	1	1	1	1	1	1	1	1	1	1	1	1	1	1
484	0	0	0	0	0	0	0	0	0	0	0	0	0	0	0	0	1	0	0	0
485	0	1	1	0	0	0	0	0	0	1	1	0	1	0	0	1	1	0	0	1
486	0	0	0	1	0	0	0	0	0	0	1	0	0	0	0	0	0	0	0	0
487	0	0	0	0	0	0	1	0	0	0	0	0	0	0	0	0	0	0	1	0
488	1	1	1	1	1	1	1	1	1	1	1	1	1	1	1	1	1	1	1	1
489	0	1	1	0	0	0	0	1	0	0	0	0	0	0	0	1	0	0	0	0
490	1	1	1	1	1	1	1	1	1	1	1	1	0	1	1	1	1	1	1	1
491	1	1	1	1	1	1	1	1	1	1	1	1	1	1	1	1	1	1	1	1
492	0	0	0	0	0	1	0	0	0	0	0	0	0	0	0	0	0	1	0	0
493	1	1	1	1	1	1	1	1	1	1	1	1	1	1	1	1	1	1	1	1
494	1	1	1	1	1	1	1	1	1	1	1	1	1	1	1	1	1	1	1	1
495	0	0	0	0	0	0	0	0	0	0	0	0	0	1	1	0	0	0	0	0
496	0	0	0	0	0	0	0	0	1	0	0	0	0	0	0	0	0	0	0	0
497	1	1	1	1	1	1	1	1	1	1	1	1	1	1	1	1	1	0	1	1
498	0	0	0	0	0	0	0	0	0	0	1	0	0	0	0	0	0	0	0	0
499	0	0	0	0	0	0	1	0	0	0	0	0	0	0	0	0	0	0	0	0
500	0	0	0	0	0	0	0	0	0	0	0	1	0	0	0	0	0	0	0	0
501	1	1	1	1	1	1	1	1	1	1	1	1	1	1	1	1	1	1	1	1
502	1	1	1	1	1	1	1	1	1	1	1	1	1	1	1	0	1	1	1	1
503	0	0	0	0	1	0	0	0	0	0	0	1	0	0	0	0	0	0	0	0
504	1	1	1	1	1	1	1	1	1	1	1	1	1	1	1	1	1	1	1	1
505	0	0	1	0	1	0	0	0	1	0	0	0	0	1	0	0	1	0	1	1
506	0	0	1	0	0	1	0	0	1	1	1	0	0	0	0	1	0	1	0	0
507	0	0	0	0	0	0	0	0	0	1	0	0	0	0	0	0	0	0	0	0
508	0	0	0	0	0	0	0	0	0	0	0	0	0	0	0	0	0	0	0	1
509	1	1	1	1	1	1	1	1	0	1	1	1	0	1	1	1	1	1	1	0
510	0	0	0	0	0	0	0	0	0	0	0	0	0	0	0	0	1	0	0	0
511	1	1	1	1	1	1	1	1	1	1	1	1	1	1	1	1	1	1	1	1
512	1	1	1	1	1	1	1	1	1	1	1	1	1	1	1	1	1	1	1	1
513	1	1	1	1	1	1	1	1	1	1	1	1	1	1	1	0	1	1	1	1
514	1	0	0	0	0	0	0	0	1	0	0	1	0	0	0	0	0	0	1	0
515	0	0	0	0	0	0	0	0	0	0	0	0	1	0	0	0	0	0	0	0
516	0	0	0	0	0	0	0	0	0	0	0	0	0	0	0	0	0	0	1	0
517	0	0	0	0	0	0	0	0	0	0	0	1	0	0	0	0	0	0	0	0
518	0	0	0	0	1	0	1	0	0	0	0	0	0	0	0	0	0	0	1	0
519	0	0	0	0	0	0	0	0	1	0	0	0	0	0	0	0	0	0	0	0
520	1	1	1	1	1	1	1	1	1	1	1	1	0	1	1	1	1	1	1	0
521	0	0	0	0	0	0	0	0	0	0	0	0	1	0	0	0	0	0	0	0
522	0	0	0	0	0	0	0	0	0	0	0	0	0	0	0	0	0	0	1	0
523	1	1	1	1	1	1	1	1	1	1	1	1	1	1	1	1	1	1	1	1
524	1	1	1	1	1	1	1	1	1	1	1	1	1	1	1	1	1	1	1	1
525	1	0	0	0	1	0	1	0	1	0	0	1	0	1	0	0	0	0	1	1
526	1	1	1	1	1	1	1	1	1	1	1	1	1	1	1	1	1	1	1	1
527	0	0	0	0	0	0	0	0	0	0	0	0	0	1	0	0	0	0	0	0
528	1	0	0	0	0	0	0	0	0	0	0	0	0	0	0	0	0	0	0	0
529	0	0	0	0	0	0	0	0	0	0	0	0	0	0	1	0	0	0	0	0
530	1	1	1	1	1	1	1	1	1	1	1	1	0	1	1	1	1	1	1	1
531	1	1	1	1	1	1	1	1	1	1	1	1	1	1	1	1	1	1	1	1
532	1	0	1	0	0	0	0	1	0	0	0	1	0	1	1	0	0	0	1	0
533	1	1	1	1	1	1	1	1	1	1	1	1	1	1	1	1	1	1	1	1
534	0	1	1	0	0	1	0	1	0	1	1	0	0	1	0	0	1	1	0	0
535	0	0	0	0	0	0	0	0	0	0	0	0	0	0	0	0	0	0	1	0
536	0	0	0	0	0	0	0	1	0	0	0	0	0	0	0	1	0	0	0	0
537	0	1	1	1	1	1	1	1	1	1	1	1	0	0	0	0	0	1	1	1
538	0	0	0	0	0	0	0	0	0	0	0	0	1	0	0	0	0	0	0	0
539	1	1	1	1	1	1	1	1	1	1	1	1	1	1	1	1	1	1	1	1
540	1	1	1	1	1	1	1	1	1	1	1	1	1	1	1	1	1	1	1	1
541	0	0	0	0	0	1	0	0	0	1	1	1	1	1	0	1	1	0	0	0
542	0	0	0	0	0	0	1	0	0	0	0	0	0	0	0	0	0	0	0	0
543	1	1	1	1	1	1	1	1	1	1	1	1	1	1	1	1	1	1	1	1
544	1	1	1	1	1	1	1	1	1	1	1	1	1	1	1	1	1	1	1	1
545	0	0	0	1	1	0	1	0	1	0	0	1	0	0	0	0	0	0	1	1
546	0	0	0	1	0	0	0	0	0	0	0	0	0	0	0	0	0	0	0	0
547	0	0	0	0	0	1	0	0	0	0	0	0	0	0	0	0	0	0	0	0
548	1	1	1	1	1	1	1	1	1	1	1	0	0	0	0	1	0	1	1	1
549	0	0	0	0	0	0	0	0	0	1	0	0	0	0	0	0	0	1	1	0
550	0	0	0	1	0	0	0	1	1	0	0	0	0	0	0	0	0	0	0	0
551	1	1	0	1	1	1	1	1	1	1	1	1	1	1	1	1	1	1	1	1
552	0	0	0	0	0	0	0	0	0	0	0	1	0	0	0	0	0	0	0	0
553	0	0	1	0	0	0	0	0	0	0	1	0	0	0	1	0	0	0	0	0
554	0	0	0	0	0	0	0	0	1	0	0	0	0	0	0	0	0	0	0	0
555	1	1	0	1	1	1	1	1	1	1	1	1	1	0	0	1	0	1	1	1
556	0	0	0	0	0	0	1	0	0	0	0	0	0	0	0	0	0	0	0	0
557	0	0	0	0	1	0	1	0	1	0	0	1	0	0	0	0	0	0	1	0
558	1	0	0	0	0	0	1	0	0	0	0	1	0	0	0	0	0	0	1	1
559	0	0	0	0	1	0	0	0	0	0	0	0	0	0	0	0	0	0	0	0
560	1	0	0	0	1	0	1	0	0	0	0	0	0	0	1	0	0	1	1	1
561	0	0	0	0	0	0	0	0	0	0	0	0	0	0	1	0	0	0	0	0
562	1	1	1	1	1	1	1	1	1	1	1	1	1	1	1	1	1	0	1	1
563	0	0	0	0	1	1	0	0	0	0	0	0	0	0	0	0	0	0	0	0
564	1	1	1	0	1	1	1	1	1	1	1	1	1	1	1	1	1	1	1	1
565	1	1	1	1	1	1	1	1	1	1	1	1	1	1	1	1	1	1	1	1
566	0	0	0	0	0	0	0	0	0	0	0	0	0	0	0	0	0	0	0	1
567	0	0	0	0	0	0	0	0	0	0	0	1	0	0	0	0	0	0	0	0
568	1	1	1	1	1	1	1	1	1	1	1	1	1	1	1	1	1	1	1	1
569	1	0	0	0	1	0	1	0	1	0	0	1	0	0	0	0	0	0	1	1
570	0	0	0	0	0	0	0	0	0	0	0	0	0	0	1	0	0	0	0	0
571	1	1	1	1	1	1	1	1	1	1	1	1	1	1	1	1	1	1	1	1
572	0	0	0	0	0	0	0	0	0	0	0	0	0	1	0	0	0	0	0	0
573	1	1	1	1	1	1	1	1	1	1	1	1	1	1	1	1	1	1	1	1
574	1	1	1	1	1	1	1	1	1	1	1	1	1	1	1	1	1	1	1	1
575	0	0	0	0	0	0	0	0	0	0	0	0	0	0	1	0	0	0	0	0
576	0	0	0	0	0	0	0	0	0	0	0	0	0	1	0	0	0	0	0	0
577	0	1	1	1	1	1	1	1	1	1	1	1	1	1	1	1	1	1	1	1
578	1	1	1	1	1	1	1	1	1	1	1	1	1	1	1	1	1	1	1	1
579	0	0	0	0	0	0	0	1	0	0	0	0	0	0	0	0	0	0	0	0
580	0	0	0	0	0	0	0	0	0	0	0	0	0	1	0	0	0	0	0	0
581	0	0	1	0	0	0	0	1	0	0	0	0	0	0	0	0	0	0	0	0
582	0	0	0	0	0	0	0	0	0	1	1	0	0	0	1	0	0	1	0	0
583	1	1	1	1	1	1	1	1	1	1	1	1	1	1	1	1	1	1	1	1
584	0	0	0	0	0	0	0	0	0	0	0	0	0	0	0	0	0	1	0	0
585	0	0	1	0	0	1	0	0	0	0	1	0	0	0	0	1	0	0	0	0
586	0	0	0	0	1	0	1	0	0	0	0	1	0	0	0	0	0	0	1	0
587	0	0	0	0	0	0	0	0	0	0	0	0	0	1	0	0	0	0	0	0
588	1	1	1	1	1	1	1	1	1	1	1	1	1	1	1	1	1	1	1	1
589	0	0	0	0	0	0	0	0	0	0	0	0	0	0	0	0	0	0	1	0
590	0	0	0	0	0	1	0	0	0	1	0	0	0	0	0	0	0	0	0	0
591	1	1	1	1	1	1	1	1	1	1	1	1	1	1	1	1	1	1	1	1
592	1	1	1	1	1	1	1	0	1	1	0	1	1	1	1	1	1	1	1	1
593	0	0	0	0	0	0	1	0	0	0	0	0	0	0	0	0	0	0	0	0
594	1	1	1	1	1	1	1	1	1	1	1	1	1	1	1	1	1	0	1	1
595	0	0	0	0	0	0	0	0	0	1	1	0	0	0	1	0	0	1	0	0
596	1	1	1	1	1	1	1	1	1	1	1	1	1	1	1	1	1	1	1	1
597	0	0	0	0	0	0	0	1	0	0	0	0	0	0	0	0	0	0	0	0
598	0	0	0	0	0	0	0	0	0	0	0	0	1	0	0	0	0	0	0	0
599	0	0	0	0	0	0	0	0	0	0	0	0	1	1	1	0	1	0	0	0
600	1	1	1	1	1	1	1	1	1	1	1	1	1	1	1	1	1	1	1	1
601	0	0	0	0	1	0	0	0	0	0	0	1	0	0	0	0	0	0	0	0
602	0	0	0	0	0	0	0	0	0	1	1	0	0	0	0	0	0	0	0	0
603	0	0	0	0	0	0	0	0	0	0	0	0	0	0	0	0	1	0	0	0
604	0	0	1	0	0	0	0	0	0	0	0	0	0	0	0	0	0	0	0	0
605	0	0	0	0	1	0	0	0	0	0	0	0	0	0	0	0	0	0	0	0
606	0	0	0	0	0	0	0	0	0	0	0	0	0	0	0	1	0	0	0	0
607	0	0	0	0	0	0	0	0	0	0	0	0	0	1	0	1	1	0	0	0
608	1	0	0	0	0	0	0	0	0	0	0	0	0	0	0	0	0	0	0	0
609	0	0	1	0	0	1	0	0	0	0	0	1	1	0	0	0	0	0	0	1
610	1	1	1	1	1	1	1	1	0	1	1	1	1	1	1	1	1	1	1	0
611	0	0	0	0	0	0	0	0	0	1	1	0	0	0	0	0	0	0	0	0
612	0	0	1	0	0	0	0	0	0	0	0	0	1	0	0	0	0	0	0	0
613	0	0	0	0	0	1	0	0	0	0	0	0	0	0	0	0	0	0	0	0
614	0	0	0	0	0	0	1	1	0	0	0	0	0	0	0	0	1	0	0	0
615	1	1	1	1	1	1	1	1	1	1	1	1	1	1	1	1	1	1	1	1
616	0	0	0	0	0	1	0	0	0	0	0	1	0	0	0	0	0	0	0	1
617	0	0	0	0	0	0	0	0	0	0	0	0	0	0	0	0	0	1	0	0
618	1	1	0	1	1	1	1	1	0	1	1	1	0	1	1	0	0	1	1	0
619	1	1	1	1	1	1	1	1	1	1	1	1	1	1	1	1	1	1	1	1
620	0	0	0	0	0	0	0	0	0	0	0	1	1	0	0	0	1	0	0	0
621	1	1	1	1	1	1	1	1	1	1	1	1	1	1	1	1	1	1	1	1
622	1	1	1	1	1	1	1	1	1	1	1	1	1	1	1	1	1	1	1	1
623	1	1	1	1	1	1	1	1	1	1	1	1	1	1	1	1	1	1	1	1
624	1	1	1	1	1	1	1	1	1	1	1	1	1	1	1	1	1	1	1	1
625	1	1	1	1	1	1	1	1	1	1	1	1	1	1	1	1	1	1	1	1
626	0	0	0	0	0	0	0	0	0	0	0	0	0	0	1	0	0	0	0	0
627	1	1	1	1	1	1	1	1	1	1	1	1	1	1	1	1	1	1	1	1
628	1	1	1	1	1	1	1	1	1	1	1	1	1	1	1	1	1	1	1	1
629	0	0	0	0	0	1	0	0	0	0	0	0	0	0	0	0	0	0	0	0
630	0	0	0	0	0	0	0	0	0	0	0	0	0	0	0	1	0	0	0	0
631	1	1	1	1	1	1	1	1	1	1	1	1	1	1	1	1	1	1	1	1
632	1	1	1	1	1	1	1	1	0	1	1	1	0	1	1	1	1	1	1	0
633	0	1	0	0	0	0	0	0	0	0	0	0	0	0	0	0	0	0	0	0
634	1	1	1	1	1	1	1	0	1	1	1	1	0	1	1	1	1	1	1	1
635	0	0	0	0	0	1	0	0	0	1	0	0	0	0	0	0	0	1	0	0
636	0	0	1	0	0	0	0	0	0	0	0	0	0	0	0	1	0	0	0	0
637	1	1	1	1	1	1	1	1	1	1	1	1	1	1	1	1	1	1	1	1
638	0	0	0	0	1	0	0	0	0	0	0	0	0	0	0	0	0	0	0	0
639	0	0	1	1	0	1	0	0	1	1	1	1	0	0	0	0	1	1	1	0
640	0	0	0	0	0	0	0	0	0	0	0	0	0	1	0	0	0	0	0	0
641	1	1	1	1	1	1	1	1	1	1	1	1	1	1	1	1	1	1	1	1
642	0	0	0	0	1	0	0	0	0	0	0	0	0	0	0	0	0	0	0	0
643	1	1	0	0	0	0	0	1	0	0	0	0	0	1	1	0	1	0	0	1
644	1	1	1	1	1	1	1	1	1	1	1	1	1	1	1	1	1	1	1	1
645	0	0	0	0	0	0	0	0	1	0	0	0	0	0	0	0	0	0	0	0
646	1	1	1	1	1	1	1	1	1	1	1	1	1	1	1	1	1	0	1	1
647	1	1	1	1	1	1	1	1	1	1	1	1	1	1	1	1	1	1	1	1
648	1	1	1	1	1	1	1	1	1	1	1	1	1	1	1	1	1	0	1	1
649	0	0	1	0	0	0	0	0	0	0	0	0	0	0	0	0	0	0	0	0
650	0	0	0	0	0	0	1	0	0	0	0	0	0	0	0	0	0	0	0	0
651	1	1	1	1	1	1	1	1	1	1	1	1	1	1	1	1	1	1	1	1
652	1	1	1	1	1	1	1	0	1	1	1	1	1	1	1	0	0	1	1	1
653	0	1	0	0	0	0	0	0	0	0	0	0	0	0	0	0	0	0	0	0
654	1	1	1	1	1	1	1	1	1	1	1	1	1	1	1	1	1	1	1	1
655	1	1	1	1	1	1	1	1	1	1	1	1	0	1	1	1	1	1	1	0
656	1	1	1	1	1	1	1	1	1	1	1	1	1	1	1	1	1	1	1	1
657	0	0	0	0	0	1	0	0	0	0	0	0	0	0	0	0	0	0	0	0
658	1	1	1	1	1	1	1	1	1	1	1	1	1	1	1	1	1	1	1	1
659	0	0	0	0	0	0	0	0	0	0	0	0	1	0	0	0	0	0	0	0
660	1	1	1	1	1	1	1	1	1	1	1	1	1	1	1	1	1	1	1	1
661	0	0	0	0	0	0	0	0	1	0	0	0	0	0	0	0	0	0	0	0
662	1	1	1	1	1	1	1	1	1	1	1	1	0	1	1	1	1	1	1	1
663	0	0	1	0	0	0	0	0	0	0	0	0	0	0	0	0	0	0	0	0
664	1	1	0	1	1	1	1	1	1	1	1	1	1	1	1	1	1	1	1	1
665	1	1	1	1	1	1	1	1	1	1	1	1	1	1	1	1	1	1	1	1
666	1	1	1	1	1	1	1	1	1	1	1	1	1	1	1	1	1	1	1	1
667	1	0	1	0	0	0	0	1	0	0	0	0	0	1	1	0	1	0	1	1
668	1	1	1	1	1	1	1	1	1	1	1	1	1	1	1	1	1	1	1	1
669	0	0	0	0	0	0	0	0	0	0	0	0	1	0	0	0	0	0	0	0
670	1	1	1	1	1	1	1	1	1	1	1	1	1	0	1	1	1	1	1	1
671	0	1	0	1	1	0	1	0	0	1	1	1	0	0	1	0	0	0	0	0
672	0	0	0	0	0	1	1	0	1	1	1	1	0	1	0	0	1	1	1	1
673	0	0	0	0	1	0	0	0	0	0	0	0	0	0	0	0	1	0	0	0
674	0	0	0	0	0	0	0	0	0	0	0	0	0	0	0	0	0	1	0	0
675	1	0	0	0	0	0	0	0	0	0	0	0	0	0	0	0	0	0	0	0
676	1	1	1	1	1	1	1	1	1	1	1	1	1	1	1	1	1	1	1	1
677	1	1	1	1	1	1	1	1	1	1	1	1	1	1	1	1	1	1	1	1
678	0	0	0	0	0	0	1	0	0	0	0	0	0	0	0	0	0	0	0	0
679	1	1	1	1	1	1	1	1	1	1	1	1	1	1	1	1	1	1	1	1
680	1	1	1	1	1	1	1	1	1	1	1	1	0	1	1	1	1	1	1	1
681	1	1	1	1	1	1	1	1	1	1	1	1	1	1	1	1	1	1	1	1
682	1	1	1	1	1	1	1	1	1	1	1	1	1	1	1	1	1	1	1	1
683	1	1	1	1	1	1	1	1	1	1	1	1	1	1	1	1	1	1	1	1
684	0	0	0	0	0	0	0	0	0	1	0	0	0	0	0	0	0	0	0	0
685	0	0	1	1	1	1	1	1	1	1	1	1	1	0	0	1	0	1	0	1
686	0	0	0	0	0	0	0	0	0	0	0	0	0	0	0	0	1	0	0	0
687	0	0	0	0	0	0	0	0	0	1	0	0	0	0	0	0	0	0	0	0
688	1	0	0	0	0	0	0	0	0	0	0	0	0	0	0	0	0	0	0	0
689	1	1	1	1	1	1	1	1	1	1	1	1	1	1	1	1	1	1	1	1
690	0	0	0	0	0	0	0	1	0	0	0	0	0	0	0	0	0	0	0	0
691	0	0	0	0	0	0	0	0	0	0	1	0	0	1	1	0	1	0	0	0
692	0	0	1	0	0	0	0	0	0	0	0	0	0	0	0	0	0	0	0	0
693	1	1	1	1	1	1	1	1	1	1	1	0	1	1	1	1	1	1	1	1
694	1	1	1	1	1	1	1	1	1	1	1	1	0	1	1	1	1	0	1	1
695	0	0	0	0	0	0	0	0	0	0	0	0	0	0	0	0	0	1	0	0
696	0	0	0	0	0	0	0	0	0	0	0	0	0	0	1	0	0	0	0	0
697	1	1	1	1	1	1	1	1	1	1	1	1	1	1	1	1	1	1	1	1
698	1	0	0	0	0	0	0	0	0	0	0	0	0	0	0	0	0	0	0	0
699	1	1	1	1	1	1	1	1	1	1	1	1	1	1	1	1	1	1	1	1
700	0	0	0	0	0	0	0	1	0	0	0	0	0	1	1	0	0	0	0	0
701	0	0	0	0	0	0	0	0	0	0	0	0	0	0	0	0	1	0	0	0
702	1	1	1	1	1	1	1	1	1	1	1	1	1	1	1	1	1	1	1	1
703	1	1	1	1	1	1	1	1	1	1	1	1	1	1	1	1	1	1	1	1
704	1	0	0	0	0	0	0	0	0	0	0	0	0	0	0	0	0	0	0	0
705	0	0	0	0	0	0	0	0	1	0	0	0	0	0	0	0	0	0	0	0
706	0	0	0	0	0	0	0	0	0	0	0	1	0	0	1	0	0	0	0	0
707	1	1	1	1	1	1	1	1	1	1	1	1	1	1	1	1	1	1	1	1
708	1	1	1	1	1	1	1	1	1	1	1	1	1	1	1	1	1	1	1	1
709	0	0	0	0	0	0	0	0	0	0	0	0	1	0	0	0	0	0	0	0
710	1	1	1	1	1	1	1	1	1	1	1	1	0	1	1	1	1	1	1	1
711	1	1	1	1	1	1	1	1	1	1	1	1	1	1	1	1	1	1	1	1
712	1	1	1	1	1	1	1	1	1	1	1	1	1	1	1	1	1	1	1	1
713	1	1	1	1	1	1	1	1	1	1	1	1	1	1	1	1	1	1	1	1
714	1	1	1	1	1	1	1	1	1	1	1	1	1	1	1	1	1	1	1	1
715	0	0	0	0	0	0	0	0	0	1	0	0	0	0	0	0	0	0	0	0
716	1	1	1	1	1	1	1	1	1	1	1	1	1	1	1	1	1	1	1	1
717	0	1	1	0	1	1	1	0	1	1	0	1	1	0	1	1	0	0	1	1
718	0	0	0	0	0	0	0	0	0	0	0	0	1	0	0	0	0	0	0	0
719	0	0	0	0	0	0	0	0	0	0	0	0	0	0	0	1	0	0	0	0
720	1	1	1	1	1	1	1	1	1	1	1	1	1	1	1	1	1	1	1	1
721	1	1	1	1	1	1	1	1	1	1	1	1	1	1	1	1	1	1	1	1
722	0	0	0	0	0	0	0	0	0	0	0	0	0	0	0	0	0	1	0	0
723	1	1	1	1	1	1	1	1	1	1	1	1	1	1	1	1	1	1	1	1
724	1	1	1	1	1	1	1	1	1	1	1	1	1	1	1	0	1	1	1	1
725	0	1	0	0	0	0	0	1	0	0	0	0	0	0	0	0	0	0	0	0
726	0	0	0	0	0	0	0	0	1	0	0	0	0	0	0	0	0	0	0	0
727	1	1	1	1	1	1	1	1	1	1	1	1	1	1	1	1	1	1	1	1
728	1	1	1	1	1	1	1	1	1	1	1	1	1	1	1	1	1	1	1	1
729	1	1	1	1	1	1	1	1	1	1	1	1	1	1	1	1	1	1	1	1
730	1	1	1	1	1	1	1	1	1	1	1	1	1	1	1	1	1	1	1	1
731	1	1	1	1	1	1	1	1	1	1	1	1	1	1	1	1	1	1	1	1
732	1	1	1	1	1	1	1	1	1	1	1	1	1	1	1	1	1	1	1	1
733	0	0	0	0	0	0	1	0	0	0	0	0	0	0	0	0	0	0	0	0
734	1	1	1	1	1	1	1	1	1	1	1	1	1	1	1	1	1	1	1	1
735	0	0	0	0	0	1	0	0	0	1	0	0	0	0	0	0	0	0	0	0
736	1	1	1	1	1	1	1	1	1	1	1	1	1	1	1	1	1	1	1	1
737	1	1	1	1	1	1	1	1	1	1	1	1	0	0	0	0	0	1	1	0
738	1	0	0	0	0	0	0	0	0	0	0	1	0	0	0	0	0	0	1	1
739	1	1	1	1	1	1	1	1	1	1	1	1	1	1	1	1	1	1	1	1
740	1	1	1	1	1	1	1	1	1	1	1	1	1	1	1	1	1	1	1	1
741	0	0	0	0	0	0	0	0	0	0	0	0	0	0	0	0	0	1	0	0
742	0	0	0	0	0	0	0	0	0	0	0	0	0	0	1	0	0	0	0	0
743	0	0	0	1	0	0	0	0	1	0	0	1	0	0	0	0	0	0	0	0
744	0	0	0	1	0	0	0	0	0	0	0	0	0	0	0	0	0	0	0	0
745	1	1	1	1	1	1	1	1	1	1	1	1	1	1	1	1	1	1	1	1
746	0	0	0	0	0	1	0	0	0	0	0	0	0	0	0	0	0	0	0	0
747	1	1	1	1	1	1	1	1	1	1	1	1	1	1	1	1	1	0	1	1
748	0	0	0	0	1	0	0	0	0	0	0	0	0	0	0	0	0	0	0	0
749	1	1	1	1	1	1	1	1	1	1	1	1	1	1	1	1	1	1	1	1
750	0	0	0	0	0	0	0	1	0	0	0	0	0	1	0	0	0	0	0	0
751	0	0	0	0	1	0	0	0	0	0	0	0	0	0	0	0	0	0	0	0
752	0	0	0	0	0	0	0	0	0	0	0	0	0	1	1	0	0	0	0	0
753	0	0	0	0	0	0	0	0	0	0	0	0	1	0	0	0	0	0	0	0
754	1	1	1	1	1	1	1	1	1	1	1	1	1	1	1	0	1	1	1	1
755	1	1	1	1	1	1	1	1	1	1	1	1	1	1	1	1	1	1	1	1
756	0	0	0	0	0	0	0	1	0	0	0	0	0	0	0	0	0	0	0	0
757	0	0	0	0	0	0	0	0	0	0	0	1	0	0	0	0	0	0	0	0
758	1	1	1	1	1	1	1	1	1	1	1	1	0	1	1	1	1	1	1	1
759	0	1	1	0	0	0	0	0	0	1	1	0	1	0	0	1	1	0	0	1
760	0	0	0	0	0	0	0	0	0	0	0	0	1	0	0	0	0	0	0	0
761	0	0	0	0	0	0	0	0	0	0	0	0	0	1	0	0	0	0	0	0
762	1	1	1	1	1	1	1	1	1	1	1	1	1	1	1	1	1	1	1	1
763	1	1	1	1	1	1	1	1	1	1	1	1	1	1	1	1	1	1	1	1
764	1	0	0	0	0	0	0	0	0	0	0	1	0	0	0	0	0	0	0	0
765	1	1	1	1	1	1	1	1	1	1	1	1	1	1	1	0	1	1	1	1
766	0	0	0	0	0	0	0	0	0	0	0	0	1	0	0	0	0	0	0	0
767	1	1	1	1	1	1	1	1	1	1	1	1	1	1	1	1	1	1	1	1
768	0	0	0	0	0	0	0	0	0	0	0	0	0	1	0	0	0	0	0	0
769	1	1	1	1	1	1	1	1	1	1	1	1	1	1	1	1	1	1	1	1
770	1	0	0	1	0	1	0	0	1	1	0	1	1	1	1	1	1	1	1	0
771	1	1	1	1	1	1	1	1	1	1	1	1	1	1	1	1	1	1	1	1
772	0	0	0	0	0	0	0	0	0	0	0	0	0	1	1	0	1	0	0	0
773	0	0	1	0	0	0	0	1	0	0	1	0	0	0	0	0	0	0	0	0
774	0	1	1	0	1	0	1	1	0	0	1	0	0	0	0	0	0	0	0	1
775	0	0	0	0	0	0	0	1	0	0	0	0	0	0	0	0	0	0	0	0
776	1	1	1	1	1	1	1	1	1	1	1	1	1	1	1	1	1	1	1	1
777	0	0	0	1	0	0	0	0	1	0	0	1	0	0	0	0	0	0	0	0
778	1	1	1	1	1	1	1	1	1	1	1	1	1	1	1	1	1	1	1	1
779	0	0	0	0	0	0	0	0	0	0	0	0	0	0	0	0	0	1	0	0
780	1	0	0	0	1	0	1	0	1	0	0	1	0	1	0	0	0	0	1	1
781	1	1	1	1	1	1	1	1	1	1	1	1	1	1	1	1	1	1	1	1
782	1	1	1	1	1	1	1	1	1	1	1	1	1	1	1	1	1	1	1	1
783	1	1	1	1	1	1	1	1	1	1	1	1	1	1	1	1	1	1	1	1
784	0	0	0	0	0	0	0	0	0	0	0	0	0	0	0	0	1	0	0	0
785	1	1	1	1	1	1	1	1	1	1	1	1	1	1	1	1	1	1	1	1
786	0	0	0	0	0	0	0	0	0	0	0	1	0	0	0	0	0	1	0	0
787	1	1	1	1	1	1	1	1	1	1	1	1	1	1	1	1	1	1	1	1
788	1	1	1	1	1	1	1	1	1	1	1	1	1	1	1	1	1	1	1	1
789	1	1	1	1	1	1	1	1	1	1	1	1	1	1	1	1	1	1	1	1
790	0	1	0	0	0	0	0	0	0	0	0	0	1	0	0	0	0	0	0	1
791	1	1	1	1	1	1	1	1	1	1	1	1	1	1	1	1	1	1	1	1
792	1	1	1	1	1	1	1	1	1	1	1	1	0	1	1	1	1	1	1	1
793	1	1	1	1	1	1	1	1	1	1	1	1	1	1	1	1	1	1	1	1
794	0	0	0	0	0	0	0	0	0	0	0	0	0	0	0	0	0	1	0	0
795	0	0	0	0	0	0	0	0	0	0	0	0	0	1	0	0	0	0	0	0
796	1	1	1	1	1	1	1	1	1	1	1	1	1	1	1	1	1	1	1	1
797	1	0	0	0	0	0	0	0	0	0	0	0	0	0	0	0	0	0	0	0
798	0	0	0	0	0	0	0	0	0	0	1	0	0	0	0	0	0	0	0	0
799	1	1	1	1	1	1	1	1	1	1	1	1	1	1	1	1	1	0	1	1
800	0	1	0	0	0	0	0	0	0	0	0	0	0	0	0	0	0	0	0	0
801	1	1	1	1	1	1	1	1	1	1	1	1	1	1	1	1	1	1	1	1
802	1	1	1	1	1	1	1	1	1	1	1	1	1	1	1	1	1	1	1	1
803	0	0	0	1	0	0	0	0	0	0	0	0	0	0	0	0	0	0	0	0
804	1	1	1	1	1	1	1	1	1	1	1	1	1	1	1	1	1	1	1	1
805	0	0	0	0	1	0	0	0	0	0	0	1	0	0	0	0	0	0	0	0
806	1	1	1	1	1	1	1	1	1	1	1	1	1	1	1	1	1	1	1	1
807	0	0	0	0	0	0	0	0	0	0	0	0	0	0	0	1	0	0	0	0
808	0	0	0	0	0	0	0	0	0	0	1	0	0	0	0	0	0	0	0	0
809	0	0	1	1	1	1	1	1	1	1	1	1	0	0	0	0	0	1	1	1
810	0	0	0	0	0	0	0	0	0	0	0	0	0	0	1	0	0	0	0	0
811	0	0	0	0	0	0	0	0	0	0	0	0	0	1	0	1	1	0	0	0
812	0	0	0	0	0	0	0	0	0	0	0	1	0	0	0	0	0	0	0	0
813	1	1	1	1	1	1	1	1	1	1	1	1	1	1	1	1	1	1	1	1
814	0	0	0	0	0	0	0	0	0	0	0	0	0	0	0	0	1	0	0	0
815	0	0	0	0	0	0	0	0	0	1	0	0	0	1	0	0	0	0	0	0
816	0	0	0	0	0	0	0	0	0	0	1	0	0	0	0	0	0	0	0	1
817	0	0	0	0	0	0	0	0	0	0	0	0	0	0	1	0	0	0	0	0
818	1	0	0	0	0	0	0	0	0	0	0	0	0	0	0	0	0	0	0	0
819	0	0	0	0	0	0	0	0	0	0	0	0	0	1	0	0	0	0	0	0
820	0	0	0	0	0	0	0	0	1	0	0	0	0	0	0	0	0	0	0	0
821	0	0	0	0	1	0	0	0	0	0	0	1	0	0	0	0	0	0	0	0
822	0	0	0	0	0	0	0	0	0	0	1	0	0	0	0	0	0	0	0	0
823	0	0	0	0	0	0	0	0	0	0	0	0	0	0	0	0	0	0	0	1
824	0	0	0	0	0	0	0	0	0	0	0	0	1	1	0	0	0	0	0	0
825	1	1	1	1	1	1	1	1	1	1	1	1	1	1	1	1	1	0	1	1
826	0	0	0	0	0	0	0	0	0	1	0	0	0	0	0	0	0	0	0	0
827	0	0	0	0	0	0	0	1	0	0	0	0	0	1	1	1	1	0	0	1
828	0	1	0	0	0	0	0	0	0	0	0	0	0	1	1	0	1	0	0	0
829	1	1	1	1	1	1	1	1	1	1	1	1	1	1	1	1	1	1	1	1
830	1	1	1	1	1	1	1	1	1	1	1	1	1	1	1	1	1	1	1	1
831	0	0	0	0	0	0	0	0	0	1	0	0	0	0	0	0	0	0	0	0
832	1	1	1	1	1	1	1	1	1	1	1	1	1	1	1	1	1	1	1	1
833	1	1	1	1	1	1	1	1	1	1	1	1	1	1	1	1	1	1	1	1
834	0	0	0	0	0	0	0	0	0	0	0	0	0	0	1	0	0	0	0	0
835	1	1	1	1	1	1	1	1	1	1	1	1	1	1	1	1	1	1	1	1
836	0	0	1	0	0	0	0	1	0	0	1	0	0	0	0	0	0	0	0	0
837	0	1	1	1	1	1	1	1	1	1	1	1	1	1	1	1	1	1	1	1
838	0	0	1	0	0	0	0	0	0	0	0	0	0	0	0	0	0	0	0	0
839	1	1	1	1	1	1	1	1	1	1	1	1	1	1	1	1	1	1	1	1
840	1	1	1	1	1	1	1	1	1	1	1	1	1	1	1	1	1	1	1	1
841	1	1	1	1	1	1	1	1	1	1	1	1	1	1	1	1	1	1	1	1
842	0	1	1	1	1	1	1	1	1	1	1	1	1	1	1	1	1	1	1	1
843	1	1	1	1	1	1	1	1	1	1	1	1	0	0	1	1	1	1	0	1
844	1	1	1	1	1	1	1	1	1	1	1	1	1	1	1	1	1	1	1	1
845	1	1	1	1	1	1	1	1	1	1	1	1	1	1	1	1	1	1	1	1
846	0	0	0	0	0	0	0	0	0	0	0	0	0	0	0	0	0	1	0	0
847	0	0	0	1	0	0	0	0	0	0	0	0	0	0	0	0	0	0	0	0
848	1	1	1	1	1	1	1	1	1	1	1	1	1	1	1	1	1	1	1	1
849	0	1	1	1	1	1	0	1	1	1	1	0	1	1	1	1	1	0	0	0
850	0	0	0	0	0	0	0	0	0	0	0	1	0	0	0	0	0	0	0	0
851	1	1	1	1	1	1	1	1	1	1	1	1	0	0	0	1	0	1	1	1
852	0	0	0	0	0	0	0	0	0	0	0	1	0	0	0	0	0	0	0	0
853	0	0	0	0	1	0	0	0	0	0	0	0	0	0	0	0	0	0	0	1
854	1	1	1	1	1	1	1	1	1	1	1	1	1	1	1	1	1	1	1	1
855	0	0	0	0	0	0	0	0	0	0	0	1	0	0	0	0	0	0	0	0
856	0	0	0	0	0	0	0	1	0	0	0	0	0	0	0	0	0	0	0	0
857	0	0	0	0	0	0	0	0	0	0	1	0	0	0	0	0	0	0	0	0
858	1	1	1	1	1	1	1	1	1	1	1	1	1	1	1	1	1	1	1	1
859	1	1	1	1	1	1	1	1	1	1	1	1	1	1	1	1	1	1	1	1
860	1	1	1	1	1	1	1	1	1	1	1	1	1	0	0	1	0	1	1	1
861	0	0	1	0	0	0	0	0	0	0	0	0	0	0	0	0	0	0	0	0
862	1	1	1	1	1	1	1	1	1	1	1	1	1	1	1	1	1	1	1	1
863	1	1	0	0	1	0	0	0	0	0	0	0	1	0	1	0	0	0	0	0
864	0	0	0	0	0	0	0	0	0	0	0	0	0	1	0	0	0	0	0	0
865	0	0	0	0	0	0	0	0	0	0	0	0	0	0	0	0	0	0	1	1
866	1	1	0	1	1	1	1	1	1	1	1	1	1	1	1	0	1	1	1	1
867	1	1	1	1	1	1	1	1	1	1	1	1	1	1	1	1	1	1	1	1
868	0	0	0	0	0	0	1	0	0	0	0	0	0	0	0	0	0	0	0	0
869	0	0	0	0	1	0	1	0	1	0	0	1	0	0	0	0	0	0	1	0
870	1	1	1	1	1	1	1	1	1	1	1	1	1	1	1	1	1	1	1	1
871	0	1	1	0	0	1	0	1	0	0	1	1	0	0	0	1	0	0	0	0
872	1	1	1	1	1	1	1	1	1	1	1	1	1	1	1	1	1	1	1	1
873	0	1	0	1	1	1	0	0	0	0	0	0	1	0	0	0	1	0	0	1
874	0	0	1	0	0	0	0	1	0	0	0	0	0	0	0	0	0	0	0	0
875	1	1	1	1	1	1	1	1	1	1	1	1	1	1	1	1	1	1	1	1
876	0	0	0	0	0	0	1	0	0	0	0	0	0	0	0	0	0	0	0	0
877	1	1	1	1	1	1	1	1	1	1	1	1	1	1	1	1	0	1	1	1
878	1	1	1	1	1	1	1	1	1	1	1	1	1	1	1	1	1	1	1	1
879	0	0	0	0	0	0	1	0	0	0	0	0	0	1	0	0	1	0	0	0
880	0	0	0	0	0	0	0	0	0	0	0	0	0	0	0	0	1	0	0	0
881	1	1	1	1	1	1	1	1	1	1	1	1	1	1	1	1	1	1	1	1
882	0	0	0	0	0	0	0	0	0	1	0	0	0	0	0	0	0	0	0	0
883	1	0	0	0	1	0	1	0	1	0	0	1	0	0	0	0	0	0	1	1
884	1	1	1	1	1	1	1	1	1	1	1	1	1	1	1	1	1	1	1	1
885	1	1	1	1	1	1	1	1	1	1	1	1	1	1	1	1	1	1	1	1
886	1	1	1	1	1	1	1	1	1	1	1	1	1	1	1	1	1	1	1	1
887	1	1	1	1	1	1	1	1	1	1	1	1	1	1	1	1	1	1	1	1
888	1	0	1	1	1	1	1	1	1	1	1	1	0	0	0	1	0	1	1	1
889	0	0	0	0	0	0	0	0	0	0	0	0	0	0	1	0	0	0	0	0
890	0	0	1	0	0	0	1	0	1	0	0	0	0	0	0	1	0	0	0	1
891	0	0	0	0	0	0	0	0	0	0	0	0	0	0	0	0	0	1	0	0
892	0	0	0	0	0	0	0	1	0	0	0	0	0	0	0	0	0	0	0	0
893	1	1	1	1	1	1	1	1	1	1	1	1	1	1	1	1	1	1	1	1
894	1	1	1	1	1	1	1	1	1	1	1	1	1	1	1	1	1	1	1	1
895	0	0	0	0	0	0	0	0	0	0	0	0	0	0	0	0	1	0	0	0
896	0	0	0	0	0	1	0	0	0	0	0	0	0	0	0	0	0	0	0	0
897	0	0	0	0	0	0	0	0	0	1	0	0	0	0	0	0	0	0	0	0
898	0	1	0	0	0	0	0	0	0	0	0	0	0	0	0	0	0	0	0	0
899	0	0	0	0	1	0	0	0	0	0	0	0	0	0	0	0	0	0	0	0
900	0	1	1	1	1	1	1	1	1	1	1	1	1	1	1	1	1	1	1	1
901	0	0	0	0	0	0	0	0	0	0	0	0	0	0	1	0	0	0	0	0
902	0	0	0	0	0	0	0	0	0	1	0	0	0	0	0	0	0	0	0	0
903	0	0	0	0	0	0	0	0	0	0	0	0	0	0	1	0	0	0	0	0
904	1	1	1	1	1	1	1	1	1	1	1	1	1	1	1	1	1	1	1	1
905	0	1	1	1	1	1	1	1	1	1	1	1	1	1	1	1	1	1	1	1
906	1	1	1	1	1	1	1	1	1	1	1	1	0	0	0	1	0	1	1	1
907	1	1	1	1	1	1	1	1	1	1	1	1	1	1	1	1	1	1	1	1
908	1	1	1	1	1	1	1	1	1	1	1	1	1	0	1	1	1	1	1	1
909	1	1	1	1	1	1	1	1	1	1	1	1	1	1	1	1	1	1	1	1
910	0	0	0	0	1	1	0	0	0	0	0	1	0	0	0	0	0	0	0	0
911	0	0	0	0	0	0	0	0	0	0	0	0	0	1	1	0	1	0	0	0
912	0	0	0	0	0	1	0	0	0	0	0	0	0	0	0	0	0	0	0	0
913	1	1	1	1	1	1	1	1	1	1	1	1	1	1	1	1	1	1	1	1
914	0	0	0	0	0	0	0	1	0	0	0	0	0	0	0	0	0	0	0	0
915	1	0	0	0	0	0	0	0	0	0	0	0	0	0	0	0	0	0	0	0
916	0	0	0	0	0	0	0	0	0	0	0	0	0	1	0	0	0	0	0	0
917	0	0	0	0	0	0	0	0	0	0	0	0	0	0	1	0	0	0	0	0
918	1	1	1	1	1	1	1	1	1	1	1	1	1	1	1	1	1	1	1	1
919	1	1	1	1	1	1	1	1	1	1	1	1	1	1	1	1	1	1	1	1
920	0	0	1	1	1	1	1	0	1	1	1	1	0	1	1	1	1	1	1	0
921	0	0	0	0	0	0	0	0	0	0	0	0	0	0	1	0	0	0	0	0
922	0	0	1	0	0	0	0	0	0	0	0	0	0	0	0	0	0	0	0	0
923	0	0	0	0	0	0	0	0	0	0	1	0	0	0	0	0	0	0	0	0
924	1	1	1	1	1	1	1	1	1	1	1	1	1	1	1	1	1	1	1	1
925	1	1	1	1	1	1	1	1	1	1	1	1	1	1	1	1	1	1	1	1
926	1	1	1	1	1	1	1	1	1	1	1	1	1	1	1	1	1	1	1	1
927	0	0	1	0	0	0	0	1	0	0	1	0	0	0	0	0	0	0	0	0
928	0	0	0	0	0	0	0	0	0	0	0	0	1	0	1	0	0	0	0	0
929	1	0	0	0	0	0	0	0	0	0	0	0	0	0	0	0	0	0	0	1
930	0	0	0	0	0	0	0	0	0	0	0	0	0	0	0	0	0	0	1	0
931	1	1	1	1	1	1	1	1	1	1	1	1	1	1	1	1	1	1	1	1
932	1	1	1	1	1	1	1	1	1	1	1	1	1	1	1	1	1	1	1	1
933	1	1	1	1	1	1	1	1	1	1	1	1	0	1	1	1	1	1	1	1
934	1	1	1	1	1	1	1	1	1	1	1	1	1	1	1	1	1	1	1	1
935	1	1	1	1	1	1	1	1	1	1	1	1	1	1	1	1	1	1	1	1
936	1	1	1	1	1	1	1	1	1	1	1	1	1	1	1	1	1	1	1	1
937	0	0	0	0	1	1	0	0	0	0	0	1	0	0	1	0	0	0	0	0
938	1	1	1	1	1	1	1	1	1	1	1	1	1	1	1	1	1	1	1	1
939	0	0	0	0	0	0	0	0	0	0	1	0	0	0	0	0	0	0	0	1
940	0	0	0	1	0	0	0	1	0	0	0	0	0	0	0	0	0	0	0	0
941	1	1	1	1	1	1	1	1	1	1	1	1	1	1	1	1	1	1	1	1
942	1	1	1	1	1	1	1	1	1	1	1	1	1	1	1	0	1	1	1	1
943	1	1	1	1	1	1	1	1	1	1	1	1	1	1	1	1	1	1	1	1
944	0	0	0	0	0	0	0	0	0	0	0	0	0	0	0	0	0	1	0	0
945	0	0	0	0	0	0	0	0	0	0	0	1	0	0	0	0	0	0	0	0
946	1	1	1	1	1	1	1	1	1	1	1	1	1	1	1	1	1	1	1	1
947	1	1	1	1	1	1	1	1	1	1	1	1	1	1	1	1	1	1	1	1
948	0	0	0	0	0	0	0	0	1	0	0	0	0	0	0	0	0	0	0	0
949	1	1	1	1	1	1	1	0	1	1	1	1	1	1	1	1	1	1	1	1
950	1	1	1	1	1	1	1	1	1	1	1	1	0	1	1	1	1	0	1	1
951	1	1	1	1	1	1	1	1	1	1	1	1	1	0	1	1	1	1	1	1
952	1	1	1	1	1	1	1	1	1	1	1	1	1	1	1	1	1	1	1	1
953	1	1	1	1	1	1	1	1	1	1	1	1	1	1	1	1	1	1	1	1
954	1	1	1	1	1	1	1	1	1	1	1	1	1	1	1	1	1	1	1	1
955	1	1	1	1	1	1	1	1	1	1	1	1	1	1	0	1	1	1	1	1
956	0	1	0	0	0	0	0	1	0	1	0	0	0	0	0	1	1	0	0	0
957	0	0	0	0	1	0	0	0	0	0	0	0	0	0	0	0	0	0	0	0
958	0	0	0	0	0	0	0	0	0	0	0	1	0	0	0	0	0	0	0	0
959	0	0	0	0	0	1	0	0	0	0	0	0	0	0	0	0	0	0	0	0
960	0	0	0	0	0	0	0	0	0	0	1	0	0	0	0	0	0	0	0	0
961	0	0	0	0	0	0	0	0	0	0	0	0	0	0	0	0	0	0	1	0
962	1	1	1	1	1	1	1	1	1	1	1	1	1	1	1	0	1	1	1	1
963	1	1	1	1	1	1	1	1	1	1	1	1	1	1	1	1	1	1	1	1
964	0	1	0	0	0	0	0	0	0	0	0	0	0	0	0	0	0	0	0	1
965	0	0	0	0	0	0	0	0	1	0	0	0	0	0	0	0	0	0	0	0
966	0	0	0	0	0	0	0	0	0	1	0	0	0	0	0	0	0	0	0	0
967	0	0	1	0	1	0	0	0	1	0	0	0	0	1	0	0	1	0	1	1
968	0	0	0	0	0	0	0	0	0	0	0	0	0	1	0	0	1	0	0	0
969	0	0	0	0	0	0	1	0	0	0	0	0	0	0	0	0	0	0	0	0
970	0	0	1	0	1	0	0	0	1	0	0	0	0	1	0	0	1	0	1	1
971	0	0	0	0	0	0	0	0	0	0	1	0	0	0	0	0	0	0	0	0
972	1	0	0	0	1	0	0	1	0	0	0	0	0	0	0	0	0	1	0	1
973	1	1	1	1	1	1	1	1	1	1	1	1	1	1	1	1	1	1	1	1
974	1	1	1	1	1	1	1	0	1	1	1	1	1	1	1	1	1	1	1	1
975	1	1	1	1	1	1	1	1	1	1	1	1	1	1	1	1	1	1	1	1
976	1	1	1	1	1	1	1	1	1	1	1	1	1	1	1	1	1	1	1	1
977	0	0	0	0	0	0	0	0	0	0	0	0	0	0	0	0	0	0	1	0
978	0	0	1	0	0	0	0	0	0	0	0	0	1	1	0	0	0	0	0	0
979	1	1	1	1	1	1	1	1	1	1	1	1	1	1	1	1	1	1	1	1
980	1	0	0	0	0	0	0	0	0	0	0	0	0	0	0	0	0	1	0	0
981	1	1	1	1	1	1	1	1	1	1	1	1	1	1	1	1	1	1	1	1
982	1	1	1	1	1	1	1	1	1	1	1	1	0	0	0	1	0	1	1	1
983	0	0	0	0	0	0	0	0	0	0	0	1	0	0	0	0	0	0	0	0
984	0	0	0	0	0	0	1	0	0	0	0	0	0	0	0	0	0	0	0	0
985	0	0	0	0	0	0	0	0	0	0	0	0	0	0	0	1	0	0	0	0
986	1	1	1	1	1	1	1	1	1	1	1	1	1	1	1	1	1	1	1	1
987	1	1	1	1	1	1	1	1	1	1	1	1	0	0	0	1	0	1	1	1
988	1	1	1	1	1	1	1	1	1	1	1	1	1	1	1	1	1	1	1	1
989	0	0	0	0	0	0	0	0	0	0	0	0	1	0	0	0	0	0	0	0
990	1	0	0	0	0	0	0	0	0	0	0	0	0	0	0	0	0	0	0	0
991	1	1	1	1	1	1	1	1	1	1	0	1	1	1	1	1	1	1	1	1
992	0	0	0	0	0	0	1	0	0	0	0	0	0	0	0	0	0	0	0	0
993	1	1	1	1	0	1	1	1	0	1	1	1	0	0	0	1	0	0	1	1
994	0	0	0	0	0	0	0	0	0	0	0	0	1	1	0	1	0	0	0	0
995	0	0	0	0	1	0	0	0	0	0	0	0	0	1	1	0	1	0	0	1
996	1	1	1	1	1	1	1	1	1	1	1	1	1	1	1	1	1	1	1	1
997	0	0	0	0	0	0	0	0	1	0	0	0	0	0	0	0	0	0	0	0
998	1	1	1	1	1	1	1	1	1	1	1	1	1	1	1	1	1	1	1	1
999	1	1	1	1	1	1	1	1	1	0	1	1	1	1	1	1	1	1	1	1
1000	0	0	0	0	0	0	0	0	1	0	0	0	1	0	0	0	0	0	0	0
1001	0	0	0	0	0	0	0	0	0	0	0	0	0	1	0	0	0	0	0	0
1002	0	0	0	0	0	0	0	0	0	0	0	0	1	0	0	0	0	0	0	0
1003	0	0	0	0	0	0	0	0	0	0	0	0	1	0	0	0	0	0	0	0
1004	1	1	1	1	1	1	1	1	1	1	1	1	1	1	1	1	1	1	1	1
1005	1	0	0	0	1	0	1	0	0	0	0	1	0	0	0	0	0	0	1	0
1006	0	0	0	0	0	0	0	0	0	1	0	0	0	0	0	0	0	0	0	0
1007	1	1	1	1	1	1	1	1	1	1	1	1	1	1	1	1	1	1	1	1
1008	1	1	1	1	1	1	1	1	1	1	1	1	1	0	0	1	0	1	1	1
1009	0	0	1	0	0	0	0	0	0	0	1	0	1	0	1	0	0	0	0	0
1010	0	0	0	0	0	0	0	0	0	0	0	0	0	0	1	0	0	0	0	0
1011	1	1	1	1	1	1	1	1	1	1	1	1	1	1	1	1	1	1	1	1
1012	1	1	1	1	1	1	1	1	1	1	1	1	1	0	1	1	1	1	1	1
1013	1	1	1	1	1	1	1	1	1	1	1	1	1	1	1	1	1	1	1	1
1014	0	0	0	0	0	0	0	0	0	0	0	0	1	0	0	1	0	0	0	0
1015	1	1	1	1	1	1	1	1	1	1	1	1	1	1	1	1	1	1	1	1
1016	1	1	1	1	1	1	1	1	1	1	1	1	1	1	1	1	1	1	1	1
1017	0	0	0	0	0	0	0	0	1	0	0	0	0	0	0	0	0	0	0	0
1018	1	1	1	1	1	1	1	1	1	1	1	1	1	1	1	1	1	1	1	1
1019	1	1	1	1	1	1	1	1	1	1	1	1	1	1	1	1	1	1	1	1
1020	1	1	1	1	1	1	1	1	1	1	1	1	1	1	1	1	1	1	1	1
1021	1	1	1	1	1	1	1	1	1	1	1	1	1	1	1	1	1	1	1	1
1022	1	1	1	1	1	1	1	1	1	1	1	1	1	1	1	1	1	1	1	1
1023	1	1	1	1	1	1	1	1	1	1	1	1	1	1	1	1	1	1	1	1
1024	0	0	0	0	0	1	0	0	0	0	0	0	0	0	1	0	0	1	0	0
1025	1	1	1	1	1	1	1	1	1	1	1	1	1	1	1	1	1	1	1	1
1026	1	1	1	1	1	1	1	1	1	1	1	1	1	1	1	1	1	1	1	1
1027	1	1	1	1	1	1	1	1	1	1	1	1	1	1	1	1	1	1	1	1
1028	0	0	0	0	0	0	1	1	0	0	0	0	0	0	0	0	0	0	0	0
1029	1	1	1	1	1	1	1	1	1	1	1	1	1	1	1	1	1	0	1	1
1030	1	1	1	1	1	1	1	1	1	1	1	1	1	1	1	1	1	1	1	1
1031	0	0	0	0	0	0	0	0	0	0	0	0	0	1	0	0	1	0	0	0
1032	0	0	1	0	0	0	0	0	0	0	0	0	0	0	0	0	1	0	0	0
1033	0	0	0	0	0	0	0	0	0	0	0	0	1	0	0	0	0	0	0	0
1034	1	1	1	1	1	1	1	1	1	1	1	1	1	1	1	1	1	1	1	1
1035	1	0	0	0	0	0	1	0	0	0	0	1	0	0	0	0	0	0	0	0
1036	0	0	0	0	0	0	0	0	0	0	1	0	0	0	0	0	0	0	0	0
1037	1	1	1	1	1	1	1	1	1	1	1	1	1	1	1	1	1	1	1	1
1038	0	0	0	0	0	0	0	0	0	0	0	0	0	0	0	0	0	0	1	0
1039	0	0	0	0	0	0	0	0	0	0	0	0	0	0	1	0	0	0	0	0
1040	1	1	1	1	1	1	1	1	1	1	1	1	1	1	1	1	1	1	1	1
1041	1	1	1	1	1	1	1	1	1	1	1	1	0	0	0	1	0	1	1	1
1042	1	1	1	1	1	1	1	1	1	1	1	1	1	1	1	1	1	1	1	1
1043	0	0	0	0	0	0	0	0	0	0	0	0	0	0	1	0	0	0	0	0
1044	1	1	1	1	1	1	1	1	1	1	1	1	1	0	0	1	0	1	1	1
1045	0	0	0	0	0	0	0	0	0	0	0	0	0	0	0	0	0	0	1	0
1046	1	1	1	1	1	1	1	1	1	1	1	1	1	1	1	1	1	1	1	1
1047	1	1	1	1	1	1	1	1	1	1	1	1	1	1	1	1	1	0	1	1
1048	1	1	1	1	1	1	1	1	1	1	1	1	1	1	1	1	1	1	1	1
1049	0	0	0	0	0	0	0	0	0	0	0	1	0	0	0	0	0	0	0	0
1050	0	0	0	0	0	0	0	0	0	0	0	0	0	1	0	0	0	0	0	0
1051	0	0	0	0	0	0	0	0	0	0	0	1	0	0	0	0	0	0	0	0
1052	1	1	1	1	1	1	1	1	1	1	1	1	1	1	1	1	1	1	1	1
1053	1	1	1	1	1	1	1	1	1	1	1	1	1	1	1	1	1	1	1	1
1054	1	1	1	1	1	1	1	1	1	1	1	1	1	1	1	1	1	1	1	1
1055	1	1	1	1	1	1	1	1	1	1	1	1	0	1	1	1	1	1	1	0
1056	0	0	0	0	0	0	0	0	0	0	1	0	0	0	0	0	0	0	0	0
1057	0	1	0	0	0	0	0	0	0	0	0	0	0	0	0	0	0	0	0	0
1058	0	0	0	1	0	0	0	0	0	0	0	0	0	0	0	0	0	0	0	0
1059	1	1	1	1	1	1	1	1	1	1	1	1	1	1	1	1	1	1	1	1
1060	0	0	0	0	0	0	1	0	0	0	0	0	0	0	0	0	0	0	0	0
1061	0	0	0	0	0	0	0	0	0	0	0	0	1	0	0	0	0	0	0	0
1062	0	0	0	0	0	0	0	0	0	0	0	0	0	1	0	0	0	0	0	0
1063	0	0	1	0	0	0	0	0	0	0	0	0	0	0	0	0	0	0	0	0
1064	1	1	1	1	1	1	1	1	1	1	1	1	1	1	1	1	1	1	1	1
1065	0	0	0	0	0	0	0	1	0	0	1	0	0	0	0	0	0	0	0	0
1066	1	1	1	1	1	1	1	1	1	1	1	1	1	1	1	1	1	0	1	1
1067	1	1	1	1	1	1	1	1	1	1	1	1	1	1	1	1	1	1	1	1
1068	0	0	0	0	0	0	0	0	0	0	0	1	0	0	0	0	0	0	0	0
1069	0	0	0	0	0	0	0	1	0	0	0	0	0	0	0	0	0	0	0	0
1070	0	0	0	0	0	0	0	0	0	1	0	1	0	0	0	0	0	0	0	0
1071	1	1	1	1	1	1	1	1	1	1	1	1	0	0	0	1	0	1	1	1
1072	1	1	1	1	1	1	1	1	1	1	1	1	1	1	1	1	1	1	1	1
1073	1	1	1	1	1	1	1	1	1	1	1	1	0	1	1	1	0	1	1	1
1074	1	1	1	1	1	1	1	1	1	1	1	1	1	1	1	1	1	1	1	1
1075	1	1	1	1	1	1	1	1	1	1	1	1	1	1	1	1	1	1	1	1
1076	0	0	0	0	0	0	0	0	0	0	0	0	1	0	0	0	0	0	0	0
1077	0	0	0	0	0	0	0	0	0	0	0	0	0	0	0	0	0	0	1	0
1078	1	1	1	1	1	1	1	1	1	1	1	1	1	1	1	1	1	1	1	1
1079	0	1	0	0	0	0	0	0	1	0	0	0	0	0	0	0	0	1	0	0
1080	1	1	1	1	1	1	1	1	1	1	1	1	1	1	1	1	1	1	1	1
1081	0	0	0	0	0	0	0	0	1	0	0	0	0	0	0	0	0	0	0	0
1082	0	0	0	0	0	1	0	0	0	0	0	1	0	0	0	0	0	0	0	1
1083	0	0	0	0	0	0	0	0	0	0	0	0	1	0	0	0	0	0	0	0
1084	1	1	0	1	1	0	1	1	1	0	0	0	1	0	1	0	1	1	1	1
1085	0	1	1	1	1	1	1	1	1	1	1	1	0	1	1	1	1	1	1	1
1086	1	0	0	0	0	0	0	0	0	0	0	0	0	0	0	0	0	0	0	0
1087	1	1	1	1	1	1	1	1	1	1	1	1	1	1	1	1	1	1	1	0
1088	1	1	1	1	1	1	1	1	1	1	1	1	1	1	1	1	1	1	1	1
1089	1	1	1	1	1	1	1	1	1	1	1	1	1	1	1	1	1	1	1	1
1090	1	1	1	1	1	1	1	1	1	1	1	1	1	1	1	1	1	1	1	1
1091	1	0	1	0	1	1	1	0	1	1	0	1	0	0	0	1	0	0	0	0
1092	0	0	0	0	0	0	0	0	0	0	0	0	1	0	0	0	0	0	0	0
1093	1	0	0	0	0	0	0	0	0	0	0	0	0	0	1	0	0	1	1	1
1094	0	0	1	0	0	0	0	1	0	0	1	0	0	0	0	0	0	0	0	0
1095	0	0	0	0	0	0	0	0	0	0	0	0	1	1	1	0	1	0	0	0
1096	1	1	1	1	1	1	1	1	1	1	1	1	1	1	1	1	1	1	1	1
1097	1	1	1	1	1	1	1	1	1	1	1	1	1	1	1	0	1	1	1	1
1098	1	1	1	1	1	1	1	1	1	1	1	1	1	1	1	1	1	1	1	1
1099	1	1	1	1	1	1	1	1	1	1	1	1	1	1	1	1	1	1	1	1
1100	0	0	0	0	0	0	0	0	0	0	1	0	0	0	0	0	0	0	0	0
1101	0	0	1	0	0	0	0	0	0	1	0	0	0	0	1	1	0	0	0	0
1102	1	1	1	1	1	1	1	1	1	1	0	1	1	1	1	1	1	1	1	1
1103	1	1	1	1	1	1	1	1	1	1	1	1	1	1	1	1	1	1	1	1
1104	0	1	1	1	1	1	1	0	1	1	1	1	1	1	1	1	1	1	1	1
1105	1	1	1	1	1	1	1	1	1	1	1	1	1	1	1	1	1	1	1	1
1106	1	1	0	1	1	1	1	1	1	1	1	1	1	1	1	0	1	0	1	1
1107	0	0	0	0	0	1	0	0	0	0	0	1	1	0	0	0	0	0	0	1
1108	0	1	0	0	0	0	0	0	0	0	0	0	1	0	0	0	1	0	0	0
1109	0	0	0	0	0	0	0	0	0	0	0	0	0	1	0	0	1	0	0	0
1110	1	1	1	1	1	1	1	1	1	1	1	1	1	1	1	1	0	1	1	1
1111	1	1	1	1	1	1	1	1	1	1	1	1	1	1	1	1	1	1	1	1
1112	0	0	0	0	1	0	0	0	0	0	0	0	0	0	0	0	0	0	0	0
1113	0	0	0	0	0	0	0	1	0	0	0	0	0	0	0	0	0	0	0	0
1114	1	0	0	0	1	0	1	0	0	0	0	1	0	0	0	0	0	0	0	0
1115	0	0	1	0	0	0	0	0	0	0	0	0	1	1	0	1	1	0	0	0
1116	0	1	0	0	0	0	0	0	0	0	0	0	0	1	1	0	1	0	0	1
1117	1	1	1	1	1	1	1	1	1	1	1	1	1	1	1	1	1	1	1	1
1118	0	0	0	0	0	1	0	0	0	0	0	0	0	0	0	0	0	1	0	0
1119	0	0	0	0	0	0	0	0	0	0	0	0	1	0	0	0	0	0	0	0
1120	0	0	0	0	0	0	0	0	0	0	0	0	0	1	0	0	0	0	0	0
1121	1	1	1	1	1	1	1	1	1	1	1	1	1	1	1	1	1	1	1	1
1122	0	0	0	0	0	0	0	0	0	0	0	0	0	0	0	1	0	0	0	0
1123	1	1	1	1	1	1	1	1	1	1	1	1	1	1	1	1	1	1	1	1
1124	1	1	1	1	1	1	1	1	1	1	1	1	1	1	1	1	1	1	1	1
1125	1	1	1	1	1	1	1	1	1	1	1	1	1	1	1	1	1	1	1	1
1126	0	0	0	0	0	0	0	0	0	0	0	0	0	1	0	0	0	0	0	0
1127	0	0	0	0	0	0	0	0	0	0	0	0	0	0	0	0	0	1	0	0
1128	0	0	0	0	0	0	0	0	0	0	0	0	0	0	0	0	1	0	0	0
1129	1	1	1	1	1	1	1	1	1	1	1	1	1	1	1	1	1	1	1	1
1130	0	1	0	0	0	0	0	0	0	0	0	0	0	0	0	0	0	0	0	0
1131	1	1	1	1	1	1	1	1	1	1	1	1	1	1	1	1	1	1	1	1
1132	0	0	0	0	0	0	0	0	0	0	0	0	1	0	0	0	0	0	0	0
1133	0	0	0	0	0	0	0	0	0	0	0	0	0	0	0	0	0	1	0	0
1134	0	1	0	1	1	0	0	0	0	1	1	0	0	0	1	0	0	0	0	0
1135	1	1	1	1	1	1	1	1	1	1	1	1	1	1	1	1	1	1	1	1
1136	1	1	1	1	1	1	1	1	1	1	1	1	1	1	1	1	1	1	1	1
1137	0	0	0	0	0	0	0	0	0	0	0	0	0	0	1	0	0	0	0	0
1138	1	1	1	1	1	1	1	1	1	1	1	1	1	1	1	1	1	1	1	1
1139	1	1	1	1	1	1	1	1	1	1	1	1	1	1	1	1	1	1	1	1
1140	1	1	1	1	1	1	1	1	1	1	1	1	1	1	1	1	1	1	1	1
1141	1	1	1	1	1	1	1	1	1	1	1	1	1	1	1	1	1	1	1	1
1142	0	0	0	0	0	0	0	0	0	0	0	0	0	1	0	0	0	0	0	0
1143	0	0	0	0	0	0	0	0	0	0	0	0	0	0	0	0	0	0	0	1
1144	0	0	1	0	0	0	0	0	0	0	0	0	0	0	0	0	1	0	0	0
1145	1	1	1	1	1	1	1	1	1	1	1	1	1	1	1	1	1	1	1	1
1146	1	1	1	1	1	1	1	1	1	1	1	1	1	1	1	1	1	1	1	1
1147	1	1	1	1	1	1	1	1	1	1	1	1	1	1	1	1	1	1	1	1
1148	0	0	0	0	0	0	0	0	1	0	0	0	0	0	0	0	0	0	0	0
1149	0	0	1	1	0	1	0	0	1	1	0	0	0	0	0	1	0	0	0	0
1150	0	0	0	0	0	0	0	0	1	0	0	0	0	0	0	0	0	0	0	1
1151	0	1	0	1	1	0	0	0	0	1	1	0	0	0	1	0	0	0	0	0
1152	0	0	1	1	1	1	1	1	1	1	0	1	0	0	1	1	0	1	0	0
1153	0	0	0	0	0	0	0	0	1	0	0	0	0	0	0	0	0	0	0	0
1154	0	0	1	1	0	0	0	0	0	0	0	0	0	1	0	0	0	0	0	0
1155	1	1	1	1	1	1	1	1	1	1	1	0	1	1	1	1	1	1	1	1
1156	0	0	0	0	0	0	0	0	0	0	0	0	0	1	0	0	0	0	0	0
1157	0	1	0	1	0	0	0	0	0	1	0	0	0	0	1	0	0	0	0	0
1158	1	0	0	0	1	0	1	0	1	1	0	1	0	1	1	0	1	0	1	1
1159	0	0	0	0	0	0	0	1	0	0	0	0	0	0	0	0	0	0	0	0
1160	0	0	0	0	0	0	0	0	0	0	0	1	0	0	1	0	0	0	0	0
1161	0	0	0	0	0	0	0	0	0	0	0	0	0	0	0	0	1	0	1	0
1162	1	1	1	1	1	1	1	1	1	1	1	1	1	1	1	1	1	1	1	1
1163	1	1	1	1	1	1	1	1	1	1	1	1	1	1	1	1	1	1	1	1
1164	0	0	0	0	1	0	0	0	0	0	0	0	0	0	0	0	0	1	0	0
1165	1	1	1	1	1	1	1	1	1	1	1	1	1	1	1	1	1	1	1	1
1166	0	0	0	0	0	0	0	0	0	0	0	0	0	0	1	0	0	0	0	0
1167	1	1	1	1	1	1	1	1	1	1	1	1	1	1	1	1	1	1	1	1
1168	0	0	0	0	0	0	0	0	0	0	0	0	0	0	0	0	0	1	0	0
1169	1	1	1	1	1	1	1	1	1	1	1	1	1	1	1	1	1	1	1	1
1170	0	0	0	1	0	0	0	0	0	0	0	0	0	0	0	0	0	0	1	0
1171	0	0	0	0	1	0	0	0	0	0	0	0	0	0	0	0	0	0	0	0
1172	0	0	0	0	1	0	0	0	0	0	0	0	0	0	0	0	0	0	0	0
1173	0	0	0	0	0	0	0	0	0	0	0	0	1	1	0	1	1	1	0	0
1174	1	0	0	0	0	0	0	0	0	0	0	0	1	0	0	0	0	0	0	0
1175	0	0	0	0	0	0	1	0	0	0	0	0	0	0	0	0	0	0	0	0
1176	1	1	1	1	1	1	1	1	1	1	1	1	1	1	1	1	1	1	1	1
1177	0	0	0	0	0	0	0	0	0	0	0	0	1	0	0	0	0	0	0	0
1178	0	0	0	0	0	0	0	0	0	0	0	0	0	0	0	0	0	0	0	1
1179	0	1	0	0	0	0	0	0	0	0	0	0	0	0	0	0	0	0	0	0
1180	1	1	1	1	1	1	1	1	1	1	1	1	1	1	1	1	1	1	1	1
1181	1	1	0	1	0	1	1	1	1	1	1	1	1	1	1	1	1	1	1	1
1182	0	0	0	0	0	0	0	0	0	0	0	0	0	0	0	0	1	0	0	0
1183	0	0	0	0	0	0	0	0	1	0	0	0	1	0	0	0	0	0	0	0
1184	0	0	0	0	0	0	0	0	0	0	0	0	1	1	0	0	1	0	0	0
1185	0	0	0	0	0	0	0	0	0	0	0	0	1	0	0	1	0	0	0	0
1186	1	1	0	1	1	1	1	1	1	1	1	1	1	1	1	0	1	1	1	1
1187	0	0	1	0	1	0	0	0	0	0	0	0	0	0	0	0	0	0	0	0
1188	1	1	1	1	1	1	1	1	1	1	1	1	1	1	1	1	1	1	1	1
1189	0	1	1	0	0	0	0	0	0	1	1	0	1	0	0	1	1	0	0	1
1190	0	0	1	0	0	1	0	0	0	1	1	0	0	1	0	1	0	1	0	0
1191	1	1	1	1	1	1	1	1	1	1	1	1	1	1	1	1	1	1	1	1
1192	1	1	1	1	1	1	1	1	1	1	1	1	1	1	1	1	1	1	1	1
1193	0	0	1	1	1	1	1	0	1	1	1	1	0	1	1	1	1	1	1	0
1194	1	1	1	1	1	1	1	1	1	1	1	1	1	1	1	1	1	1	1	1
1195	1	1	1	1	1	1	1	1	1	1	1	1	1	1	1	1	1	1	1	1
1196	0	0	0	0	0	0	0	0	0	0	0	1	0	0	0	0	0	0	0	0
1197	0	0	0	0	0	0	0	0	0	0	0	0	0	1	0	0	0	0	0	0
1198	1	1	1	1	1	1	1	1	1	1	1	1	1	1	1	1	1	1	1	1
1199	0	0	0	0	0	0	0	0	0	0	0	0	0	1	0	0	0	0	0	0
1200	1	1	1	1	1	1	1	1	1	1	1	1	1	1	1	1	1	1	1	1
1201	0	0	0	0	1	0	0	0	0	0	0	0	0	0	0	0	0	0	0	0
1202	0	0	1	0	0	0	0	0	0	0	0	0	0	0	0	1	1	0	0	1
1203	0	0	0	0	1	0	0	0	0	0	0	0	0	0	0	0	0	0	0	0
1204	0	0	0	0	0	0	0	0	0	0	0	0	0	1	0	0	0	0	0	0
1205	1	1	1	1	1	1	1	1	1	1	1	1	0	0	1	1	1	1	1	1
1206	0	0	0	0	0	0	0	0	0	0	0	0	0	0	1	0	1	0	0	0
1207	0	0	0	0	0	0	0	0	0	0	0	0	0	1	0	0	0	0	0	0
1208	0	0	0	0	0	0	0	0	0	0	0	0	0	0	0	0	0	0	0	1
1209	0	0	0	0	0	0	1	0	0	0	0	0	0	0	0	0	0	0	0	0
1210	1	1	1	1	1	1	1	1	1	1	1	1	1	1	1	1	1	1	1	0
1211	0	0	0	0	0	1	0	0	0	0	0	0	0	0	0	0	0	0	0	0
1212	0	0	0	0	1	0	0	0	0	0	0	0	0	0	0	0	0	0	1	0
1213	1	1	1	1	1	1	1	1	1	1	1	0	1	1	1	1	1	1	1	1
1214	1	1	1	1	1	1	1	1	1	1	1	1	1	1	1	1	1	1	1	1
1215	1	1	1	1	1	1	1	1	1	1	1	1	1	0	0	1	0	1	1	1
1216	0	0	0	0	0	0	0	0	0	0	0	0	0	0	0	0	0	0	1	0
1217	1	1	1	1	1	1	1	1	1	1	1	1	1	1	1	1	1	1	1	1
1218	1	1	1	1	1	1	1	1	1	0	1	1	1	1	1	1	1	1	1	0
1219	0	1	0	0	1	0	1	1	1	0	1	0	0	0	1	0	0	0	0	0
1220	0	0	0	0	0	0	0	0	0	0	0	0	1	0	0	0	0	0	0	0
1221	1	1	1	1	1	1	1	1	1	1	1	1	1	1	1	1	1	1	1	1
1222	0	0	0	0	0	1	0	0	1	1	0	1	0	0	0	1	0	1	1	1
1223	0	0	0	0	0	0	0	0	0	0	0	0	0	1	0	0	1	0	0	0
1224	0	0	0	0	0	0	0	0	0	0	0	1	0	0	0	0	0	0	0	0
1225	0	1	0	0	0	0	0	0	0	0	0	0	0	0	0	0	0	0	0	0
1226	0	0	0	0	0	0	0	0	0	0	1	0	0	0	0	0	0	0	0	0
1227	1	1	1	1	1	1	1	1	1	1	1	1	1	1	1	1	1	1	1	1
1228	0	0	0	0	0	0	0	0	0	0	0	0	1	0	0	0	0	0	0	0
1229	1	1	1	1	1	1	1	1	1	1	1	1	1	1	1	1	1	1	1	1
1230	1	1	1	1	1	1	1	1	1	1	1	1	1	1	1	1	1	1	1	1
1231	0	0	1	1	1	1	1	1	1	1	1	1	0	0	0	1	0	1	1	1
1232	0	0	0	0	0	0	0	0	0	0	0	1	0	0	0	0	0	0	0	0
1233	1	1	1	1	1	1	1	1	1	1	1	1	1	1	1	1	1	1	1	1
1234	0	0	1	0	0	0	0	0	0	0	0	0	1	1	0	1	1	1	1	1
1235	0	0	1	0	0	0	0	0	0	1	1	0	0	1	0	1	1	0	0	0
1236	0	0	0	0	0	0	0	0	0	0	0	0	0	0	0	0	0	1	0	0
1237	0	0	0	0	0	0	0	0	0	0	0	0	0	0	1	1	0	1	0	0
1238	0	0	0	0	0	1	0	0	0	0	0	0	0	0	0	0	0	0	0	0
1239	1	1	1	1	1	1	1	1	1	1	1	1	1	1	1	1	1	1	1	1
1240	0	0	0	0	1	0	1	0	1	0	0	1	0	0	0	0	0	0	1	0
1241	0	1	0	0	0	0	0	0	0	0	0	0	0	0	0	0	0	0	0	0
1242	0	0	0	0	0	0	0	0	0	0	0	0	1	0	0	0	0	0	1	0
1243	0	0	0	0	0	0	0	0	0	0	1	0	0	0	0	0	0	0	0	0
1244	0	0	0	1	0	0	0	0	0	0	0	0	0	0	0	0	0	0	1	0
1245	0	0	0	0	0	0	0	0	0	0	0	0	0	0	0	0	0	0	0	1
1246	1	1	1	1	1	1	1	1	1	1	1	1	1	1	1	1	1	1	1	1
1247	1	1	1	1	1	1	1	1	1	1	1	1	1	1	1	1	1	1	1	1
1248	0	1	1	1	1	1	1	1	1	1	1	1	1	1	0	1	1	1	0	0
1249	0	0	0	1	1	0	1	1	0	1	0	0	0	0	0	0	0	0	1	0
1250	1	1	1	1	1	1	1	1	1	1	1	1	1	1	1	1	1	1	1	1
1251	0	0	1	0	0	0	0	0	0	0	0	1	0	0	0	1	1	0	0	0
1252	0	0	0	0	0	0	0	0	0	0	1	0	0	0	0	0	0	0	0	0
1253	1	1	1	1	1	1	1	1	1	1	1	1	1	1	1	1	1	1	1	1
1254	1	1	1	1	1	1	1	1	1	1	1	1	1	1	1	1	1	1	1	1
1255	1	1	1	1	1	1	1	1	1	1	1	1	1	1	1	1	1	1	1	1
1256	0	1	1	1	1	1	1	0	1	1	1	1	1	0	0	1	0	1	1	1
1257	0	0	0	0	0	0	0	0	0	0	0	0	1	0	0	0	0	0	0	0
1258	0	0	1	0	0	0	0	0	0	0	0	0	0	0	0	0	0	0	0	0
1259	1	1	1	1	1	1	1	1	1	1	1	1	1	1	1	1	1	1	1	1
1260	1	1	1	1	1	1	1	1	1	1	1	1	1	1	1	1	1	1	1	1
1261	1	1	1	1	1	1	1	1	1	1	1	1	0	1	1	1	1	1	1	1
1262	0	0	0	0	0	0	0	0	0	0	0	0	0	0	0	0	0	0	1	0
1263	0	0	0	0	0	1	0	0	0	0	0	0	0	0	0	0	0	1	0	0
1264	1	1	1	1	1	1	1	1	1	1	1	1	1	1	1	1	1	1	1	1
1265	1	1	1	1	1	1	1	1	1	1	1	1	0	1	1	1	1	1	1	1
1266	1	1	1	1	1	1	1	1	1	1	1	1	1	1	1	1	1	1	1	1
1267	1	1	1	1	1	1	1	1	1	1	1	1	0	1	1	1	1	1	1	1
1268	1	1	1	0	1	1	1	0	0	0	1	1	0	1	1	1	1	0	0	1
1269	1	1	1	1	1	1	1	1	1	1	1	1	1	1	1	1	1	1	1	1
1270	1	1	1	1	1	1	1	1	1	1	1	1	1	1	1	1	1	0	1	1
1271	0	0	0	0	0	1	0	0	0	1	1	0	0	0	0	0	0	0	0	1
1272	1	1	1	1	1	1	1	1	1	1	1	1	1	1	1	1	1	1	1	1
1273	1	1	1	1	1	1	1	1	1	1	1	1	1	1	1	1	1	1	1	1
1274	0	0	0	0	0	0	0	0	0	0	0	0	0	1	1	0	0	0	0	0
1275	1	1	1	1	1	1	1	1	1	1	1	1	1	1	1	1	1	1	1	1
1276	1	0	0	0	1	0	0	0	0	0	0	0	0	1	0	0	0	0	0	0
1277	0	0	1	0	0	0	0	0	0	0	0	1	0	0	1	1	1	0	0	0
1278	1	1	1	1	1	1	1	1	1	1	1	1	1	1	1	1	1	1	1	1
1279	0	0	0	0	0	0	0	1	0	0	0	0	0	0	0	0	0	0	0	0
1280	1	1	1	1	1	1	1	1	1	1	1	1	1	1	1	1	1	1	1	1
1281	1	1	1	1	1	1	1	1	1	1	1	1	1	1	1	1	1	0	1	1
1282	1	1	1	1	1	1	1	1	1	1	1	1	1	1	1	1	1	1	1	1
1283	0	0	0	0	0	0	0	0	1	0	0	0	0	0	0	0	0	0	0	0
1284	1	1	1	1	1	1	1	1	1	1	1	1	1	1	1	1	1	1	1	1
1285	1	1	1	1	1	1	1	1	1	1	1	1	1	1	1	1	1	1	1	1
1286	1	1	1	1	1	1	1	1	1	1	1	1	1	1	1	1	1	1	1	1
1287	1	1	1	1	1	1	1	1	1	1	1	1	1	0	1	0	1	1	1	1
1288	1	1	1	1	1	1	1	1	1	1	1	1	1	1	1	1	1	1	1	1
1289	1	1	1	1	1	1	1	1	1	1	1	1	1	1	1	1	1	1	1	1
1290	1	1	1	1	0	1	1	1	0	1	1	1	0	0	0	1	0	0	1	1
1291	0	0	0	0	0	0	0	0	1	0	0	0	0	0	0	0	0	0	0	0
1292	0	0	0	0	0	0	0	0	0	0	0	0	0	0	0	0	0	1	0	0
1293	0	0	0	0	0	0	1	0	0	0	0	0	0	0	0	0	0	0	0	0
1294	1	1	1	1	1	1	1	1	1	1	1	0	1	1	0	1	1	0	1	1
1295	0	0	0	0	0	0	0	0	0	1	0	0	0	0	0	0	0	0	0	0
1296	0	0	0	0	0	0	0	0	0	0	0	0	0	0	0	0	1	0	0	0
1297	1	1	1	1	1	1	1	1	1	1	1	1	1	1	1	1	1	1	1	1
1298	1	1	1	1	1	1	1	1	1	1	1	1	1	1	1	1	1	1	1	1
1299	1	1	1	1	1	1	1	1	1	1	1	1	1	1	1	1	1	1	1	1
1300	0	0	1	0	0	0	0	1	0	0	1	0	0	0	0	1	0	0	0	0
1301	0	0	0	0	0	0	1	0	0	0	0	0	0	0	0	0	0	0	0	0
1302	0	0	0	0	0	1	0	0	0	0	0	0	0	0	0	0	0	0	0	0
1303	0	0	1	0	0	1	0	0	0	0	1	0	1	0	0	0	0	1	0	0
1304	0	0	0	0	0	0	0	0	0	0	0	0	0	1	1	0	1	0	0	0
1305	1	1	1	1	1	1	1	1	1	0	1	1	1	0	1	1	1	1	1	1
1306	1	1	1	1	1	1	1	1	1	1	1	1	1	1	1	1	1	1	1	1
1307	0	0	1	0	0	0	0	0	0	0	0	0	0	0	0	0	0	0	0	0
1308	0	0	0	0	0	0	0	0	0	0	0	0	1	0	0	0	0	0	0	0
1309	1	1	1	1	1	1	1	1	1	1	1	1	1	1	1	1	1	1	1	1
1310	1	1	1	1	1	1	1	1	1	1	1	1	1	1	1	1	1	1	1	1
1311	1	0	0	0	1	0	0	0	1	0	0	0	0	0	0	0	0	0	0	0
1312	0	0	0	1	0	0	0	0	0	0	0	0	0	0	0	0	0	0	0	0
1313	1	1	1	1	1	1	1	1	1	1	1	1	1	1	1	1	1	1	1	1
1314	0	0	0	0	0	0	0	0	1	0	0	0	0	0	0	0	0	0	0	0
1315	0	0	0	0	1	1	0	0	0	0	0	0	0	0	0	0	0	0	0	0
1316	1	1	0	0	1	0	1	0	0	1	0	0	1	0	1	0	0	0	0	0
1317	1	1	1	1	1	1	1	1	1	1	1	1	1	1	1	1	1	0	1	1
1318	1	0	0	0	0	0	0	0	0	0	0	0	0	0	0	0	0	0	0	0
1319	1	1	1	1	1	1	1	1	1	1	1	1	1	1	1	1	1	1	1	1
1320	0	1	1	1	1	1	1	1	1	1	1	1	1	1	1	1	1	1	1	1
1321	0	0	0	0	0	0	0	0	0	0	0	0	0	1	0	0	0	0	0	0
1322	1	1	1	1	1	1	1	1	1	1	1	1	0	0	0	1	0	1	1	1
1323	1	0	0	0	0	0	0	0	0	0	0	0	0	0	0	0	0	1	0	0
1324	1	0	0	0	0	0	0	0	0	0	0	0	0	0	0	0	0	1	0	0
1325	1	1	1	1	1	1	1	1	1	1	1	1	1	0	1	1	1	1	1	1
1326	1	0	0	0	0	0	0	0	0	0	0	0	0	0	0	0	0	0	0	0
1327	0	0	0	0	0	0	0	0	0	0	0	0	0	0	0	0	1	0	0	0
1328	1	1	1	1	1	1	1	1	1	1	1	1	1	1	1	1	1	1	1	1
1329	1	1	1	1	1	1	1	1	1	1	1	1	1	1	1	1	1	0	1	1
1330	0	0	0	1	0	0	0	1	0	0	0	0	0	1	1	0	1	0	0	0
1331	0	0	0	0	0	0	0	0	1	0	0	0	0	0	0	0	0	0	0	0
1332	0	0	0	0	0	0	0	0	0	1	0	0	0	0	0	0	0	0	0	0
1333	0	0	1	0	0	0	0	0	0	0	0	1	0	0	0	1	1	0	0	0
1334	1	1	1	1	1	1	1	1	1	1	1	1	1	1	1	1	1	1	1	1
1335	0	0	0	0	0	0	0	1	0	0	0	0	0	0	0	0	0	0	0	0
1336	1	1	0	1	1	1	1	1	1	1	1	1	1	1	1	0	1	1	1	1
1337	0	0	0	0	0	0	0	0	0	0	0	0	0	1	0	0	0	1	0	0
1338	1	1	1	1	1	1	1	1	1	1	1	1	1	1	1	1	1	1	1	1
1339	1	1	1	1	1	1	1	1	1	1	1	1	1	1	1	1	1	0	1	1
1340	0	1	1	1	1	1	1	1	1	1	1	1	0	0	0	0	0	1	1	1
1341	0	0	0	0	0	0	0	0	0	0	0	0	0	0	0	0	0	0	0	1
1342	0	0	0	0	0	0	1	0	0	0	0	1	0	0	0	0	0	0	1	0
1343	1	1	1	1	1	1	1	1	1	1	1	1	1	1	1	1	1	1	1	1
1344	0	0	1	0	0	1	0	0	1	1	0	0	0	0	0	1	0	1	0	0
1345	0	1	0	0	0	0	0	0	0	0	0	0	0	0	0	0	0	0	0	0
1346	0	0	1	0	0	0	0	0	0	0	1	0	0	0	1	0	1	0	0	0
1347	0	0	0	0	0	0	0	0	0	0	0	0	0	0	1	0	0	0	0	0
1348	0	1	0	1	1	0	0	0	0	1	1	0	0	0	1	0	0	0	0	0
1349	0	0	0	0	0	0	0	0	0	0	0	0	0	0	1	0	0	0	0	0
1350	0	0	0	0	1	0	0	0	0	0	0	1	0	0	0	0	0	0	0	0
1351	1	1	1	1	1	1	1	1	1	1	1	1	1	1	1	1	1	1	1	1
1352	0	0	0	0	0	0	0	0	1	0	0	0	0	0	0	0	0	0	0	0
1353	1	1	1	1	1	1	1	1	1	1	1	1	1	1	1	1	1	1	1	1
1354	1	1	1	1	1	1	1	1	1	1	1	1	1	1	1	1	1	0	1	1
1355	1	0	0	0	0	0	0	0	0	0	0	0	1	0	0	0	0	0	1	0
1356	1	0	0	0	0	0	0	0	0	0	0	0	0	0	0	0	0	0	0	0
1357	0	0	0	0	0	0	0	0	0	0	0	1	0	0	0	0	0	0	0	0
1358	0	0	0	0	0	0	0	0	0	1	0	0	0	0	0	0	0	0	0	0
1359	1	1	1	1	1	1	1	1	1	1	1	1	1	1	1	1	1	0	1	1
1360	1	1	1	1	1	1	1	1	1	1	1	1	1	1	1	1	1	1	1	1
1361	0	0	0	0	1	0	1	0	1	0	0	1	0	0	0	0	0	0	1	0
1362	0	0	0	0	0	1	0	0	0	1	1	0	0	0	0	0	0	0	0	1
1363	0	0	0	0	0	0	1	0	0	0	0	0	0	0	0	0	0	0	0	0
1364	0	0	0	0	0	0	0	0	0	0	0	0	0	1	0	0	0	0	0	0
1365	1	1	1	1	1	1	1	1	1	1	1	1	1	1	1	1	1	1	1	1
1366	1	1	0	0	0	0	0	0	0	0	0	0	0	1	1	0	1	0	1	0
1367	1	1	1	1	1	1	1	1	1	1	1	1	1	1	1	1	1	1	1	1
1368	0	0	0	0	0	0	0	0	0	0	0	0	0	0	1	0	0	0	0	0
1369	0	0	0	0	0	0	1	0	0	0	0	0	0	0	0	0	0	0	0	0
1370	1	1	1	0	1	1	1	1	1	1	1	1	1	1	1	1	1	1	0	1
1371	0	0	0	0	0	0	0	0	0	0	0	0	0	1	0	0	0	0	0	0
1372	0	0	0	0	0	0	0	0	0	0	0	0	0	1	1	0	0	0	0	0
1373	0	0	0	0	0	0	0	0	0	0	0	0	1	0	0	0	0	0	0	0
1374	0	0	0	0	0	0	0	0	0	0	0	0	0	0	0	0	0	1	0	0
1375	1	0	0	0	0	0	0	0	0	0	0	0	0	0	0	0	0	0	0	0
1376	0	0	0	0	0	0	0	0	0	1	0	1	0	0	0	0	0	0	0	0
1377	1	1	1	1	1	1	1	1	1	1	1	1	1	1	1	1	1	1	1	1
1378	1	0	0	0	0	0	0	0	0	0	0	0	0	0	0	0	0	0	0	0
1379	0	0	0	0	0	0	0	0	0	0	0	0	0	0	0	0	1	0	0	0
1380	0	0	0	0	0	0	0	0	0	0	0	0	0	1	0	0	0	0	0	0
1381	0	0	0	0	0	0	0	0	0	0	0	0	0	0	0	0	0	1	0	0
1382	1	1	1	1	1	1	1	1	1	1	1	1	1	1	1	1	1	0	1	1
1383	1	1	1	1	1	1	1	1	1	1	1	1	1	1	1	1	1	1	1	1
1384	1	1	1	1	1	1	1	1	1	1	1	1	1	1	1	1	1	1	1	1
1385	0	0	0	0	0	0	0	0	0	0	0	0	0	0	0	0	1	0	0	0
1386	0	0	0	0	0	1	0	0	0	1	0	0	0	0	0	0	0	0	0	0
1387	0	0	0	0	0	0	0	0	0	0	0	0	0	1	0	0	1	0	0	0
1388	0	1	0	0	0	0	0	0	0	0	0	0	0	0	0	0	0	0	0	0
1389	0	0	0	1	0	0	0	0	0	0	0	0	0	0	0	0	0	0	0	0
1390	1	1	1	1	1	1	1	1	1	1	1	1	1	1	1	1	1	1	1	1
1391	0	0	0	0	0	0	0	0	0	0	0	0	0	0	0	0	0	0	0	1
1392	0	0	0	0	0	0	1	0	0	0	0	1	0	0	0	0	0	0	1	0
1393	0	0	0	0	0	0	1	0	0	0	0	0	0	0	0	0	0	0	0	0
1394	1	1	1	1	1	1	1	1	1	1	1	1	1	0	0	1	0	1	1	1
1395	1	1	1	1	1	1	1	1	1	1	1	1	1	1	1	1	1	1	1	1
1396	1	1	1	1	1	1	1	1	1	1	1	1	1	1	1	1	1	1	1	1
1397	0	1	1	1	1	1	1	1	1	1	1	1	1	1	1	1	1	1	1	1
1398	1	1	1	1	1	1	1	1	1	1	1	1	1	1	1	1	1	1	1	1
1399	1	1	1	1	1	1	1	1	1	1	1	1	1	1	1	1	1	1	1	1
1400	0	0	0	0	0	0	0	0	0	0	0	0	0	0	0	0	1	0	0	0
1401	0	0	1	0	0	0	0	1	0	0	1	0	0	0	0	0	0	0	0	0
1402	0	0	0	0	0	0	0	0	0	0	0	0	0	1	0	0	0	0	0	0
1403	0	0	1	0	0	0	0	0	0	1	0	1	0	0	1	1	0	0	0	0
1404	0	0	1	0	0	0	0	0	0	0	0	0	1	0	0	0	0	0	1	0
1405	0	0	0	1	0	0	0	0	0	0	0	0	0	0	0	0	0	0	0	0
1406	1	1	1	1	1	1	1	1	1	1	1	1	1	1	1	1	1	1	1	1
1407	0	0	0	0	1	0	0	0	1	0	0	0	0	0	1	0	0	0	0	0
1408	0	0	0	0	0	0	0	1	0	0	0	0	0	0	0	0	0	0	0	0
1409	1	1	1	1	1	1	1	1	1	1	1	1	1	1	1	1	1	1	1	1
1410	0	0	0	0	0	0	0	0	0	0	1	0	0	0	0	0	0	0	0	0
1411	0	1	1	1	1	1	1	1	1	1	1	1	1	1	1	1	1	0	1	1
1412	1	1	1	1	1	1	1	1	1	1	1	1	1	1	1	1	1	1	1	1
1413	0	0	1	1	1	1	1	1	1	1	1	1	0	0	0	1	0	1	1	1
1414	1	1	1	1	1	1	1	1	1	1	1	1	1	1	1	1	1	1	1	1
1415	1	1	1	1	1	1	1	1	1	1	1	1	1	1	1	1	1	1	1	1
1416	0	0	0	0	0	1	0	0	0	0	0	0	0	0	0	0	0	0	0	0
1417	1	1	1	1	1	1	1	1	1	1	1	1	1	1	1	1	1	1	1	1
1418	0	0	0	0	0	0	0	0	0	1	0	0	0	0	1	0	0	0	0	0
1419	1	1	1	1	1	1	1	1	1	1	1	1	1	1	1	1	1	1	1	1
1420	0	0	0	0	0	0	0	1	0	0	1	0	1	0	0	0	0	0	0	0
1421	0	0	0	0	0	0	0	0	0	0	0	0	0	0	1	0	0	0	0	0
1422	0	0	0	0	0	0	0	0	0	0	0	0	0	0	0	0	0	1	0	0
1423	0	0	0	0	0	0	0	0	0	0	0	0	0	0	0	0	0	1	0	0
1424	0	0	1	0	0	1	0	0	0	0	1	0	0	0	0	1	0	0	0	0
1425	0	1	0	0	0	0	1	1	0	0	1	0	1	0	0	0	0	1	0	0
1426	0	0	0	0	0	0	0	0	0	0	1	0	0	0	0	1	0	0	0	0
1427	0	1	1	1	1	1	1	0	1	1	1	0	0	0	0	1	0	1	1	1
1428	1	1	1	1	1	1	1	1	1	1	1	1	1	1	1	1	1	0	1	1
1429	1	1	1	1	1	1	1	1	1	1	1	1	1	1	1	1	1	1	1	1
1430	0	0	0	0	0	0	0	0	0	0	0	0	0	1	0	0	0	0	0	0
1431	0	0	0	0	0	0	0	0	0	0	0	0	0	0	0	1	0	0	0	0
1432	1	1	1	1	1	1	1	1	1	1	1	1	1	1	1	1	1	1	1	1
1433	1	1	1	1	1	1	1	1	1	1	1	1	1	1	1	1	1	1	1	1
1434	1	1	1	1	1	1	1	1	1	1	1	1	1	1	1	1	1	1	1	1
1435	0	0	0	0	0	0	0	1	0	0	0	0	0	0	0	0	0	0	0	0
1436	0	0	1	0	1	0	0	0	1	0	0	0	0	1	0	0	1	0	1	1
1437	1	1	1	1	1	1	1	1	1	1	1	1	1	1	1	1	1	0	1	1
1438	1	1	1	1	1	1	1	1	1	1	1	1	1	1	0	1	1	0	1	1
1439	1	1	1	1	1	1	1	1	1	1	1	1	1	1	1	1	1	1	1	0
1440	0	0	0	0	0	0	0	0	0	1	0	0	0	0	0	0	0	0	0	0
1441	1	1	1	1	1	1	1	1	1	1	1	1	1	1	1	1	1	1	1	1
1442	1	1	1	1	1	1	1	1	1	1	1	1	1	1	1	0	1	1	1	1
1443	1	1	1	1	1	1	1	1	1	1	1	1	1	1	1	1	1	0	1	1
1444	1	1	1	1	1	1	1	1	1	1	1	1	1	1	1	1	1	1	1	1
1445	0	0	0	0	0	0	0	0	0	0	0	0	0	1	1	0	0	0	0	0
1446	1	1	1	1	1	1	1	1	1	1	1	1	1	1	1	1	1	1	1	1
1447	0	0	1	0	0	0	0	1	0	0	1	0	0	0	0	1	0	0	0	0
1448	1	1	1	1	1	1	1	1	1	1	1	1	1	1	1	1	1	1	1	1
1449	1	1	1	1	1	1	1	1	1	1	1	1	1	1	1	1	1	0	1	1
1450	1	1	1	1	1	1	1	1	1	1	1	1	1	1	1	1	1	1	1	1
1451	0	0	1	0	0	0	0	0	0	0	0	0	0	0	0	0	0	0	0	0
1452	1	1	1	1	1	1	1	1	1	1	1	1	1	1	1	1	1	1	1	1
1453	0	0	0	0	0	0	0	1	0	0	0	0	0	0	0	0	0	0	0	0
1454	0	0	0	0	0	0	0	0	0	0	0	0	0	0	0	0	1	0	0	0
1455	1	1	1	1	1	1	1	1	1	1	1	1	1	1	1	1	1	1	1	1
1456	1	1	1	1	1	1	1	1	1	1	1	1	1	1	1	1	1	1	1	1
1457	1	1	1	1	1	1	1	1	0	1	1	1	0	1	1	1	1	1	1	0
1458	1	1	1	1	1	1	1	1	1	1	1	1	0	0	0	1	0	1	1	1
1459	1	1	1	1	1	1	1	1	1	1	1	1	1	1	1	1	1	1	1	1
1460	0	0	0	0	0	0	0	0	0	0	0	0	0	0	0	0	0	0	1	0
1461	0	0	0	0	1	0	1	0	1	0	0	1	0	0	0	0	0	0	1	0
1462	1	1	1	1	1	1	1	1	1	1	1	1	1	1	1	1	1	1	1	1
1463	0	0	0	0	0	0	0	0	0	0	0	0	0	0	0	0	0	0	0	1
1464	1	1	1	1	1	1	1	1	1	1	1	1	1	1	1	1	1	1	1	1
1465	1	1	1	1	1	1	1	1	1	1	1	1	1	1	1	1	1	1	1	1
1466	0	0	0	0	0	0	0	0	0	0	0	0	0	1	1	0	1	0	0	0
1467	0	0	0	0	0	0	0	0	0	0	0	1	0	0	0	0	0	0	0	0
1468	0	0	0	0	0	0	0	0	0	0	0	1	0	0	0	0	0	0	0	0
1469	1	1	1	1	1	1	1	1	1	1	1	1	1	1	1	1	1	1	1	1
1470	1	1	1	1	1	1	1	1	1	1	1	1	1	1	1	1	1	1	1	1
1471	1	1	1	1	1	1	1	1	1	1	1	1	1	1	1	1	1	1	1	1
1472	1	1	1	1	1	1	1	1	1	1	1	1	1	1	1	1	1	1	1	1
1473	1	1	1	1	1	1	1	1	1	1	1	1	1	1	1	1	1	1	1	1
1474	1	1	1	1	1	1	1	1	1	1	1	1	1	1	1	1	1	1	1	1
1475	0	0	0	0	0	0	0	0	0	1	0	0	0	0	0	0	0	0	0	0
1476	0	1	0	0	0	0	0	0	0	0	0	0	0	0	0	0	0	0	0	0
1477	0	0	1	0	0	0	0	0	0	0	1	0	0	0	0	0	0	0	0	0
1478	1	1	1	1	1	1	1	1	1	1	1	1	1	1	1	1	1	1	1	1
1479	1	1	1	1	1	1	1	1	1	1	1	1	0	1	1	1	1	1	1	1
1480	1	1	1	1	1	1	1	1	1	1	1	1	1	1	1	1	1	1	1	1
1481	1	1	1	1	1	1	1	1	1	1	1	1	1	1	1	1	1	1	1	1
1482	1	1	1	1	1	1	1	1	1	1	1	1	1	1	1	1	1	1	1	1
1483	0	1	1	1	0	1	0	1	0	1	1	0	1	1	1	1	1	1	0	0
1484	1	1	1	1	1	1	1	1	1	1	1	1	0	1	1	1	1	1	1	1
1485	0	0	1	1	1	1	1	0	1	1	1	0	0	1	1	1	1	1	0	0
1486	0	0	0	0	0	0	0	0	0	0	0	1	0	0	0	0	0	0	0	0
1487	1	1	1	1	1	1	1	1	1	1	1	1	1	1	1	1	1	1	1	1
1488	1	1	1	1	1	1	1	1	1	1	1	1	1	1	1	1	1	1	1	1
1489	0	0	0	0	0	0	1	0	0	0	0	0	0	0	0	0	0	0	0	0
1490	0	0	0	0	0	0	0	0	0	0	0	0	0	1	0	0	0	0	0	0
1491	0	1	0	0	0	0	0	0	0	0	0	0	0	0	0	0	0	0	0	0
1492	1	1	1	1	1	1	1	1	1	1	1	1	1	1	1	1	1	1	1	1
1493	1	1	1	1	1	1	1	1	1	1	1	1	1	1	1	1	1	1	1	1
1494	1	1	1	1	1	1	1	1	1	1	1	1	1	1	1	1	1	1	1	1
1495	1	1	1	1	1	1	1	1	1	1	1	1	1	1	1	1	1	1	1	1
1496	0	0	0	0	1	0	1	0	1	0	0	1	0	0	0	0	0	0	1	0
1497	1	1	1	1	1	1	1	1	1	1	1	1	1	1	1	1	1	1	1	1
1498	1	1	1	1	1	1	1	1	1	1	1	1	1	1	1	1	1	1	1	1
1499	1	1	1	1	1	1	1	1	1	1	1	1	1	1	1	1	1	1	1	1
1500	1	1	1	1	1	1	1	1	1	1	1	1	1	1	1	1	1	1	1	1
1501	1	1	1	1	1	1	1	1	1	1	1	1	1	1	1	1	1	1	1	1
1502	1	1	1	1	1	1	1	1	1	1	1	1	1	1	1	1	1	1	1	1
1503	0	0	0	0	0	0	0	0	0	0	0	1	0	0	0	0	0	0	0	0
1504	1	1	1	1	1	1	1	1	1	1	1	1	1	1	1	1	1	1	1	1
1505	1	1	1	1	1	1	1	1	1	1	1	1	0	1	1	1	1	1	1	1
1506	1	1	1	1	1	1	1	1	1	1	1	1	1	1	1	1	1	1	1	1
1507	1	1	1	1	1	1	1	1	1	1	1	1	1	1	1	1	1	1	1	1
1508	0	0	0	0	0	0	0	0	0	0	0	0	1	0	0	0	0	0	0	0
1509	1	1	1	1	1	1	1	1	1	1	1	1	1	1	1	1	1	1	1	1
1510	0	1	0	0	0	1	0	0	0	0	1	0	0	0	0	0	1	0	0	0
1511	0	0	0	0	0	0	0	1	0	0	0	0	0	0	0	0	0	0	0	0
1512	0	0	0	0	0	0	0	0	0	0	1	0	0	0	0	0	0	0	0	0
1513	0	0	0	0	0	0	0	0	0	0	0	0	0	0	0	0	0	1	0	0
1514	0	0	0	0	0	0	0	0	0	0	0	0	0	0	0	0	0	0	0	1
1515	0	0	0	0	0	0	0	0	0	0	0	0	1	0	0	0	0	0	0	0
1516	1	1	1	1	1	1	1	1	1	1	1	1	1	1	1	1	1	1	1	1
1517	0	0	0	0	0	0	0	0	0	0	1	0	0	0	0	0	0	0	0	0
1518	0	0	0	0	0	0	0	1	0	0	0	0	1	1	0	0	0	0	0	0
1519	1	1	1	1	1	1	1	1	1	1	1	1	1	1	1	1	1	1	1	1
1520	0	0	1	0	0	0	0	0	0	0	0	0	0	1	0	1	0	1	0	1
1521	1	1	1	1	1	1	1	1	1	1	1	1	1	1	1	1	1	1	1	1
1522	1	1	1	1	1	1	1	1	1	1	1	1	1	1	1	1	1	1	1	1
1523	0	0	0	0	0	0	0	1	0	0	0	0	0	0	0	1	0	0	0	0
1524	0	1	0	0	0	0	0	0	0	0	0	0	0	0	0	0	0	0	0	0
1525	0	0	0	0	0	0	0	0	0	0	0	0	0	0	0	0	0	0	1	0
1526	1	1	1	1	1	1	1	1	1	1	1	1	1	1	1	1	1	1	1	1
1527	1	1	1	1	1	1	1	1	1	1	1	1	1	1	1	1	1	0	1	1
1528	1	1	1	1	1	1	1	1	1	1	1	1	1	1	1	1	1	1	1	1
1529	0	0	0	0	0	0	0	1	0	0	0	0	0	0	0	0	0	0	0	0
1530	0	0	0	0	0	0	0	1	0	0	0	0	0	0	0	0	0	0	0	0
1531	1	1	1	1	1	1	1	1	1	1	1	1	0	1	1	0	1	1	1	1
1532	1	1	1	1	1	1	1	1	1	1	1	1	1	1	1	1	1	1	1	1
1533	0	0	0	0	0	0	0	0	0	0	0	0	0	0	0	1	0	0	0	0
1534	0	1	1	1	1	1	1	1	1	1	1	1	0	0	0	0	0	1	1	1
1535	0	0	0	0	0	0	0	0	1	0	0	0	0	0	0	0	0	0	0	0
1536	1	1	1	1	1	1	1	1	1	1	1	1	1	1	1	1	1	1	1	1
1537	0	0	0	0	0	0	0	0	0	0	1	0	0	0	0	0	0	0	0	0
1538	0	0	0	1	0	1	0	0	0	0	0	0	0	0	0	0	1	0	0	0
1539	0	0	1	0	0	0	0	0	0	0	0	0	0	0	0	1	0	0	0	0
1540	0	0	0	0	0	0	0	0	1	0	0	0	0	0	0	0	0	0	0	0
1541	1	1	1	0	1	1	1	1	1	1	1	1	1	1	1	1	1	1	1	1
1542	1	1	1	1	1	1	1	1	1	1	1	1	1	1	1	1	1	1	1	1
1543	0	0	0	0	1	0	0	0	0	0	0	0	0	0	0	0	0	1	1	0
1544	0	0	0	0	0	1	0	0	0	1	0	1	0	0	0	1	0	0	0	0
1545	0	1	0	0	0	1	0	0	0	0	1	0	0	0	0	0	1	0	0	0
1546	0	0	0	0	1	0	0	0	1	0	0	0	0	0	0	0	0	0	1	0
1547	1	1	1	1	1	1	1	1	1	1	1	1	1	1	1	1	1	1	1	1
1548	1	1	1	1	1	1	1	1	1	1	1	1	1	1	1	1	1	1	1	1
1549	1	1	1	1	1	1	1	1	1	1	1	1	1	1	1	1	1	1	1	1
1550	1	1	1	1	1	1	1	1	1	1	1	1	1	1	1	1	1	0	1	1
1551	0	0	0	0	0	0	0	0	0	0	0	0	0	0	0	0	1	0	0	0
1552	0	0	0	0	0	0	0	0	0	0	1	0	0	0	0	0	0	0	0	0
1553	1	1	1	1	1	1	1	1	1	1	1	1	1	1	1	1	1	1	1	1
1554	1	1	1	0	1	1	1	1	1	1	0	1	1	1	1	1	1	0	1	1
1555	1	1	1	1	1	1	1	1	1	1	1	1	1	1	1	1	1	1	1	1
1556	1	1	1	1	1	1	1	1	1	1	1	1	0	0	0	1	0	1	1	1
1557	1	1	1	1	1	1	1	1	1	1	1	1	1	1	1	1	1	1	1	1
1558	1	1	1	1	1	1	1	1	1	1	1	1	0	0	0	0	0	1	1	1
1559	1	1	1	1	1	1	1	1	1	1	1	1	1	1	1	1	1	1	1	1
1560	0	1	1	1	1	1	1	1	1	1	1	1	1	1	1	1	1	1	1	1
1561	0	0	0	0	0	0	0	0	0	0	0	0	0	0	1	0	0	0	0	0
1562	0	0	0	0	0	0	0	0	0	0	0	0	0	0	1	0	0	0	0	0
1563	1	1	1	1	1	1	1	1	1	1	1	1	1	1	1	1	1	1	1	1
1564	0	1	1	1	1	1	1	0	1	1	1	1	1	0	0	1	0	1	1	1
1565	1	1	1	1	1	1	1	1	1	1	1	1	1	1	1	1	1	1	1	1
1566	1	1	1	1	1	1	1	1	1	1	1	1	1	1	1	1	1	1	1	1
1567	0	0	0	0	0	0	0	0	1	0	0	0	0	0	0	0	0	0	0	0
1568	0	0	1	0	0	1	0	0	1	1	1	0	0	0	0	1	0	1	0	0
1569	0	0	0	0	0	0	0	0	0	0	0	1	0	0	0	0	0	0	0	0
1570	1	1	1	1	1	1	1	1	1	1	1	1	1	1	1	1	1	0	1	1
1571	1	1	1	1	1	1	1	1	1	1	1	1	1	1	1	1	1	1	1	1
1572	1	1	1	1	1	1	1	1	1	1	1	1	1	1	1	1	1	1	1	1
1573	1	1	1	1	1	1	1	1	1	1	1	1	1	1	1	1	1	1	1	1
1574	0	0	0	0	1	0	0	0	0	0	0	1	0	0	0	0	0	0	0	0
1575	0	0	1	1	1	1	0	0	0	1	1	0	0	0	0	1	0	0	0	0
1576	1	1	1	1	1	1	1	1	1	1	1	1	1	1	1	1	1	1	1	1
1577	0	0	0	1	0	0	0	0	0	0	0	0	0	0	0	0	0	0	0	0
1578	1	1	1	1	1	1	1	1	1	1	1	1	1	1	1	1	1	1	1	0
1579	1	1	1	1	1	1	1	1	1	1	1	1	1	1	1	1	1	1	1	1
1580	1	1	1	1	1	1	1	1	1	1	1	1	1	1	1	1	1	1	1	1
1581	1	1	1	1	1	1	1	1	1	1	1	1	1	1	1	1	1	1	1	1
1582	0	0	1	0	0	1	0	0	1	1	1	0	0	0	0	1	0	1	0	0
1583	1	1	1	1	1	1	1	1	1	1	1	1	1	1	1	1	1	1	1	1
1584	1	1	1	1	1	1	1	1	1	1	1	1	1	1	1	1	1	1	1	1
1585	1	1	1	1	1	1	1	1	1	1	1	1	1	1	1	1	1	1	1	1
1586	0	0	0	0	0	0	0	0	0	0	0	0	0	0	1	0	0	0	0	0
1587	0	0	0	0	0	0	0	0	1	0	0	0	0	0	0	0	0	0	0	0
1588	0	0	0	0	0	0	0	0	0	0	0	0	0	0	0	0	0	0	0	1
1589	1	1	1	1	1	1	1	1	1	1	1	1	1	1	1	1	1	1	1	1
1590	0	0	0	0	0	0	0	0	0	0	0	0	1	0	0	0	0	0	0	0
1591	0	0	0	0	0	0	0	0	0	0	0	0	0	0	1	0	1	0	0	1
1592	0	0	0	1	0	0	0	0	0	0	1	0	0	0	0	0	0	0	0	0
1593	1	1	1	1	1	1	1	1	1	1	1	0	1	1	1	1	1	1	1	1
1594	1	1	1	1	1	1	1	1	1	1	1	1	1	1	1	1	1	1	1	1
1595	0	0	0	0	1	0	0	0	0	0	0	0	0	0	0	0	0	0	0	0
1596	0	1	0	0	0	0	0	0	0	0	0	0	0	0	0	0	0	0	0	0
1597	1	1	1	1	1	1	1	1	1	1	1	1	1	1	1	1	1	1	1	1
1598	0	0	0	0	0	0	0	0	0	0	0	0	0	1	1	0	1	0	0	0
1599	1	1	1	1	1	0	1	1	1	1	0	1	1	1	0	1	1	0	1	1
1600	0	0	0	0	0	0	0	0	1	0	0	0	1	0	0	0	0	0	0	0
1601	0	0	0	0	0	0	0	0	0	0	0	0	0	0	0	0	0	0	0	1
1602	0	0	0	0	1	0	0	0	0	0	0	0	0	0	0	0	0	0	0	0
1603	1	1	1	1	1	1	1	1	1	1	1	1	1	1	1	1	1	1	1	1
1604	0	0	1	0	0	0	0	0	0	0	0	0	0	0	0	1	0	0	0	0
1605	1	1	1	1	1	1	1	1	1	1	1	1	1	1	1	1	1	1	1	1
1606	1	1	1	1	1	1	1	1	1	1	1	1	1	1	1	1	1	1	1	1
1607	0	0	0	0	0	0	0	0	0	0	0	0	0	0	0	0	0	0	0	1
1608	0	0	0	0	0	0	0	0	1	0	0	0	0	0	0	0	0	0	0	0
1609	1	1	1	1	1	1	1	1	1	1	1	1	1	1	1	1	1	1	1	1
1610	0	0	0	0	0	0	1	0	0	0	0	0	0	0	0	0	0	0	0	0
1611	1	1	1	1	1	1	1	1	1	1	1	1	1	1	1	1	1	1	1	1
1612	1	1	1	1	1	1	1	1	1	1	1	1	1	1	1	1	1	1	1	1
1613	1	1	1	1	1	1	1	1	1	1	1	1	1	1	1	1	1	1	1	1
1614	1	1	1	1	1	1	1	1	1	1	1	1	1	1	1	1	1	1	1	1
1615	1	1	1	1	1	1	1	1	1	1	1	1	1	1	1	1	1	1	1	1
1616	0	0	1	1	1	1	0	0	0	1	1	0	0	0	0	1	0	0	0	0
1617	1	0	0	0	1	0	1	0	1	0	0	1	0	0	0	0	0	0	1	1
1618	0	0	0	0	0	0	0	0	0	0	0	0	0	1	1	0	1	0	0	0
1619	0	0	0	0	0	0	0	0	0	0	0	0	0	0	0	0	1	0	0	0
1620	0	0	0	0	0	0	0	0	0	0	0	0	0	0	0	0	1	0	0	0
1621	1	1	1	1	1	1	1	1	1	1	1	1	1	1	1	1	1	1	1	1
1622	0	0	1	0	0	0	0	0	0	0	0	0	0	0	0	0	0	0	0	0
1623	1	1	1	1	1	1	1	1	1	1	1	1	1	1	1	1	1	1	1	1
1624	0	0	0	1	0	1	0	1	0	1	1	0	1	1	1	0	1	1	0	0
1625	1	1	1	1	1	1	1	1	1	1	1	1	1	1	1	1	1	1	1	1
1626	1	1	1	1	1	1	1	1	1	1	1	1	1	1	1	1	1	1	1	1
1627	0	0	0	0	0	0	0	0	0	0	0	0	1	0	0	0	0	0	0	0
1628	0	0	1	0	0	0	0	0	0	0	0	0	0	1	0	0	1	0	0	0
1629	0	1	0	0	0	0	0	0	0	0	0	0	0	0	0	0	0	0	0	0
1630	1	1	1	1	1	1	1	1	1	1	1	1	1	1	1	1	1	1	1	1
1631	1	1	1	1	1	1	1	1	1	1	1	1	1	1	1	1	1	1	1	1
1632	1	1	1	1	1	1	1	1	1	1	1	1	1	1	1	1	1	1	1	1
1633	1	1	1	1	1	1	1	1	1	1	1	1	1	1	1	1	1	1	1	1
1634	1	1	1	1	1	1	1	0	1	1	1	1	1	1	1	1	1	1	1	1
1635	0	0	0	0	0	0	0	0	0	0	0	0	0	0	0	0	0	1	0	0
1636	0	0	1	0	0	1	0	0	1	1	1	0	0	0	0	1	0	1	0	0
1637	1	1	1	1	1	1	1	1	1	1	1	1	1	1	1	1	1	1	1	1
1638	1	1	1	1	1	1	1	1	1	1	1	1	1	1	1	1	1	1	1	1
1639	0	0	0	0	0	0	1	0	0	0	0	0	0	0	0	0	1	0	0	0
1640	1	1	1	1	1	1	1	1	1	1	1	1	1	1	1	1	1	1	1	1
1641	0	0	0	0	0	0	1	0	0	0	0	0	0	0	0	0	0	0	0	0
1642	1	1	1	1	1	1	1	1	1	1	1	1	1	1	1	1	1	1	1	1
1643	0	0	0	0	1	0	0	0	0	0	0	0	0	0	0	0	0	0	0	0
1644	1	1	1	1	1	1	1	1	1	1	1	1	1	1	1	1	1	0	1	1
1645	1	1	1	1	1	1	1	1	1	1	1	0	1	1	1	0	1	1	1	1
1646	1	1	1	1	0	1	1	1	1	1	1	1	1	1	1	1	1	1	1	1
1647	1	1	1	1	1	1	1	1	1	1	1	0	1	1	1	1	1	1	1	1
1648	0	0	0	0	0	0	0	0	0	0	0	0	1	1	0	1	0	0	0	0
1649	1	1	1	1	1	1	1	1	1	1	1	1	1	1	1	1	1	1	1	1
1650	1	1	1	1	1	1	1	1	1	1	1	1	1	1	1	1	1	1	1	1
1651	0	0	0	0	0	0	0	0	0	0	0	0	0	0	1	0	0	0	0	0
1652	1	1	1	1	1	1	1	1	1	1	1	1	1	1	1	1	1	1	1	1
1653	0	0	1	0	0	0	0	0	0	0	0	0	0	0	0	0	0	0	0	1
1654	0	0	0	0	0	0	0	0	0	0	0	0	0	0	1	0	0	0	0	0
1655	1	1	1	0	1	1	1	1	1	1	1	1	0	0	0	1	0	1	1	1
1656	1	1	1	1	1	1	1	1	1	1	1	1	0	1	1	1	1	1	1	1
1657	1	1	1	1	1	1	1	1	1	1	1	1	1	1	1	1	1	0	1	1
1658	0	0	0	0	0	1	0	0	0	0	0	0	0	0	0	0	0	0	0	0
1659	1	1	1	1	1	1	1	1	1	1	1	1	1	1	1	1	1	1	1	1
1660	0	0	0	1	0	0	0	0	0	0	0	0	0	1	1	0	1	0	0	0
1661	1	1	1	1	1	1	1	1	1	1	1	1	1	1	1	1	1	1	1	1
1662	1	1	1	1	1	1	1	1	1	1	1	1	1	1	1	1	1	1	1	1
1663	1	1	1	1	1	1	1	1	1	1	1	1	1	1	1	1	1	0	1	1
1664	1	1	1	1	1	1	1	1	1	1	1	1	1	1	1	1	1	1	1	1
1665	1	1	1	1	1	1	1	1	1	1	1	1	1	1	1	1	1	1	1	1
1666	0	0	0	0	0	0	0	0	0	0	0	0	1	0	1	0	1	0	0	0
1667	1	1	1	1	1	1	1	1	1	1	1	1	1	1	1	1	1	1	1	1
1668	1	1	1	1	1	1	1	1	1	1	1	1	1	1	1	1	1	1	1	1
1669	1	1	1	1	1	1	1	1	1	1	1	1	1	1	1	1	1	1	1	0
1670	1	1	1	1	1	1	1	1	1	1	1	1	1	1	1	1	1	1	1	1
1671	0	0	0	0	0	0	0	0	0	0	1	0	0	0	0	0	0	0	0	0
1672	0	0	0	0	1	0	0	0	0	0	0	0	0	0	0	0	0	0	0	0
1673	0	0	0	0	1	0	1	0	1	0	0	1	0	0	0	0	0	0	1	0
1674	1	1	1	1	1	1	1	1	1	1	1	1	0	1	1	1	1	1	1	1
1675	0	0	0	0	0	0	0	0	0	0	0	0	1	0	0	0	0	0	0	0
1676	0	0	0	0	0	0	0	0	0	0	0	0	1	0	0	0	0	0	0	0
1677	0	0	0	0	0	0	0	0	0	0	0	0	0	0	0	0	1	0	0	0
1678	0	0	0	0	0	0	0	0	0	0	0	0	0	1	0	0	0	0	0	0
1679	1	1	1	1	1	1	1	1	1	1	1	1	1	1	1	1	1	1	1	1
1680	1	1	1	1	1	1	1	1	1	1	1	1	1	1	1	1	1	1	1	1
1681	1	1	1	1	1	1	1	1	1	1	1	1	1	1	1	1	1	1	1	1
1682	1	1	1	1	1	1	1	1	1	1	1	1	1	1	1	1	1	1	1	1
1683	1	0	0	0	0	0	0	0	0	0	0	0	0	0	0	0	0	0	0	0
1684	0	0	0	0	0	0	0	0	0	0	0	1	0	0	0	0	0	0	0	0
1685	0	0	0	0	0	0	0	0	1	0	0	0	0	0	0	0	0	0	0	0
1686	0	0	0	1	0	0	0	0	0	1	0	0	0	0	0	0	0	0	0	0
1687	1	1	1	1	1	1	1	1	1	1	1	1	1	1	1	1	1	1	1	1
1688	0	0	0	0	0	0	0	0	0	0	0	0	0	0	0	0	1	0	0	0
1689	1	1	1	1	1	1	1	1	1	1	1	1	1	1	1	1	1	1	1	1
1690	1	1	1	1	1	1	1	1	1	1	1	1	1	1	1	1	1	1	0	1
1691	0	0	0	1	0	1	0	1	0	0	1	0	1	1	1	0	1	0	0	0
1692	1	1	1	1	1	1	1	1	1	1	1	1	1	1	1	1	1	0	1	1
1693	1	1	1	1	1	1	1	1	1	1	1	1	1	1	1	1	1	1	1	1
1694	0	0	0	0	0	0	0	0	0	0	0	0	1	1	1	0	1	0	0	0
1695	1	1	1	1	1	1	1	1	1	1	1	1	1	1	1	1	1	1	1	1
1696	1	0	0	0	0	0	0	0	0	0	0	1	0	0	0	0	0	0	0	0
1697	0	0	0	0	0	0	1	0	1	0	0	0	0	0	0	0	0	0	0	1
1698	1	0	0	0	0	0	0	0	0	0	0	0	0	0	1	0	0	1	1	1
1699	0	0	0	0	0	0	0	0	0	0	0	0	1	1	0	0	0	0	0	0
1700	1	1	1	1	1	1	1	1	1	1	1	1	1	1	1	1	1	1	1	1
1701	0	0	0	0	0	1	0	0	0	0	0	0	0	0	0	0	0	0	0	0
1702	0	0	0	0	0	0	0	0	1	0	0	0	0	0	0	0	0	0	0	0
1703	0	0	0	0	0	0	0	0	0	0	0	0	1	1	1	0	1	0	0	0
1704	0	0	0	0	0	0	0	0	1	0	0	0	0	0	0	0	0	0	0	0
1705	1	1	1	1	1	1	1	1	1	1	1	1	0	1	0	0	1	1	1	1
1706	0	0	0	0	0	0	0	0	0	0	1	0	0	0	0	0	0	0	0	0
1707	0	0	1	0	0	1	0	0	1	1	1	0	0	0	0	1	0	1	0	0
1708	1	0	0	0	1	0	1	0	0	0	0	0	0	0	1	0	0	1	1	1
1709	0	0	0	0	0	0	0	1	1	0	0	0	1	0	0	0	0	0	1	1
1710	0	0	0	0	0	0	0	0	0	0	0	0	0	0	0	0	0	0	0	1
1711	0	0	0	0	0	0	0	0	0	0	0	0	0	0	1	0	1	0	1	0
1712	0	0	1	0	0	0	0	0	0	0	0	0	0	0	0	0	0	0	0	0
1713	0	0	0	0	1	1	0	0	0	0	0	0	0	0	0	0	0	0	0	0
1714	1	1	1	1	1	1	1	1	1	1	1	1	1	1	1	1	1	1	1	1
1715	0	0	0	0	0	0	0	0	1	0	0	0	1	1	0	0	1	0	0	0
1716	1	1	1	1	1	1	1	1	1	1	1	1	1	1	1	1	1	1	1	1
1717	1	1	1	1	1	1	1	1	1	1	1	1	1	1	1	1	1	1	1	1
1718	1	1	1	1	1	1	1	1	1	1	1	1	1	1	1	1	1	1	1	1
1719	1	1	1	1	1	1	1	1	1	1	1	1	1	1	1	1	1	0	1	1
1720	1	0	0	0	0	0	0	0	0	0	1	0	0	0	1	0	1	0	0	1
1721	0	0	0	0	0	0	0	0	0	0	0	0	1	1	1	0	1	0	0	0
1722	0	0	1	0	0	0	0	0	0	0	0	0	0	0	0	0	0	0	0	0
1723	0	0	0	1	1	0	0	0	1	0	1	0	0	0	1	0	0	0	0	0
1724	1	0	0	0	0	0	0	0	0	0	0	0	0	0	0	0	0	0	0	0
1725	1	1	1	1	1	1	1	1	1	1	1	1	1	1	1	1	1	1	1	1
1726	1	1	1	1	1	1	1	1	1	1	1	1	1	1	1	1	1	1	1	1
1727	1	1	1	1	1	1	1	1	1	1	1	1	1	1	1	1	1	1	1	1
1728	0	0	0	0	0	1	0	0	0	1	0	0	0	0	0	0	0	1	0	0
1729	1	1	1	1	1	1	1	1	1	1	1	1	1	1	1	1	1	1	1	1
1730	1	1	1	1	1	1	1	1	1	1	1	1	1	1	1	1	1	1	1	1
1731	0	0	0	0	0	0	0	0	0	0	0	0	0	0	0	0	0	0	0	1
1732	0	0	0	0	0	0	1	0	0	0	0	0	0	0	0	0	0	0	0	0
1733	0	0	0	0	0	0	0	0	0	0	0	0	0	0	0	0	0	1	0	0
1734	0	1	1	0	1	0	1	1	1	0	1	0	1	1	1	0	1	0	1	1
1735	1	1	1	1	1	1	1	1	1	1	1	1	1	1	1	1	1	1	1	1
1736	1	1	1	1	1	1	1	1	1	1	1	1	1	1	1	1	1	1	1	1
1737	1	1	1	1	1	1	1	1	1	1	1	1	1	1	1	1	1	1	1	1
1738	1	1	1	1	1	1	1	1	1	1	1	1	1	1	1	1	1	0	1	1
1739	0	1	0	0	0	0	0	0	0	0	0	0	0	0	0	0	0	0	0	0
1740	0	0	0	0	0	0	0	0	0	0	0	0	0	0	0	0	1	0	0	0
1741	0	0	0	1	0	0	0	0	0	0	0	0	0	0	0	0	0	0	0	0
1742	1	0	0	0	0	0	0	0	0	0	0	0	0	1	0	1	0	0	0	0
1743	0	0	0	1	0	1	0	1	0	0	1	0	1	1	1	0	1	0	0	0
1744	1	1	1	1	1	1	1	1	1	1	1	1	0	0	0	1	0	1	1	1
1745	0	0	0	0	0	0	0	0	0	0	0	0	0	0	1	0	0	0	1	0
1746	0	1	1	0	0	0	0	0	0	1	1	0	1	0	0	1	1	0	0	1
1747	1	1	1	1	1	1	1	1	1	1	1	1	1	1	1	1	1	1	1	1
1748	1	1	1	1	1	1	1	1	1	1	1	1	1	1	1	1	1	1	1	1
1749	1	1	1	1	1	1	1	1	1	1	1	1	1	1	1	1	1	1	1	1
1750	0	1	1	1	1	1	1	1	1	1	1	1	1	1	1	1	1	1	1	1
1751	1	1	1	1	1	1	1	1	1	1	1	1	1	1	1	1	1	1	1	1
1752	0	0	0	1	1	0	0	0	1	0	1	0	0	0	1	0	0	0	0	0
1753	1	1	1	1	1	1	1	1	1	1	1	1	1	1	1	1	1	1	1	1
1754	1	0	0	0	1	0	1	0	1	0	0	1	0	0	0	0	0	0	1	1
1755	0	0	0	0	0	0	0	0	0	0	1	0	0	0	0	0	0	0	0	0
1756	1	1	1	1	1	1	1	1	1	1	1	1	1	1	1	1	1	1	1	1
1757	1	1	1	1	1	1	1	1	1	1	1	1	1	1	1	1	1	1	1	1
1758	1	1	1	1	1	1	1	1	1	1	1	1	1	1	1	1	1	0	1	1
1759	0	0	0	0	0	0	0	0	0	0	0	0	0	1	0	1	1	0	0	0
1760	1	1	1	1	1	1	1	1	1	1	1	1	1	1	1	1	1	1	1	1
1761	0	0	0	0	0	0	0	0	0	0	0	0	1	0	0	0	0	0	0	0
1762	0	0	0	0	0	0	0	0	0	1	0	0	0	0	0	0	0	0	0	0
1763	1	1	1	1	1	1	1	1	1	1	1	1	1	1	1	1	1	1	1	1
1764	1	1	1	1	1	1	1	1	1	1	1	1	1	1	1	1	1	1	1	1
1765	1	1	0	1	1	1	1	1	1	1	1	0	0	1	1	1	1	0	1	1
1766	1	1	1	1	1	1	1	1	1	1	1	1	1	1	1	1	1	1	1	1
1767	1	1	1	1	1	1	1	1	1	1	1	1	1	1	1	1	1	1	1	1
1768	0	1	0	0	0	0	0	0	0	0	0	0	0	1	1	0	0	0	0	0
1769	1	1	1	1	1	1	1	1	1	1	1	1	1	1	1	1	1	1	1	1
1770	1	1	0	0	0	0	0	0	0	0	0	0	0	1	1	0	1	0	1	0
1771	1	1	1	1	1	1	1	1	1	1	1	1	1	1	1	1	1	1	1	1
1772	1	1	1	1	1	1	1	1	1	1	1	1	1	1	1	1	1	1	1	1
1773	0	0	1	0	0	0	0	0	0	0	0	0	0	0	0	0	0	0	0	0
1774	1	1	1	1	1	1	1	1	1	1	1	1	1	1	1	1	1	1	1	1
1775	0	0	0	0	0	0	0	0	1	0	0	0	0	0	0	0	0	0	0	0
1776	1	1	1	1	1	1	1	1	1	1	1	1	1	1	1	1	1	0	1	1
1777	0	0	0	0	1	1	0	0	0	0	0	0	0	0	1	0	0	0	0	0
1778	1	1	1	1	1	1	1	1	1	1	1	1	1	1	1	1	1	1	1	1
1779	1	1	1	1	1	1	1	1	1	1	1	1	1	1	1	1	1	1	1	1
1780	1	0	1	1	1	1	1	1	1	1	1	1	0	1	1	0	1	1	1	1
1781	1	1	1	1	1	1	1	1	1	1	1	1	1	1	1	1	1	1	1	1
1782	0	0	0	0	1	0	1	0	1	0	0	1	0	0	0	0	0	0	1	0
1783	1	1	1	1	1	1	1	1	1	1	1	1	1	1	1	1	1	1	1	1
1784	0	0	0	0	0	0	0	0	0	0	0	0	0	1	1	0	0	0	0	0
1785	0	0	1	1	0	0	0	0	0	0	1	1	0	1	0	1	0	1	0	0
1786	0	0	0	1	0	0	0	1	1	0	0	0	0	0	0	0	0	0	0	0
1787	0	0	0	1	0	0	0	0	0	0	1	0	0	0	0	0	0	0	0	0
1788	0	1	0	0	0	0	0	0	0	0	0	0	0	0	0	0	0	0	0	0
1789	1	1	0	1	1	1	1	1	1	1	1	1	0	1	1	1	1	1	1	1
1790	1	1	1	1	1	1	1	1	1	1	1	1	1	1	1	1	1	1	1	1
1791	0	0	1	0	0	0	0	0	0	0	0	0	0	0	0	0	0	0	0	0
1792	1	1	1	1	1	1	1	1	1	1	1	1	1	1	1	1	1	1	1	1
1793	1	1	1	1	1	1	1	1	1	1	1	1	1	1	1	1	1	1	1	1
1794	0	0	0	0	0	0	0	0	0	0	0	0	0	0	0	0	0	0	0	1
1795	1	0	0	1	0	0	0	0	0	0	0	1	0	0	0	0	0	0	0	0
1796	0	0	0	0	0	0	0	0	0	0	0	0	1	0	0	0	0	0	1	0
1797	0	0	0	0	1	0	0	0	0	0	0	0	0	0	0	0	0	0	0	0
1798	0	0	0	0	0	0	0	0	0	0	0	0	1	0	0	0	0	0	0	0
1799	1	1	1	1	1	1	1	1	1	1	1	1	1	1	1	1	1	1	1	1
1800	1	1	1	1	1	1	1	1	1	1	1	1	1	1	1	1	1	1	1	1
1801	1	1	1	1	1	1	1	1	1	1	1	1	1	1	1	1	1	1	1	1
1802	1	1	1	1	1	1	1	1	1	1	1	1	1	1	1	1	1	1	1	1
1803	0	0	0	0	0	0	0	0	0	0	0	0	0	0	0	0	1	0	0	0
1804	1	1	1	1	1	1	1	1	1	1	1	1	1	1	1	1	1	0	1	1
1805	0	0	0	0	0	0	0	0	0	0	0	0	0	0	0	0	0	1	0	0
1806	0	0	0	0	0	1	0	0	0	0	0	1	1	0	0	0	0	0	0	1
1807	1	1	1	1	1	1	1	1	1	1	1	1	1	1	1	1	1	1	1	1
1808	1	1	1	1	1	1	1	1	1	1	1	1	1	1	1	1	1	1	1	1
1809	1	1	1	1	1	1	1	1	1	1	1	1	1	1	1	1	1	1	1	1
1810	1	1	1	1	1	1	1	1	1	1	1	1	1	0	1	1	1	1	1	1
1811	0	0	0	0	0	0	0	0	0	1	1	0	0	0	0	0	1	0	0	1
1812	1	1	1	1	1	1	1	1	1	1	1	1	1	1	1	1	1	1	1	1
1813	0	0	1	1	0	1	0	1	1	1	0	0	0	0	0	1	0	0	0	0
1814	0	0	0	0	0	0	1	0	0	0	0	1	0	0	0	0	0	0	0	0
1815	0	0	0	0	0	0	1	0	0	0	0	0	0	0	0	0	0	0	0	0
1816	0	0	0	0	0	0	0	0	0	0	0	0	1	0	0	0	0	0	0	0
1817	1	1	1	1	1	1	1	1	1	1	1	1	1	1	1	1	1	1	1	1
1818	1	1	1	1	1	1	1	1	1	1	1	1	1	1	1	1	1	0	1	1
1819	1	0	0	0	1	0	1	0	1	0	0	1	0	1	0	0	0	0	1	1
1820	1	1	1	1	1	1	1	1	1	1	1	1	1	1	1	1	1	1	1	1
1821	1	1	1	1	1	1	1	1	1	1	1	1	1	1	1	1	1	1	1	1
1822	1	1	1	1	1	1	1	1	1	1	1	1	1	1	1	1	1	1	1	1
1823	1	1	1	1	1	1	1	1	1	1	1	1	1	1	1	1	1	1	1	1
1824	0	0	0	1	0	0	0	0	0	0	0	0	0	0	0	0	0	0	1	0
1825	0	0	0	0	0	0	0	0	0	0	0	0	1	0	0	0	0	0	0	0
1826	0	0	0	0	0	0	0	0	0	0	0	0	0	0	0	0	0	0	1	0
1827	0	0	0	0	0	0	0	0	0	0	0	0	0	0	1	0	0	0	0	0
1828	0	1	0	0	0	0	0	0	0	0	0	0	0	0	0	0	0	0	0	0
1829	0	0	0	0	0	0	0	0	0	0	0	1	0	0	0	0	0	0	0	0
1830	1	1	1	0	1	0	0	1	0	1	0	0	1	1	1	0	1	0	0	0
1831	1	1	0	1	1	1	1	1	1	1	1	1	1	1	1	1	1	1	1	0
1832	1	1	1	1	1	1	1	1	1	1	1	1	1	1	1	1	1	1	1	1
1833	1	1	1	1	1	1	1	1	1	1	1	1	0	0	0	0	0	1	1	1
1834	0	0	0	0	0	0	1	0	0	0	0	0	0	0	0	0	0	0	0	0
1835	0	0	0	0	0	0	0	0	0	1	0	0	0	0	0	0	0	1	0	0
1836	0	0	0	0	0	0	0	0	0	0	0	0	0	0	0	0	0	0	1	0
1837	0	0	0	0	0	0	0	0	0	0	0	0	1	0	0	0	0	0	0	0
1838	0	0	0	0	0	1	0	0	0	1	0	0	0	0	0	0	0	0	0	0
1839	1	1	1	1	1	1	1	1	1	1	1	1	1	1	1	1	1	0	1	1
1840	0	0	0	0	0	0	0	0	0	0	0	0	1	1	0	0	1	0	0	0
1841	1	1	1	1	1	1	1	1	1	1	1	1	1	0	0	1	0	0	1	1
1842	1	1	1	1	1	1	1	1	1	1	1	1	1	1	1	1	1	1	1	1
1843	1	0	0	0	0	0	1	0	0	0	0	1	0	0	0	0	0	0	0	0
1844	1	1	1	1	1	1	1	1	1	1	1	1	1	1	1	1	1	1	1	1
1845	0	0	0	0	0	1	0	0	0	0	0	0	0	0	0	0	0	0	0	0
1846	1	0	0	0	0	0	0	0	0	0	0	0	0	0	0	0	0	0	0	0
1847	0	0	0	0	0	1	0	0	0	1	0	0	0	0	0	0	0	1	0	0
1848	0	0	0	0	0	0	0	1	0	0	0	0	0	0	0	0	0	0	0	0
1849	0	0	1	0	0	0	0	1	0	0	1	0	0	0	0	0	0	0	0	0
1850	1	0	0	0	0	0	0	0	1	0	0	0	0	0	0	0	0	0	0	0
1851	0	0	0	0	0	0	0	0	0	0	0	0	0	0	0	0	0	0	1	0
1852	0	0	0	0	0	0	0	0	1	0	0	0	0	0	0	0	0	0	0	0
1853	0	0	1	1	1	1	0	0	0	1	1	0	0	0	0	1	0	0	0	0
1854	1	1	1	1	1	1	1	1	1	1	1	1	1	1	1	1	1	1	1	1
1855	0	0	0	0	0	0	0	0	0	0	0	0	0	1	0	0	0	0	0	0
1856	0	0	1	1	1	1	1	0	1	1	1	1	0	1	1	1	1	1	1	0
1857	0	0	0	0	0	0	0	0	0	0	0	1	0	0	0	0	0	1	0	0
1858	0	0	0	1	0	0	0	0	0	0	0	0	0	0	1	0	0	0	0	1
1859	1	1	1	1	1	1	1	1	1	1	1	1	1	1	1	1	1	1	1	1
1860	1	1	1	1	1	1	1	1	1	1	1	1	1	1	1	1	1	1	1	1
1861	1	1	1	1	1	1	1	1	1	1	1	1	1	1	1	1	1	1	1	1
1862	1	1	1	1	1	1	1	1	1	1	1	1	1	1	1	1	1	1	1	1
1863	1	1	1	1	1	1	1	1	1	1	1	1	1	1	1	1	1	1	1	1
1864	0	0	0	0	1	0	0	0	0	0	0	0	0	0	0	0	0	0	0	0
1865	1	1	1	1	1	1	1	1	1	1	1	1	1	1	1	1	1	1	1	1
1866	0	0	0	0	0	0	0	0	0	0	1	0	0	0	0	0	0	0	0	0
1867	0	0	0	0	0	0	0	0	0	0	0	0	0	0	0	0	1	0	0	0
1868	0	0	1	0	0	0	0	1	0	0	0	0	0	0	0	0	0	0	1	0
1869	1	1	1	1	1	1	1	1	1	1	1	1	1	1	1	1	1	1	1	1
1870	0	0	0	0	1	0	0	0	0	0	0	0	0	0	0	0	0	0	0	0
1871	0	0	0	0	0	0	1	0	0	0	0	0	0	0	0	0	0	0	0	0
1872	0	0	0	0	0	0	0	1	0	0	1	0	0	0	0	0	0	0	0	0
1873	0	0	0	0	0	0	0	0	0	0	0	0	0	0	0	0	0	1	0	0
1874	1	1	1	1	1	1	1	1	1	1	1	1	1	1	1	1	1	1	1	1
1875	1	1	1	1	1	1	1	1	1	1	1	1	1	1	1	1	1	1	1	1
1876	1	1	1	1	1	1	1	1	1	1	1	1	1	0	1	1	1	1	1	1
1877	1	1	1	1	1	1	1	1	1	1	1	1	1	1	1	1	1	1	1	1
1878	1	1	1	1	1	1	1	1	1	1	1	1	1	1	1	1	1	1	1	1
1879	1	0	0	0	1	0	1	0	1	0	0	1	0	1	0	0	0	0	1	1
1880	0	0	0	0	0	0	0	0	0	0	0	0	0	1	0	1	1	0	0	0
1881	0	0	0	0	0	0	0	0	0	0	0	0	0	0	0	0	1	0	0	0
1882	0	0	0	0	0	0	0	0	0	0	0	1	0	0	0	0	0	0	0	0
1883	0	0	0	0	0	0	0	0	0	1	1	0	0	0	1	0	0	1	0	0
1884	1	1	1	1	1	1	1	1	1	1	1	1	1	1	1	1	1	1	1	1
1885	0	0	0	0	0	0	0	0	0	1	0	0	0	0	0	0	0	0	0	0
1886	0	0	1	0	0	0	0	0	0	0	0	0	1	0	0	0	0	0	1	0
1887	1	1	1	1	1	1	1	1	1	1	1	1	1	1	1	1	1	0	1	1
1888	1	1	1	1	1	1	1	1	1	1	1	1	1	1	1	1	1	1	1	1
1889	1	1	1	1	1	1	1	1	1	1	1	1	1	1	1	1	1	1	1	1
1890	0	0	0	0	0	0	0	0	1	0	0	0	0	0	0	0	0	0	0	0
1891	0	0	0	0	0	1	0	0	0	0	0	0	0	0	0	0	0	0	0	1
1892	0	0	1	1	1	1	0	0	1	1	1	0	1	1	1	1	1	0	0	0
1893	0	0	0	0	0	0	0	0	0	0	1	0	0	0	0	0	0	0	0	0
1894	1	0	1	0	1	0	0	0	0	0	0	0	0	0	1	0	0	1	1	0
1895	1	1	1	1	1	1	1	1	1	1	1	1	1	1	1	1	1	1	1	1
1896	0	0	0	0	0	0	0	0	0	0	0	1	0	0	0	0	0	0	0	0
1897	0	0	0	0	0	0	0	1	0	0	0	0	0	0	0	0	0	0	0	0
1898	0	0	0	0	1	0	0	0	0	1	0	0	1	1	0	0	0	1	0	0
1899	0	0	1	0	0	0	0	1	0	0	0	0	0	0	0	0	0	0	0	0
1900	0	0	0	0	0	0	0	0	0	1	1	0	0	0	0	0	0	0	0	0
1901	0	0	0	0	0	0	0	0	0	0	1	0	0	0	0	0	0	0	0	1
1902	1	1	1	1	1	1	1	1	1	1	1	1	1	1	1	1	1	1	1	1
1903	0	0	0	0	0	1	0	0	0	0	0	0	0	0	0	0	0	0	0	0
1904	1	1	1	1	1	1	1	1	1	1	1	1	1	1	1	1	1	1	1	1
1905	0	0	0	0	0	0	0	1	0	0	0	0	0	1	0	0	0	0	0	0
1906	1	1	1	1	1	1	1	1	1	1	1	1	1	1	1	1	1	1	1	1
1907	1	1	1	1	1	1	1	1	1	1	1	1	1	1	1	1	1	1	1	1
1908	1	0	0	0	1	0	1	0	0	0	0	0	0	0	1	0	0	1	1	1
1909	1	1	1	1	1	1	1	1	1	1	1	1	1	0	1	1	0	1	1	1
1910	0	0	0	0	0	0	0	0	0	0	0	0	0	1	0	0	0	0	0	0
1911	0	0	0	0	0	0	0	0	0	0	0	0	0	0	0	0	1	0	0	0
1912	0	0	0	1	0	0	0	0	0	0	0	0	0	0	1	0	0	0	0	0
1913	0	0	0	0	0	0	0	0	0	0	0	0	0	0	0	0	0	0	0	1
1914	0	0	0	0	0	0	0	0	0	0	0	0	0	0	0	0	0	0	0	1
1915	1	1	1	1	1	1	1	1	1	1	1	1	1	1	1	1	1	1	1	1
1916	1	1	1	1	1	1	1	1	1	1	1	1	1	1	1	1	1	0	1	1
1917	1	1	1	1	1	1	1	1	1	1	1	1	1	1	1	1	1	1	1	1
1918	1	1	1	1	1	1	1	1	1	1	1	1	1	1	1	1	1	1	1	1
1919	1	1	1	1	1	1	1	1	1	1	1	1	1	1	1	1	1	1	1	1
1920	0	0	0	0	0	0	0	0	0	0	0	0	0	0	0	1	0	0	0	0
1921	1	0	0	0	1	0	0	0	0	0	0	1	0	0	0	0	0	0	0	1
1922	0	0	0	0	0	0	0	0	0	0	0	0	1	0	0	0	0	0	0	0
1923	1	1	1	1	1	1	1	1	1	1	1	1	1	1	1	1	1	1	1	1
1924	1	1	1	1	1	1	1	1	1	1	1	1	1	1	1	1	1	1	1	1
1925	1	1	1	1	1	1	1	1	1	1	1	1	1	1	1	1	1	1	1	1
1926	1	1	1	1	1	1	1	1	1	1	1	1	1	1	1	1	1	0	1	1
1927	0	0	0	0	0	1	0	0	0	1	1	1	0	0	0	1	0	0	0	0
1928	0	0	0	0	0	1	0	0	0	1	0	0	0	0	0	0	0	1	0	0
1929	0	0	0	0	0	0	0	0	0	0	0	0	0	1	0	0	0	0	0	0
1930	1	1	1	1	1	1	1	1	1	1	1	1	1	1	1	1	1	1	1	1
1931	1	1	1	1	1	1	1	1	1	1	1	1	1	1	1	1	1	1	1	1
1932	1	1	1	1	1	1	1	1	1	1	1	1	1	1	1	1	1	1	1	1
1933	1	1	1	1	1	1	1	1	1	1	1	1	1	1	1	1	1	1	1	1
1934	1	1	1	1	1	1	1	1	1	1	1	1	1	1	1	1	1	1	1	1
1935	1	1	1	1	1	1	1	1	1	1	1	1	1	1	1	1	1	1	1	1
1936	1	0	0	0	1	0	1	0	1	0	0	1	0	0	0	0	0	0	1	1
1937	0	0	0	1	0	0	0	0	0	0	0	0	0	0	0	0	0	0	0	0
1938	0	0	0	0	1	1	0	0	0	0	0	1	0	0	1	0	0	0	0	0
1939	1	1	1	1	1	1	1	1	1	1	1	1	1	0	0	1	0	1	0	1
1940	0	0	0	0	0	0	0	0	1	0	0	0	0	0	0	0	0	0	0	1
1941	1	1	1	1	1	1	1	1	1	1	1	1	1	1	1	1	1	1	1	1
1942	1	1	1	1	1	1	1	1	1	1	1	1	1	1	1	1	1	1	1	1
1943	0	1	1	0	0	0	0	1	0	1	1	0	0	0	0	1	1	0	0	0
1944	1	1	1	1	1	1	1	1	1	1	1	1	1	1	1	1	1	1	1	1
1945	0	0	0	0	0	1	0	0	0	0	0	0	0	0	0	0	0	0	0	0
1946	0	0	0	0	0	0	0	0	0	0	0	0	0	1	0	0	0	0	0	0
1947	0	0	0	0	0	0	0	0	0	0	0	0	0	0	1	0	0	0	0	0
1948	0	0	0	0	0	0	0	0	0	0	0	0	0	0	0	0	1	0	0	0
1949	1	1	1	1	1	1	1	1	1	1	1	1	1	1	1	1	1	0	1	1
1950	1	0	0	1	1	1	1	1	0	1	1	1	1	1	1	1	0	0	0	1
1951	1	1	1	1	1	1	1	1	1	1	1	1	1	1	1	1	1	1	1	1
1952	1	1	1	1	1	1	1	1	1	1	1	1	1	1	1	1	1	1	1	1
1953	0	0	0	0	0	0	0	1	0	0	0	0	0	0	0	0	0	0	0	0
1954	1	1	1	1	1	1	1	1	1	1	1	1	1	1	1	1	1	0	1	1
1955	0	0	0	0	1	0	0	0	1	0	0	0	1	0	0	0	0	0	0	0
1956	0	0	0	0	0	0	0	0	0	0	0	0	0	0	0	0	0	0	0	1
1957	0	0	1	0	0	0	0	0	0	0	0	0	0	0	0	0	1	0	0	0
1958	0	0	0	0	0	0	0	0	0	0	0	1	0	0	0	0	0	0	0	0
1959	1	0	0	0	0	0	1	0	0	0	0	1	0	0	0	0	0	0	1	0
1960	0	0	1	0	0	0	0	0	0	0	0	0	0	0	0	0	0	0	0	0
1961	1	1	0	0	0	0	0	0	0	0	0	0	0	1	1	0	1	0	1	0
1962	1	1	1	1	1	1	1	1	1	1	1	1	1	1	1	1	1	1	1	1
1963	1	1	1	1	1	1	1	1	1	1	1	0	0	1	1	1	1	1	1	1
1964	1	1	1	1	1	1	1	1	1	1	1	1	1	1	1	1	1	1	1	1
1965	0	0	1	0	0	0	0	1	0	0	1	0	0	0	0	0	0	0	0	0
1966	0	0	0	0	0	0	0	0	0	0	0	0	0	0	1	0	0	0	0	0
1967	1	1	0	0	0	0	0	0	0	0	1	0	0	0	0	0	0	0	0	0
1968	0	0	0	0	0	0	0	0	0	0	0	0	1	0	0	0	0	0	0	0
1969	0	0	0	0	0	0	0	0	0	0	0	0	0	0	0	0	0	0	1	0
1970	1	0	0	0	0	0	0	0	0	0	0	0	0	0	0	0	0	0	1	0
1971	0	0	0	0	0	0	0	0	0	0	0	0	1	0	0	0	0	1	0	0
1972	1	1	1	1	1	1	1	1	1	1	1	1	1	1	1	1	1	1	1	1
1973	0	0	0	0	0	0	0	0	1	0	0	0	0	0	0	0	0	0	0	0
1974	1	1	1	1	1	1	1	1	1	1	1	1	1	1	0	1	1	1	1	1
1975	1	1	1	1	1	1	1	1	1	1	1	1	1	1	1	1	1	1	1	1
1976	1	1	1	1	1	1	1	1	1	1	1	1	1	1	1	1	1	1	1	1
1977	1	1	1	1	1	1	1	1	1	1	1	1	1	1	1	1	1	1	1	1
1978	1	1	1	1	1	1	1	1	1	1	1	1	1	1	1	1	1	1	1	1
1979	0	0	0	0	0	0	0	0	0	0	0	0	1	1	1	1	1	1	0	0
1980	1	1	1	1	1	1	1	1	1	1	1	1	1	1	1	1	1	1	1	1
1981	0	0	0	0	0	0	0	0	0	1	1	0	0	0	0	0	0	0	0	0
1982	0	0	0	0	0	0	0	0	0	0	0	0	0	1	0	1	0	0	0	0
1983	0	0	0	0	0	0	0	1	0	0	0	0	0	0	0	0	0	0	0	0
1984	1	1	1	1	1	1	1	1	1	1	1	1	1	1	1	1	1	1	1	1
1985	0	0	0	0	1	0	0	0	0	0	0	0	0	0	0	0	1	0	0	0
1986	0	0	0	0	0	0	0	0	0	1	0	0	0	0	0	0	0	0	0	0
1987	0	0	0	0	0	0	0	0	0	0	0	0	0	0	0	1	0	0	0	0
1988	0	0	0	0	0	0	0	0	0	0	0	0	0	0	1	0	0	0	0	0
1989	1	1	1	1	1	1	1	1	1	1	1	1	1	1	1	1	1	1	1	1
1990	1	1	0	1	1	1	1	1	1	1	1	1	0	0	0	0	0	1	1	1
1991	1	1	1	1	1	1	1	1	1	1	1	1	1	0	1	0	0	1	1	1
1992	0	0	0	0	0	0	1	0	1	0	0	0	0	0	0	1	0	0	0	0
1993	0	1	0	0	0	0	0	0	0	0	0	1	1	1	0	0	1	0	0	1
1994	0	0	0	0	0	0	0	0	0	0	0	0	0	0	0	0	0	1	0	0
1995	0	0	0	0	0	0	0	0	0	0	0	0	1	0	0	0	0	0	0	0
1996	1	1	1	1	1	1	1	1	1	1	1	1	1	1	1	1	1	1	1	1
1997	1	1	1	1	1	1	1	1	1	1	1	1	1	1	1	1	1	1	1	1
1998	1	1	1	1	1	1	1	1	1	1	1	1	1	1	1	1	1	1	1	1
[truncated: 7,176 more rows]

## Sheet: No. of genes in 20 strain
Table S2. List of the number of core genes, accessory genes, and unique genes for 20 A.veronii strains.
Strain name	No. of core genes	No. of accessory genes	No. of unique genes
17ISAe	2668	1131	107
1708-29120	2668	1073	97
AVNIH1	2668	1339	129
B565	2668	1148	77
C4	2668	1391	384
FDAARGOS_632	2668	1189	74
Hm21	2668	1199	231
HX3	2668	1179	163
JC529	2668	1223	217
MS-18-37	2668	1200	94
SW3814	2668	1354	150
TH0426	2668	1270	189
WP2-S18-CRE-03	2668	1088	323
WP3-W19-ESBL-03	2668	1215	167
WP8-S18-ESBL-11	2668	1178	284
WP8-W19-CRE-03	2668	1189	164
WP9-W18-ESBL-04	2668	1187	213
X11	2668	832	119
X12	2668	1202	155
ZfB1	2668	1208	122

## Sheet: No. of genes in 233 strain
Table S3. List of the number of core genes, accessory genes, and unique genes for 233 A.veronii strains.
Genome no.	Organism name	No. of core genes	No. of accessory genes	No. of unique genes	No. of exclusively absent genes
1	0.14.faa	2179	2030	169	104
2	17.1.12.faa	2179	1844	67	0
3	17ISAe.faa	2179	1815	11	2
4	22.faa	2179	2125	148	65
5	28.faa	2179	2105	48	1
6	126-14.faa	2179	1592	25	0
7	161.faa	2179	1757	20	0
8	312M.faa	2179	1778	15	0
9	551_SP.faa	2179	1816	20	24
10	553_SP.faa	2179	1810	37	0
11	1708-29120.faa	2179	1653	39	0
12	32286.faa	2179	1979	66	0
13	71474.faa	2179	1794	37	1
14	71506.faa	2179	1786	44	0
15	183026.faa	2179	1758	1	0
16	A5.faa	2179	1953	72	1
17	A7.faa	2179	1723	17	0
18	A8.faa	2179	1664	18	2
19	A9.faa	2179	1814	14	0
20	A20.faa	2179	1942	30	0
21	A20-5.faa	2179	1694	34	0
22	A20-8.faa	2179	1602	30	0
23	A20-10.faa	2179	1731	22	0
24	A20-12.faa	2179	1724	21	0
25	A20-14.faa	2179	1810	48	0
26	A20-17.faa	2179	1721	21	0
27	A21.faa	2179	1672	42	0
28	A21-4.faa	2179	1879	17	0
29	A21-5.faa	2179	1886	25	0
30	A21-6.faa	2179	1709	27	0
31	A21-8.faa	2179	1775	30	0
32	A21-10.faa	2179	1648	35	0
33	A21-11.faa	2179	1679	25	0
34	A21-13.faa	2179	1632	18	0
35	A21-14.faa	2179	1792	73	0
36	A21-15.faa	2179	1738	12	0
37	A21-16.faa	2179	1635	18	0
38	A21-19.faa	2179	1883	18	0
39	A26.faa	2179	1740	34	0
40	A27.faa	2179	1715	20	0
41	A29.faa	2179	1725	37	0
42	A29V.faa	2179	1723	11	0
43	A31.faa	2179	1886	0	0
44	A34.faa	2179	1886	2	0
45	A86.faa	2179	1882	0	0
46	A134.faa	2179	1610	106	7
47	A136.faa	2179	1887	24	0
48	ADV102.faa	2179	1818	13	0
49	Aer_WatCTCBM21.faa	2179	1861	6	0
50	AER39.faa	2179	1624	23	2
51	AER397.faa	2179	1693	10	0
52	Aeromonas_veronii_X11.faa	2179	1445	33	190
53	AG_5.28.6.faa	2179	1845	2	1
54	AK227.faa	2179	1691	22	1
55	AK236.faa	2179	1656	14	0
56	AK241.faa	2179	1825	29	1
57	AK247.faa	2179	1781	41	1
58	ALD17-04.faa	2179	1861	20	0
59	ALG10-089.faa	2179	1782	23	0
60	ALH17-19.faa	2179	2017	2	0
61	ALH17-23.faa	2179	1902	36	0
62	Alim_AV_1000.faa	2179	1736	32	0
63	ALP17-17.faa	2179	2015	14	0
64	ALP17-18.faa	2179	1778	13	0
65	AMC_25.faa	2179	1858	21	0
66	AMC34.faa	2179	1828	0	0
67	AMC35.faa	2179	1728	13	0
68	ANYA_13997.faa	2179	1726	26	2
69	ANYA_14022.faa	2179	1808	22	5
70	ANYA_14386.faa	2179	1824	3	2
71	ANYA_14430.faa	2179	1827	5	5
72	ANYA_15110.faa	2179	1678	32	3
73	ANYA_15694.faa	2179	1896	46	3
74	ANYA_16549.faa	2179	1760	24	3
75	ANYA_16702.faa	2179	1642	13	1
76	ANYA_18196.faa	2179	1588	22	3
77	ANYA_18197.faa	2179	1639	36	4
78	ANYA_18263.faa	2179	1827	77	4
79	ANYA_18462.faa	2179	1727	43	2
80	ANYA_18644.faa	2179	1693	50	4
81	ANYA_18661.faa	2179	1848	25	4
82	ANYA_19170.faa	2179	1845	19	2
83	ANYA_19953.faa	2179	1673	43	2
84	ARB3.faa	2179	1761	46	0
85	ATCC_35624.faa	2179	1795	0	0
86	Av_Pi4.2HPAS.faa	2179	1736	32	0
87	AV040.faa	2179	1631	16	0
88	AV066.faa	2179	1874	6	0
89	AVNIH1.faa	2179	1984	38	0
90	AVNIH1-korea.faa	2179	1956	33	0
91	AVNIH2.faa	2179	1722	8	1
92	b1-3.faa	2179	1804	44	0
93	B44.faa	2179	1768	53	0
94	B48.faa	2179	1860	93	0
95	B565.faa	2179	1737	3	0
96	BAQ071013-116.faa	2179	1842	6	0
97	BAQ071013-135.faa	2179	1870	85	1
98	BC88.faa	2179	1753	57	1
99	BIOO50A.faa	2179	1843	0	0
100	BVH37.faa	2179	1707	16	0
101	BVH46.faa	2179	1759	21	1
102	BVH47.faa	2179	1922	17	0
103	C4.faa	2179	2073	43	6
104	C198.faa	2179	1771	7	0
105	CAPA018.faa	2179	1798	30	0
106	CBSB03.faa	2179	1861	22	0
107	CCM_4359.faa	2179	1790	8	5
108	CCM_7244.faa	2179	1687	5	3
109	CECT_4257.faa	2179	1792	1	0
110	CECT_4486.faa	2179	1683	2	0
111	CECT_4902.faa	2179	1836	34	0
112	CECT_7059.faa	2179	1903	116	0
113	CIP_107763.faa	2179	1736	33	5
114	CL8155.faa	2179	1888	29	1
115	CMF.faa	2179	1752	33	0
116	CN17A0013.faa	2179	1753	5	0
117	CN17A0029.faa	2179	1816	44	0
118	CN17A0031.faa	2179	1638	23	1
119	CN17A0036.faa	2179	1749	17	1
120	CN17A0040.faa	2179	1652	21	0
121	CN17A0049.faa	2179	1563	10	0
122	CN17A0054.faa	2179	1586	9	1
123	CN17A0059.faa	2179	1554	18	68
124	CN17A0067.faa	2179	1727	26	0
125	CN17A0087.faa	2179	1791	18	1
126	CN17A0093.faa	2179	1605	19	1
127	CN17A0097.faa	2179	1720	29	0
128	CN17A0102.faa	2179	1680	24	1
129	CN17A0103.faa	2179	1613	36	2
130	CN17A0114.faa	2179	1697	19	0
131	CN17A0120.faa	2179	1724	35	0
132	CN17A0122.faa	2179	1714	23	0
133	CN17A0154.faa	2179	1681	24	0
134	Colony58.faa	2179	1222	0	1
135	Colony108.faa	2179	1211	4	3
136	Colony121.faa	2179	1214	1	5
137	Colony125.faa	2179	1225	1	0
138	Colony512.faa	2179	1364	7	2
139	CQ-AV1.faa	2179	2048	32	0
140	D.faa	2179	1685	26	0
141	EK173.faa	2179	2078	77	1
142	FC951.faa	2179	1681	254	5
143	FDAARGOS_632.faa	2179	1746	28	0
144	FES165.faa	2179	1747	76	67
145	GCF_025755875.1.faa	2179	1864	45	1
146	GCF_028683275.1.faa	2179	1907	128	0
147	GD21SC2322TT.faa	2179	1727	26	0
148	GT1.faa	2179	1858	0	0
149	HD6448.faa	2179	2150	4	3
150	HD6451.faa	2179	2172	9	0
151	HD6454.faa	2179	1959	87	2
152	Hm21.faa	2179	1892	56	0
153	Hm22.faa	2179	2038	81	0
154	HX3.faa	2179	1846	35	1
155	JC529.faa	2179	1905	68	0
156	jsyz553301.faa	2179	1896	35	1
157	KLG5.faa	2179	1939	70	0
158	KLG7.faa	2179	1791	32	0
159	KLG8.faa	2179	1832	61	0
160	KLG9.faa	2179	1840	59	0
161	L924.faa	2179	1937	7	0
162	L975.faa	2179	1938	10	0
163	LMG_13067.faa	2179	1884	48	0
164	LOID_15995.faa	2179	1792	9	1
165	LOID_16013.faa	2179	1790	8	3
166	M194.faa	2179	1888	69	0
167	M683.faa	2179	1778	15	0
168	M694.faa	2179	1778	1	0
169	MGYG-HGUT-01691.faa	2179	1830	0	0
170	MGYG-HGUT-02529.faa	2179	1904	0	0
171	ML09-123.faa	2179	1931	12	0
172	ML-10-202.faa	2179	1876	50	0
173	MS_17-88.faa	2179	1889	76	0
174	MS-18-37.faa	2179	1800	21	0
175	N2.faa	2179	1786	0	0
176	N3.faa	2179	1792	39	0
177	N4.faa	2179	1786	0	0
178	N6.faa	2179	1736	26	0
179	NBCF28.faa	2179	1900	20	0
180	NK01.faa	2179	1748	30	3
181	NK07.faa	2179	2000	41	0
182	NPSF15.faa	2179	1756	14	0
183	NS.faa	2179	1930	0	0
184	NS_6.15.2.faa	2179	1943	0	1
185	NS2.faa	2179	1945	1	0
186	NS13.faa	2179	1904	0	0
187	NS22.faa	2179	1959	0	2
188	pamvotica.faa	2179	1985	109	1
189	PDB.faa	2179	1943	0	0
190	Pi_23.1_MC.faa	2179	1976	80	1
191	Pi6.2MC.faa	2179	1829	53	0
192	PI-26.faa	2179	1633	64	1
193	RU31B.faa	2179	1754	27	0
194	S00020.faa	2179	1756	42	0
195	S50-1.faa	2179	1790	41	0
196	S5183.faa	2179	1672	81	1
197	SW3814.faa	2179	1997	28	0
198	TCO21.faa	2179	1729	13	1
199	TH0426.faa	2179	2001	16	2
200	TTU2014-108AME.faa	2179	1788	0	0
201	TTU2014-108ASC.faa	2179	1788	1	0
202	TTU2014-113AME.faa	2179	1914	1	0
203	TTU2014-115AME.faa	2179	1786	0	0
204	TTU2014-115ASC.faa	2179	1788	0	0
205	TTU2014-125ASC.faa	2179	1923	0	0
206	TTU2014-130AME.faa	2179	1921	0	0
207	TTU2014-130ASC.faa	2179	1920	0	0
208	TTU2014-131ASC.faa	2179	1920	0	0
209	TTU2014-134AME.faa	2179	1921	0	0
210	TTU2014-134ASC.faa	2179	1921	0	0
211	TTU2014-140ASC.faa	2179	1922	2	1
212	TTU2014-141AME.faa	2179	1924	0	0
213	TTU2014-141ASC.faa	2179	1920	0	0
214	TTU2014-142ASC.faa	2179	1922	0	0
215	TTU2014-143AME.faa	2179	1923	0	0
216	TTU2014-143ASC.faa	2179	1921	0	0
217	VCK_1.faa	2179	1858	1	0
218	WB12.faa	2179	1702	33	0
219	WP2-S18-CRE-03.faa	2179	1848	132	31
220	WP3-W19-ESBL-03.faa	2179	1885	72	1
221	WP8-S18-ESBL-11.faa	2179	1924	76	5
222	WP8-W19-CRE-03.faa	2179	1825	84	0
223	WP9-W18-ESBL-04.faa	2179	1882	65	0
224	X12.faa	2179	1838	55	0
225	XH.VA.1.faa	2179	1965	651	0
226	XH.VA.2.faa	2179	1972	129	0
227	XhG1.2.faa	2179	1774	39	2
228	XU1.faa	2179	1782	301	0
229	Z2-7.faa	2179	1689	13	1
230	Z12.faa	2179	1956	132	2
231	ZfB1.faa	2179	1862	15	0
232	ZJ12-3.faa	2179	1907	0	0
233	ZWY-AV1.faa	2179	1903	15	0

## Sheet: COG distribution in 20 strains
Table S4. List of Clusters of Orthologous Groups (COG) functional annotations proportion about core genes, accessory genes, and unique genes for 20 A.veronii strains.
COG category	Core	Accessory	Unique
[D] Cell cycle control cell division chromosome partitioning	1.10534	0.693378	1.65824
[M] Cell wall/membrane/envelope biogenesis	5.04771	7.13189	11.1931
[N] Cell motility	3.42655	5.34892	2.819
[O] Post-translational modification protein turnover and chaperones	4.56873	2.17919	1.4095
[T] Signal transduction mechanisms	6.26359	7.77574	5.38927
[U] Intracellular trafficking secretion and vesicular transport	2.83704	4.35838	2.98483
[V] Defense mechanisms	1.14218	3.1202	4.8918
[J] Translation ribosomal structure and biogenesis	6.15305	1.58486	1.07785
[K] Transcription	6.74257	9.41013	9.12031
[L] Replication recombination and repair	4.05291	7.57763	12.5197
[C] Energy production and conversion	6.44781	3.71453	1.82406
[G] Carbohydrate transport and metabolism	5.41616	6.88426	6.13548
[E] Amino acid transport and metabolism	9.72698	6.38899	3.39939
[F] Nucleotide transport and metabolism	2.61597	1.23818	0.829119
[H] Coenzyme transport and metabolism	4.42136	1.78297	0.912031
[I] Lipid transport and metabolism	2.80019	2.27824	1.16077
[Q] Secondary metabolites biosynthesis transport and catabolism	1.54747	2.62493	3.31647
[P] Inorganic ion transport and metabolism	5.453	4.65554	3.06774
[R] General function prediction only	11.8271	13.0256	16.7482
[S] Function unknown	8.40057	8.22148	9.53486

## Sheet: COG distribution in 233 strains
Table S5. List of Clusters of Orthologous Groups (COG) functional annotations proportion about core genes, accessory genes, and unique genes for 233 A.veronii strains.
	CORE	ACCESSORY	UNIQUE
[D] Cell cycle control, cell division, chromosome partitioning	0.851216	1.2881	1.90186
[M] Cell wall/membrane/envelope biogenesis	5.1073	8.77043	10.7772
[N] Cell motility	2.91206	4.26209	2.66261
[O] Post-translational modification, protein turnover, and chaperones	4.43529	2.23523	2.40903
[T] Signal transduction mechanisms	5.64491	6.30789	4.94485
[U] Intracellular trafficking, secretion, and vesicular transport	2.73285	4.12949	4.1841
[V] Defense mechanisms	1.34403	4.2242	7.22708
[J] Translation, ribosomal structure and biogenesis	6.76493	1.38281	1.14112
[K] Transcription	7.07854	8.65678	7.98783
[L] Replication, recombination and repair	4.03208	10.248	11.8761
[C] Energy production and conversion	6.72013	2.67091	2.19771
[G] Carbohydrate transport and metabolism	5.73451	6.11847	5.02937
[E] Amino acid transport and metabolism	9.67699	5.32288	3.55015
[F] Nucleotide transport and metabolism	2.59845	1.2881	0.9298
[H] Coenzyme transport and metabolism	4.70409	1.4207	1.31017
[I] Lipid transport and metabolism	2.86726	1.79955	1.98639
[Q] Secondary metabolites biosynthesis, transport, and catabolism	1.38883	3.29602	2.28224
[P] Inorganic ion transport and metabolism	5.1073	3.84535	3.2543
[R] General function prediction only	11.8274	14.529	16.99
[S] Function unknown	8.46736	8.20216	7.35387

## Sheet: presence or absence
Table S6. List of the presence/absence of orthologous gene families in 20 A.veronii strains and their ancestors on the tree node (Gain penalty: 2.0).
# Family	WP2-S18-CRE-03	WP3-W19-ESBL-03	WP9-W18-ESBL-04	WP8-S18-ESBL-11	1708-29120	17ISAe	C4	ZfB1	AVNIH1	WP8-W19-CRE-03	FDAARGOS	MS-18-37	X11	HX3	TH0426	Hm21	X12	B565	SW3814	JC529	1	2	3	4	5	6	7	8	9	10	11	12	13	14	15	16	17	18	19
OG0000000	5	17	17	27	2	0	3	22	4	0	0	0	0	7	1	17	7	1	13	6	17	17	7	7	0	0	0	0	7	7	7	7	7	7	7	7	7	7	7
OG0000001	3	4	3	6	0	6	7	4	5	1	1	2	3	5	15	10	21	3	1	5	4	6	6	6	3	3	3	3	10	10	10	6	3	5	6	6	6	6	6
OG0000002	12	4	2	37	0	4	5	16	1	0	0	0	1	1	1	4	3	0	0	0	4	12	5	4	1	1	1	1	1	3	1	1	0	0	1	4	4	12	12
OG0000003	4	5	6	0	7	17	0	0	13	13	0	0	6	16	0	0	0	0	0	0	6	6	0	6	13	6	6	6	6	0	6	6	0	0	6	6	6	6	6
OG0000004	0	0	0	0	2	8	1	8	0	0	0	9	4	10	6	1	16	6	3	0	0	0	8	8	0	0	8	8	8	8	8	8	6	6	8	8	2	0	0
OG0000005	46	1	1	0	0	0	2	0	4	6	0	0	0	10	2	0	1	0	0	0	1	1	1	1	4	1	0	1	2	1	1	1	0	0	1	1	1	1	46
OG0000006	1	3	8	1	2	5	9	4	2	1	1	0	1	10	5	2	4	3	2	1	3	3	5	5	1	1	1	1	5	4	4	3	3	3	3	3	3	3	3
OG0000007	1	0	1	1	1	1	6	7	2	3	2	3	4	0	4	2	1	2	2	3	1	1	6	3	3	3	3	3	3	2	3	3	2	3	3	3	1	1	1
OG0000008	3	5	10	5	1	4	0	1	1	1	1	1	0	3	0	1	1	0	1	0	5	5	1	1	1	1	1	1	1	1	1	1	1	1	1	1	1	3	3
OG0000009	2	2	2	2	2	2	2	1	2	2	2	2	1	2	2	2	2	2	2	2	2	2	2	2	2	2	2	2	2	2	2	2	2	2	2	2	2	2	2
OG0000010	2	4	0	0	0	1	0	0	5	5	0	0	0	18	0	0	3	0	0	0	1	1	0	1	5	1	0	1	1	1	1	1	0	0	1	1	1	1	2
OG0000011	1	1	2	2	2	2	3	1	2	1	2	2	2	2	1	1	1	2	2	2	2	2	2	2	2	2	2	2	2	1	2	2	2	2	2	2	2	2	2
OG0000012	12	3	4	0	0	0	0	3	4	1	0	0	2	0	0	0	3	0	0	1	3	3	1	1	1	1	1	1	0	1	1	1	0	1	1	1	1	3	12
OG0000013	6	2	0	0	0	2	0	1	9	1	0	0	3	3	0	0	4	1	0	0	2	2	1	2	3	3	3	3	3	3	3	3	1	1	2	2	2	2	6
OG0000014	0	7	10	9	0	1	1	0	0	0	0	1	1	0	0	1	0	0	1	0	9	9	1	1	0	0	1	1	0	1	1	1	1	1	1	1	1	1	1
OG0000015	12	3	4	0	0	0	0	3	3	1	0	0	2	0	0	0	3	0	0	1	3	3	1	1	1	1	1	1	0	1	1	1	0	1	1	1	1	3	12
OG0000016	31	0	1	0	0	0	0	0	0	0	0	0	0	0	0	0	0	0	0	0	0	0	0	0	0	0	0	0	0	0	0	0	0	0	0	0	0	0	31
OG0000017	31	0	1	0	0	0	0	0	0	0	0	0	0	0	0	0	0	0	0	0	0	0	0	0	0	0	0	0	0	0	0	0	0	0	0	0	0	0	31
OG0000018	2	2	4	3	1	1	3	1	1	1	2	1	1	0	1	1	1	1	1	1	3	3	1	1	1	1	1	1	1	1	1	1	1	1	1	1	1	2	2
OG0000019	0	0	0	0	0	1	3	5	0	13	0	0	0	0	4	0	2	0	0	1	0	0	3	1	0	0	0	0	1	1	1	1	0	1	1	1	0	0	0
OG0000020	10	4	2	0	1	2	0	0	6	1	0	0	0	0	0	0	0	0	0	0	2	2	0	1	1	0	0	0	0	0	0	0	0	0	0	1	1	2	10
OG0000021	0	3	1	0	1	3	3	2	0	1	0	0	1	5	1	1	1	0	0	2	1	1	3	3	1	1	1	1	1	1	1	1	0	1	1	1	1	1	1
OG0000022	1	1	1	1	1	2	2	1	1	1	1	1	1	1	2	2	1	2	1	1	1	1	2	2	1	1	1	1	2	2	2	2	2	2	2	2	1	1	1
OG0000023	1	1	1	2	1	1	1	1	1	1	1	2	2	1	1	1	1	1	2	1	1	1	1	1	1	1	2	1	1	1	1	1	1	1	1	1	1	1	1
OG0000024	1	1	1	15	0	0	0	2	1	1	0	0	0	0	0	1	0	0	0	1	1	1	1	1	1	1	0	1	0	1	1	1	0	1	1	1	1	1	1
OG0000025	1	2	2	2	2	1	1	1	1	1	1	1	1	0	1	1	1	1	1	1	2	2	1	1	1	1	1	1	1	1	1	1	1	1	1	1	2	2	2
OG0000026	1	1	1	1	1	1	1	4	1	1	1	1	1	1	1	1	1	1	1	1	1	1	1	1	1	1	1	1	1	1	1	1	1	1	1	1	1	1	1
OG0000027	2	1	1	0	1	0	1	1	1	2	1	2	1	1	0	0	2	4	1	1	1	1	1	1	1	1	1	1	1	1	1	1	1	1	1	1	1	1	2
OG0000028	2	1	1	2	1	1	1	1	2	1	1	1	1	1	1	1	1	1	1	1	1	2	1	1	1	1	1	1	1	1	1	1	1	1	1	1	1	2	2
OG0000029	1	1	1	1	1	1	1	1	2	2	1	1	1	1	1	1	1	1	1	1	1	1	1	1	2	1	1	1	1	1	1	1	1	1	1	1	1	1	1
OG0000030	1	2	1	1	1	1	1	1	1	1	1	2	1	1	1	1	1	1	1	1	1	1	1	1	1	1	1	1	1	1	1	1	1	1	1	1	1	1	1
OG0000031	1	1	1	1	1	1	1	1	1	1	1	1	0	1	2	1	1	2	1	2	1	1	1	1	1	1	1	1	1	1	1	1	2	2	1	1	1	1	1
OG0000032	1	1	1	1	1	1	1	1	1	1	1	1	1	1	1	2	1	1	1	2	1	1	1	1	1	1	1	1	1	1	1	1	1	1	1	1	1	1	1
OG0000033	1	1	1	1	1	1	1	1	1	1	1	1	1	1	1	2	1	1	1	2	1	1	1	1	1	1	1	1	1	1	1	1	1	1	1	1	1	1	1
OG0000034	1	1	1	2	1	1	1	2	1	1	1	1	1	1	1	1	1	1	1	1	1	1	1	1	1	1	1	1	1	1	1	1	1	1	1	1	1	1	1
OG0000035	4	1	0	0	0	1	2	1	0	0	0	0	1	2	9	0	1	0	0	0	1	1	1	1	0	0	1	1	2	1	1	1	0	0	1	1	1	1	4
OG0000036	1	2	1	1	0	1	1	1	1	1	0	2	1	2	1	0	2	1	2	1	1	1	1	1	1	1	1	1	1	1	1	1	1	1	1	1	1	1	1
OG0000037	0	2	0	1	0	1	1	1	1	1	0	2	1	1	1	0	2	1	2	4	1	1	1	1	1	1	1	1	1	1	1	1	2	2	1	1	1	1	1
OG0000038	0	0	4	3	0	1	0	0	7	0	0	3	0	0	0	0	0	0	4	0	3	3	0	1	1	1	1	1	0	0	0	1	1	1	1	1	1	1	1
OG0000039	0	6	0	0	0	0	0	1	11	2	0	0	2	0	0	0	0	0	0	0	0	0	0	0	2	0	0	0	0	0	0	0	0	0	0	0	0	0	0
OG0000040	1	5	0	0	0	0	0	0	3	3	0	9	0	1	0	0	0	0	0	0	0	0	0	0	3	0	0	0	0	0	0	0	0	0	0	0	0	0	1
OG0000041	1	1	1	1	1	1	2	1	1	1	1	1	1	1	1	1	1	1	1	1	1	1	1	1	1	1	1	1	1	1	1	1	1	1	1	1	1	1	1
OG0000042	1	1	1	1	1	2	1	1	1	1	1	1	1	1	1	1	1	1	1	1	1	1	1	1	1	1	1	1	1	1	1	1	1	1	1	1	1	1	1
OG0000043	1	1	1	1	1	1	2	1	1	1	1	1	1	1	1	1	1	1	1	1	1	1	1	1	1	1	1	1	1	1	1	1	1	1	1	1	1	1	1
OG0000044	1	1	1	1	1	1	1	1	1	2	1	1	1	1	1	1	1	1	1	1	1	1	1	1	1	1	1	1	1	1	1	1	1	1	1	1	1	1	1
OG0000045	1	1	1	1	1	1	1	2	1	1	1	1	1	1	1	1	1	1	1	1	1	1	1	1	1	1	1	1	1	1	1	1	1	1	1	1	1	1	1
OG0000046	1	1	1	1	1	1	1	2	1	1	1	1	1	1	1	1	1	1	1	1	1	1	1	1	1	1	1	1	1	1	1	1	1	1	1	1	1	1	1
OG0000047	1	1	1	1	1	1	2	1	1	1	1	1	1	1	1	1	1	1	1	1	1	1	1	1	1	1	1	1	1	1	1	1	1	1	1	1	1	1	1
OG0000048	1	1	1	1	1	1	1	1	1	1	1	1	1	2	1	1	1	1	1	1	1	1	1	1	1	1	1	1	1	1	1	1	1	1	1	1	1	1	1
OG0000049	1	1	1	1	1	1	1	1	2	1	1	1	1	1	1	1	1	1	1	1	1	1	1	1	1	1	1	1	1	1	1	1	1	1	1	1	1	1	1
OG0000050	1	1	1	1	1	1	1	2	1	1	1	1	1	1	1	1	1	1	1	1	1	1	1	1	1	1	1	1	1	1	1	1	1	1	1	1	1	1	1
OG0000051	2	1	1	1	1	1	1	1	1	1	1	1	1	1	1	1	1	1	1	1	1	1	1	1	1	1	1	1	1	1	1	1	1	1	1	1	1	1	2
OG0000052	1	1	1	1	1	1	1	2	1	1	1	1	1	1	1	1	1	1	1	1	1	1	1	1	1	1	1	1	1	1	1	1	1	1	1	1	1	1	1
OG0000053	1	1	1	2	1	1	1	1	1	1	1	1	1	1	1	1	1	1	1	1	1	1	1	1	1	1	1	1	1	1	1	1	1	1	1	1	1	1	1
OG0000054	1	1	1	1	1	1	2	1	1	1	1	1	1	1	1	1	1	1	1	1	1	1	1	1	1	1	1	1	1	1	1	1	1	1	1	1	1	1	1
OG0000055	1	1	1	1	1	1	1	1	1	1	1	1	1	1	1	1	2	1	1	1	1	1	1	1	1	1	1	1	1	1	1	1	1	1	1	1	1	1	1
OG0000056	1	1	1	1	1	1	1	2	1	1	1	1	1	1	1	1	1	1	1	1	1	1	1	1	1	1	1	1	1	1	1	1	1	1	1	1	1	1	1
OG0000057	1	1	1	1	1	1	1	2	1	1	1	1	1	1	1	1	1	1	1	1	1	1	1	1	1	1	1	1	1	1	1	1	1	1	1	1	1	1	1
OG0000058	2	1	1	1	1	1	1	1	1	1	1	1	1	1	1	1	1	1	1	1	1	1	1	1	1	1	1	1	1	1	1	1	1	1	1	1	1	1	2
OG0000059	1	1	1	1	1	1	2	1	1	1	1	1	1	1	1	1	1	1	1	1	1	1	1	1	1	1	1	1	1	1	1	1	1	1	1	1	1	1	1
OG0000060	1	1	1	1	1	1	1	1	1	2	1	1	1	1	1	1	1	1	1	1	1	1	1	1	1	1	1	1	1	1	1	1	1	1	1	1	1	1	1
OG0000061	1	1	1	1	1	1	2	1	1	1	1	1	1	1	1	1	1	1	1	1	1	1	1	1	1	1	1	1	1	1	1	1	1	1	1	1	1	1	1
OG0000062	1	1	1	1	1	1	1	2	1	1	1	1	1	1	1	1	1	1	1	1	1	1	1	1	1	1	1	1	1	1	1	1	1	1	1	1	1	1	1
OG0000063	1	1	1	1	2	1	1	1	1	1	1	1	1	1	1	1	1	1	1	1	1	1	1	1	1	1	1	1	1	1	1	1	1	1	1	1	1	1	1
OG0000064	1	1	1	1	1	1	1	1	1	1	1	1	1	1	1	1	2	1	1	1	1	1	1	1	1	1	1	1	1	1	1	1	1	1	1	1	1	1	1
OG0000065	1	2	1	1	1	1	1	1	1	1	1	1	1	1	1	1	1	1	1	1	1	1	1	1	1	1	1	1	1	1	1	1	1	1	1	1	1	1	1
OG0000066	1	1	1	1	1	1	1	1	1	1	1	1	2	1	1	1	1	1	1	1	1	1	1	1	1	1	1	1	1	1	1	1	1	1	1	1	1	1	1
OG0000067	2	1	1	1	1	1	1	1	1	1	1	1	1	1	1	1	1	1	1	1	1	1	1	1	1	1	1	1	1	1	1	1	1	1	1	1	1	1	2
OG0000068	1	2	1	1	1	1	1	1	1	1	1	1	1	1	1	1	1	1	1	1	1	1	1	1	1	1	1	1	1	1	1	1	1	1	1	1	1	1	1
OG0000069	1	1	1	1	1	1	2	1	1	1	1	1	1	1	1	1	1	1	1	1	1	1	1	1	1	1	1	1	1	1	1	1	1	1	1	1	1	1	1
OG0000070	1	1	1	1	1	1	1	1	1	1	1	1	2	1	1	1	1	1	1	1	1	1	1	1	1	1	1	1	1	1	1	1	1	1	1	1	1	1	1
OG0000071	1	1	1	1	1	1	1	1	2	1	1	1	1	1	1	1	1	1	1	1	1	1	1	1	1	1	1	1	1	1	1	1	1	1	1	1	1	1	1
OG0000072	1	1	1	1	1	1	1	1	2	1	1	1	1	1	1	1	1	1	1	1	1	1	1	1	1	1	1	1	1	1	1	1	1	1	1	1	1	1	1
OG0000073	1	1	1	1	1	1	1	2	1	1	1	1	1	1	1	1	1	1	1	1	1	1	1	1	1	1	1	1	1	1	1	1	1	1	1	1	1	1	1
OG0000074	1	1	1	1	1	1	2	1	1	1	1	1	1	1	1	1	1	1	1	1	1	1	1	1	1	1	1	1	1	1	1	1	1	1	1	1	1	1	1
OG0000075	1	1	1	1	1	1	1	1	1	2	1	1	1	1	1	1	1	1	1	1	1	1	1	1	1	1	1	1	1	1	1	1	1	1	1	1	1	1	1
OG0000076	1	1	1	1	1	1	2	1	1	1	1	1	1	1	1	1	1	1	1	1	1	1	1	1	1	1	1	1	1	1	1	1	1	1	1	1	1	1	1
OG0000077	1	1	1	2	1	1	1	1	1	1	1	1	1	1	1	1	1	1	1	1	1	1	1	1	1	1	1	1	1	1	1	1	1	1	1	1	1	1	1
OG0000078	1	1	1	1	1	1	1	2	1	1	1	1	1	1	1	1	1	1	1	1	1	1	1	1	1	1	1	1	1	1	1	1	1	1	1	1	1	1	1
OG0000079	1	1	1	1	1	1	1	1	1	2	1	1	1	1	1	1	1	1	1	1	1	1	1	1	1	1	1	1	1	1	1	1	1	1	1	1	1	1	1
OG0000080	1	1	1	1	1	2	1	1	1	1	1	1	1	1	1	1	1	1	1	1	1	1	1	1	1	1	1	1	1	1	1	1	1	1	1	1	1	1	1
OG0000081	1	1	1	1	1	1	1	1	1	2	1	1	1	1	1	1	1	1	1	1	1	1	1	1	1	1	1	1	1	1	1	1	1	1	1	1	1	1	1
OG0000082	1	1	1	1	1	1	2	1	1	1	1	1	1	1	1	1	1	1	1	1	1	1	1	1	1	1	1	1	1	1	1	1	1	1	1	1	1	1	1
OG0000083	1	1	1	1	1	1	2	1	1	1	1	1	1	1	1	1	1	1	1	1	1	1	1	1	1	1	1	1	1	1	1	1	1	1	1	1	1	1	1
OG0000084	1	2	1	1	1	1	1	1	1	1	1	1	1	1	1	1	1	1	1	1	1	1	1	1	1	1	1	1	1	1	1	1	1	1	1	1	1	1	1
OG0000085	1	1	1	1	1	1	2	1	1	1	1	1	1	1	1	1	1	1	1	1	1	1	1	1	1	1	1	1	1	1	1	1	1	1	1	1	1	1	1
OG0000086	1	1	1	1	1	1	2	1	1	1	1	1	1	1	1	1	1	1	1	1	1	1	1	1	1	1	1	1	1	1	1	1	1	1	1	1	1	1	1
OG0000087	1	1	1	1	1	1	2	1	1	1	1	1	1	1	1	1	1	1	1	1	1	1	1	1	1	1	1	1	1	1	1	1	1	1	1	1	1	1	1
OG0000088	1	1	1	1	1	2	1	1	1	1	1	1	1	1	1	1	1	1	1	1	1	1	1	1	1	1	1	1	1	1	1	1	1	1	1	1	1	1	1
OG0000089	1	1	1	1	1	1	1	1	1	1	1	1	1	1	1	1	2	1	1	1	1	1	1	1	1	1	1	1	1	1	1	1	1	1	1	1	1	1	1
OG0000090	1	1	1	1	1	1	1	1	1	1	1	1	1	2	1	1	1	1	1	1	1	1	1	1	1	1	1	1	1	1	1	1	1	1	1	1	1	1	1
OG0000091	1	1	1	1	1	1	2	1	1	1	1	1	1	1	1	1	1	1	1	1	1	1	1	1	1	1	1	1	1	1	1	1	1	1	1	1	1	1	1
OG0000092	1	1	2	1	1	1	1	1	1	1	1	1	1	1	1	1	1	1	1	1	1	1	1	1	1	1	1	1	1	1	1	1	1	1	1	1	1	1	1
OG0000093	1	1	1	1	1	1	2	1	1	1	1	1	1	1	1	1	1	1	1	1	1	1	1	1	1	1	1	1	1	1	1	1	1	1	1	1	1	1	1
OG0000094	1	1	1	1	1	1	2	1	1	1	1	1	1	1	1	1	1	1	1	1	1	1	1	1	1	1	1	1	1	1	1	1	1	1	1	1	1	1	1
OG0000095	1	1	1	1	1	1	2	1	1	1	1	1	1	1	1	1	1	1	1	1	1	1	1	1	1	1	1	1	1	1	1	1	1	1	1	1	1	1	1
OG0000096	1	1	1	1	1	1	2	1	1	1	1	1	1	1	1	1	1	1	1	1	1	1	1	1	1	1	1	1	1	1	1	1	1	1	1	1	1	1	1
OG0000097	2	1	1	1	1	1	1	1	1	1	1	1	1	1	1	1	1	1	1	1	1	1	1	1	1	1	1	1	1	1	1	1	1	1	1	1	1	1	2
OG0000098	1	1	1	2	1	1	1	1	1	1	1	1	1	1	1	1	1	1	1	1	1	1	1	1	1	1	1	1	1	1	1	1	1	1	1	1	1	1	1
OG0000099	1	1	1	1	1	1	1	2	1	1	1	1	1	1	1	1	1	1	1	1	1	1	1	1	1	1	1	1	1	1	1	1	1	1	1	1	1	1	1
OG0000100	1	1	1	1	1	1	1	1	1	1	2	1	1	1	1	1	1	1	1	1	1	1	1	1	1	1	1	1	1	1	1	1	1	1	1	1	1	1	1
OG0000101	1	1	1	2	1	1	1	1	1	1	1	1	1	1	1	1	1	1	1	1	1	1	1	1	1	1	1	1	1	1	1	1	1	1	1	1	1	1	1
OG0000102	1	1	1	1	1	1	2	1	1	1	1	1	1	1	1	1	1	1	1	1	1	1	1	1	1	1	1	1	1	1	1	1	1	1	1	1	1	1	1
OG0000103	1	1	1	1	1	1	1	2	1	1	1	1	1	1	1	1	1	1	1	1	1	1	1	1	1	1	1	1	1	1	1	1	1	1	1	1	1	1	1
OG0000104	1	1	1	1	1	1	1	2	1	1	1	1	1	1	1	1	1	1	1	1	1	1	1	1	1	1	1	1	1	1	1	1	1	1	1	1	1	1	1
OG0000105	1	1	1	1	1	1	1	2	1	1	1	1	1	1	1	1	1	1	1	1	1	1	1	1	1	1	1	1	1	1	1	1	1	1	1	1	1	1	1
OG0000106	1	1	1	1	1	1	1	2	1	1	1	1	1	1	1	1	1	1	1	1	1	1	1	1	1	1	1	1	1	1	1	1	1	1	1	1	1	1	1
OG0000107	1	1	1	1	1	1	1	1	1	1	1	1	1	1	1	1	1	1	1	2	1	1	1	1	1	1	1	1	1	1	1	1	1	1	1	1	1	1	1
OG0000108	2	1	1	1	1	1	1	1	1	1	1	1	1	1	1	1	1	1	1	1	1	1	1	1	1	1	1	1	1	1	1	1	1	1	1	1	1	1	2
OG0000109	1	1	1	1	1	1	1	2	1	1	1	1	1	1	1	1	1	1	1	1	1	1	1	1	1	1	1	1	1	1	1	1	1	1	1	1	1	1	1
OG0000110	1	1	1	1	1	1	1	2	1	1	1	1	1	1	1	1	1	1	1	1	1	1	1	1	1	1	1	1	1	1	1	1	1	1	1	1	1	1	1
OG0000111	2	1	1	1	1	1	1	1	1	1	1	1	1	1	1	1	1	1	1	1	1	1	1	1	1	1	1	1	1	1	1	1	1	1	1	1	1	1	2
OG0000112	1	1	1	1	1	1	2	1	1	1	1	1	1	1	1	1	1	1	1	1	1	1	1	1	1	1	1	1	1	1	1	1	1	1	1	1	1	1	1
OG0000113	1	1	1	1	1	1	1	1	1	1	1	1	2	1	1	1	1	1	1	1	1	1	1	1	1	1	1	1	1	1	1	1	1	1	1	1	1	1	1
OG0000114	1	1	1	1	1	1	1	2	1	1	1	1	1	1	1	1	1	1	1	1	1	1	1	1	1	1	1	1	1	1	1	1	1	1	1	1	1	1	1
OG0000115	1	1	1	1	1	2	1	1	1	1	1	1	1	1	1	1	1	1	1	1	1	1	1	1	1	1	1	1	1	1	1	1	1	1	1	1	1	1	1
OG0000116	1	1	1	1	1	1	2	1	1	1	1	1	1	1	1	1	1	1	1	1	1	1	1	1	1	1	1	1	1	1	1	1	1	1	1	1	1	1	1
OG0000117	1	1	1	1	1	1	1	1	1	1	1	1	1	1	1	1	1	1	1	2	1	1	1	1	1	1	1	1	1	1	1	1	1	1	1	1	1	1	1
OG0000118	14	2	0	0	0	0	0	0	4	1	0	0	0	0	0	0	0	0	0	0	0	0	0	0	1	0	0	0	0	0	0	0	0	0	0	0	0	0	14
OG0000119	1	1	1	1	1	1	1	1	1	1	1	1	1	1	1	1	1	1	1	1	1	1	1	1	1	1	1	1	1	1	1	1	1	1	1	1	1	1	1
OG0000120	1	1	1	1	1	1	1	1	1	1	1	1	1	1	1	1	1	1	1	1	1	1	1	1	1	1	1	1	1	1	1	1	1	1	1	1	1	1	1
OG0000121	1	1	1	1	1	1	1	1	1	1	1	1	1	1	1	1	1	1	1	1	1	1	1	1	1	1	1	1	1	1	1	1	1	1	1	1	1	1	1
OG0000122	1	1	1	1	1	1	1	1	1	1	1	1	1	1	1	1	1	1	1	1	1	1	1	1	1	1	1	1	1	1	1	1	1	1	1	1	1	1	1
OG0000123	1	1	1	1	1	1	1	1	1	1	1	1	1	1	1	1	1	1	1	1	1	1	1	1	1	1	1	1	1	1	1	1	1	1	1	1	1	1	1
OG0000124	1	1	1	1	1	1	1	1	1	1	1	1	1	1	1	1	1	1	1	1	1	1	1	1	1	1	1	1	1	1	1	1	1	1	1	1	1	1	1
OG0000125	1	1	1	1	1	1	1	1	1	1	1	1	1	1	1	1	1	1	1	1	1	1	1	1	1	1	1	1	1	1	1	1	1	1	1	1	1	1	1
OG0000126	1	1	1	1	1	1	1	1	1	1	1	1	1	1	1	1	1	1	1	1	1	1	1	1	1	1	1	1	1	1	1	1	1	1	1	1	1	1	1
OG0000127	1	1	1	1	1	1	1	1	1	1	1	1	1	1	1	1	1	1	1	1	1	1	1	1	1	1	1	1	1	1	1	1	1	1	1	1	1	1	1
OG0000128	1	1	1	1	1	1	1	1	1	1	1	1	1	1	1	1	1	1	1	1	1	1	1	1	1	1	1	1	1	1	1	1	1	1	1	1	1	1	1
OG0000129	1	1	1	1	1	1	1	1	1	1	1	1	1	1	1	1	1	1	1	1	1	1	1	1	1	1	1	1	1	1	1	1	1	1	1	1	1	1	1
OG0000130	1	1	1	1	1	1	1	1	1	1	1	1	1	1	1	1	1	1	1	1	1	1	1	1	1	1	1	1	1	1	1	1	1	1	1	1	1	1	1
OG0000131	1	1	1	1	1	1	1	1	1	1	1	1	1	1	1	1	1	1	1	1	1	1	1	1	1	1	1	1	1	1	1	1	1	1	1	1	1	1	1
OG0000132	1	1	1	1	1	1	1	1	1	1	1	1	1	1	1	1	1	1	1	1	1	1	1	1	1	1	1	1	1	1	1	1	1	1	1	1	1	1	1
OG0000133	1	1	1	1	1	1	1	1	1	1	1	1	1	1	1	1	1	1	1	1	1	1	1	1	1	1	1	1	1	1	1	1	1	1	1	1	1	1	1
OG0000134	1	1	1	1	1	1	1	1	1	1	1	1	1	1	1	1	1	1	1	1	1	1	1	1	1	1	1	1	1	1	1	1	1	1	1	1	1	1	1
OG0000135	1	1	1	1	1	1	1	1	1	1	1	1	1	1	1	1	1	1	1	1	1	1	1	1	1	1	1	1	1	1	1	1	1	1	1	1	1	1	1
OG0000136	1	1	1	1	1	1	1	1	1	1	1	1	1	1	1	1	1	1	1	1	1	1	1	1	1	1	1	1	1	1	1	1	1	1	1	1	1	1	1
OG0000137	1	1	1	1	1	1	1	1	1	1	1	1	1	1	1	1	1	1	1	1	1	1	1	1	1	1	1	1	1	1	1	1	1	1	1	1	1	1	1
OG0000138	1	1	1	1	1	1	1	1	1	1	1	1	1	1	1	1	1	1	1	1	1	1	1	1	1	1	1	1	1	1	1	1	1	1	1	1	1	1	1
OG0000139	1	1	1	1	1	1	1	1	1	1	1	1	1	1	1	1	1	1	1	1	1	1	1	1	1	1	1	1	1	1	1	1	1	1	1	1	1	1	1
OG0000140	1	1	1	1	1	1	1	1	1	1	1	1	1	1	1	1	1	1	1	1	1	1	1	1	1	1	1	1	1	1	1	1	1	1	1	1	1	1	1
OG0000141	1	1	1	1	1	1	1	1	1	1	1	1	1	1	1	1	1	1	1	1	1	1	1	1	1	1	1	1	1	1	1	1	1	1	1	1	1	1	1
OG0000142	1	1	1	1	1	1	1	1	1	1	1	1	1	1	1	1	1	1	1	1	1	1	1	1	1	1	1	1	1	1	1	1	1	1	1	1	1	1	1
OG0000143	1	1	1	1	1	1	1	1	1	1	1	1	1	1	1	1	1	1	1	1	1	1	1	1	1	1	1	1	1	1	1	1	1	1	1	1	1	1	1
OG0000144	1	1	1	1	1	1	1	1	1	1	1	1	1	1	1	1	1	1	1	1	1	1	1	1	1	1	1	1	1	1	1	1	1	1	1	1	1	1	1
OG0000145	1	1	1	1	1	1	1	1	1	1	1	1	1	1	1	1	1	1	1	1	1	1	1	1	1	1	1	1	1	1	1	1	1	1	1	1	1	1	1
OG0000146	1	1	1	1	1	1	1	1	1	1	1	1	1	1	1	1	1	1	1	1	1	1	1	1	1	1	1	1	1	1	1	1	1	1	1	1	1	1	1
OG0000147	1	1	1	1	1	1	1	1	1	1	1	1	1	1	1	1	1	1	1	1	1	1	1	1	1	1	1	1	1	1	1	1	1	1	1	1	1	1	1
OG0000148	1	1	1	1	1	1	1	1	1	1	1	1	1	1	1	1	1	1	1	1	1	1	1	1	1	1	1	1	1	1	1	1	1	1	1	1	1	1	1
OG0000149	1	1	1	1	1	1	1	1	1	1	1	1	1	1	1	1	1	1	1	1	1	1	1	1	1	1	1	1	1	1	1	1	1	1	1	1	1	1	1
OG0000150	1	1	1	1	1	1	1	1	1	1	1	1	1	1	1	1	1	1	1	1	1	1	1	1	1	1	1	1	1	1	1	1	1	1	1	1	1	1	1
OG0000151	1	1	1	1	1	1	1	1	1	1	1	1	1	1	1	1	1	1	1	1	1	1	1	1	1	1	1	1	1	1	1	1	1	1	1	1	1	1	1
OG0000152	1	1	1	1	1	1	1	1	1	1	1	1	1	1	1	1	1	1	1	1	1	1	1	1	1	1	1	1	1	1	1	1	1	1	1	1	1	1	1
OG0000153	1	1	1	1	1	1	1	1	1	1	1	1	1	1	1	1	1	1	1	1	1	1	1	1	1	1	1	1	1	1	1	1	1	1	1	1	1	1	1
OG0000154	1	1	1	1	1	1	1	1	1	1	1	1	1	1	1	1	1	1	1	1	1	1	1	1	1	1	1	1	1	1	1	1	1	1	1	1	1	1	1
OG0000155	1	1	1	1	1	1	1	1	1	1	1	1	1	1	1	1	1	1	1	1	1	1	1	1	1	1	1	1	1	1	1	1	1	1	1	1	1	1	1
OG0000156	1	1	1	1	1	1	1	1	1	1	1	1	1	1	1	1	1	1	1	1	1	1	1	1	1	1	1	1	1	1	1	1	1	1	1	1	1	1	1
OG0000157	1	1	1	1	1	1	1	1	1	1	1	1	1	1	1	1	1	1	1	1	1	1	1	1	1	1	1	1	1	1	1	1	1	1	1	1	1	1	1
OG0000158	1	1	1	1	1	1	1	1	1	1	1	1	1	1	1	1	1	1	1	1	1	1	1	1	1	1	1	1	1	1	1	1	1	1	1	1	1	1	1
OG0000159	1	1	1	1	1	1	1	1	1	1	1	1	1	1	1	1	1	1	1	1	1	1	1	1	1	1	1	1	1	1	1	1	1	1	1	1	1	1	1
OG0000160	1	1	1	1	1	1	1	1	1	1	1	1	1	1	1	1	1	1	1	1	1	1	1	1	1	1	1	1	1	1	1	1	1	1	1	1	1	1	1
OG0000161	1	1	1	1	1	1	1	1	1	1	1	1	1	1	1	1	1	1	1	1	1	1	1	1	1	1	1	1	1	1	1	1	1	1	1	1	1	1	1
OG0000162	1	1	1	1	1	1	1	1	1	1	1	1	1	1	1	1	1	1	1	1	1	1	1	1	1	1	1	1	1	1	1	1	1	1	1	1	1	1	1
OG0000163	1	1	1	1	1	1	1	1	1	1	1	1	1	1	1	1	1	1	1	1	1	1	1	1	1	1	1	1	1	1	1	1	1	1	1	1	1	1	1
OG0000164	1	1	1	1	1	1	1	1	1	1	1	1	1	1	1	1	1	1	1	1	1	1	1	1	1	1	1	1	1	1	1	1	1	1	1	1	1	1	1
OG0000165	1	1	1	1	1	1	1	1	1	1	1	1	1	1	1	1	1	1	1	1	1	1	1	1	1	1	1	1	1	1	1	1	1	1	1	1	1	1	1
OG0000166	1	1	1	1	1	1	1	1	1	1	1	1	1	1	1	1	1	1	1	1	1	1	1	1	1	1	1	1	1	1	1	1	1	1	1	1	1	1	1
OG0000167	1	1	1	1	1	1	1	1	1	1	1	1	1	1	1	1	1	1	1	1	1	1	1	1	1	1	1	1	1	1	1	1	1	1	1	1	1	1	1
OG0000168	1	1	1	1	1	1	1	1	1	1	1	1	1	1	1	1	1	1	1	1	1	1	1	1	1	1	1	1	1	1	1	1	1	1	1	1	1	1	1
OG0000169	1	1	1	1	1	1	1	1	1	1	1	1	1	1	1	1	1	1	1	1	1	1	1	1	1	1	1	1	1	1	1	1	1	1	1	1	1	1	1
OG0000170	1	1	1	1	1	1	1	1	1	1	1	1	1	1	1	1	1	1	1	1	1	1	1	1	1	1	1	1	1	1	1	1	1	1	1	1	1	1	1
OG0000171	1	1	1	1	1	1	1	1	1	1	1	1	1	1	1	1	1	1	1	1	1	1	1	1	1	1	1	1	1	1	1	1	1	1	1	1	1	1	1
OG0000172	1	1	1	1	1	1	1	1	1	1	1	1	1	1	1	1	1	1	1	1	1	1	1	1	1	1	1	1	1	1	1	1	1	1	1	1	1	1	1
OG0000173	1	1	1	1	1	1	1	1	1	1	1	1	1	1	1	1	1	1	1	1	1	1	1	1	1	1	1	1	1	1	1	1	1	1	1	1	1	1	1
OG0000174	1	1	1	1	1	1	1	1	1	1	1	1	1	1	1	1	1	1	1	1	1	1	1	1	1	1	1	1	1	1	1	1	1	1	1	1	1	1	1
OG0000175	1	1	1	1	1	1	1	1	1	1	1	1	1	1	1	1	1	1	1	1	1	1	1	1	1	1	1	1	1	1	1	1	1	1	1	1	1	1	1
OG0000176	1	1	1	1	1	1	1	1	1	1	1	1	1	1	1	1	1	1	1	1	1	1	1	1	1	1	1	1	1	1	1	1	1	1	1	1	1	1	1
OG0000177	1	1	1	1	1	1	1	1	1	1	1	1	1	1	1	1	1	1	1	1	1	1	1	1	1	1	1	1	1	1	1	1	1	1	1	1	1	1	1
OG0000178	1	1	1	1	1	1	1	1	1	1	1	1	1	1	1	1	1	1	1	1	1	1	1	1	1	1	1	1	1	1	1	1	1	1	1	1	1	1	1
OG0000179	1	1	1	1	1	1	1	1	1	1	1	1	1	1	1	1	1	1	1	1	1	1	1	1	1	1	1	1	1	1	1	1	1	1	1	1	1	1	1
OG0000180	1	1	1	1	1	1	1	1	1	1	1	1	1	1	1	1	1	1	1	1	1	1	1	1	1	1	1	1	1	1	1	1	1	1	1	1	1	1	1
OG0000181	1	1	1	1	1	1	1	1	1	1	1	1	1	1	1	1	1	1	1	1	1	1	1	1	1	1	1	1	1	1	1	1	1	1	1	1	1	1	1
OG0000182	1	1	1	1	1	1	1	1	1	1	1	1	1	1	1	1	1	1	1	1	1	1	1	1	1	1	1	1	1	1	1	1	1	1	1	1	1	1	1
OG0000183	1	1	1	1	1	1	1	1	1	1	1	1	1	1	1	1	1	1	1	1	1	1	1	1	1	1	1	1	1	1	1	1	1	1	1	1	1	1	1
OG0000184	1	1	1	1	1	1	1	1	1	1	1	1	1	1	1	1	1	1	1	1	1	1	1	1	1	1	1	1	1	1	1	1	1	1	1	1	1	1	1
OG0000185	1	1	1	1	1	1	1	1	1	1	1	1	1	1	1	1	1	1	1	1	1	1	1	1	1	1	1	1	1	1	1	1	1	1	1	1	1	1	1
OG0000186	1	1	1	1	1	1	1	1	1	1	1	1	1	1	1	1	1	1	1	1	1	1	1	1	1	1	1	1	1	1	1	1	1	1	1	1	1	1	1
OG0000187	1	1	1	1	1	1	1	1	1	1	1	1	1	1	1	1	1	1	1	1	1	1	1	1	1	1	1	1	1	1	1	1	1	1	1	1	1	1	1
OG0000188	1	1	1	1	1	1	1	1	1	1	1	1	1	1	1	1	1	1	1	1	1	1	1	1	1	1	1	1	1	1	1	1	1	1	1	1	1	1	1
OG0000189	1	1	1	1	1	1	1	1	1	1	1	1	1	1	1	1	1	1	1	1	1	1	1	1	1	1	1	1	1	1	1	1	1	1	1	1	1	1	1
OG0000190	1	1	1	1	1	1	1	1	1	1	1	1	1	1	1	1	1	1	1	1	1	1	1	1	1	1	1	1	1	1	1	1	1	1	1	1	1	1	1
OG0000191	1	1	1	1	1	1	1	1	1	1	1	1	1	1	1	1	1	1	1	1	1	1	1	1	1	1	1	1	1	1	1	1	1	1	1	1	1	1	1
OG0000192	1	1	1	1	1	1	1	1	1	1	1	1	1	1	1	1	1	1	1	1	1	1	1	1	1	1	1	1	1	1	1	1	1	1	1	1	1	1	1
OG0000193	1	1	1	1	1	1	1	1	1	1	1	1	1	1	1	1	1	1	1	1	1	1	1	1	1	1	1	1	1	1	1	1	1	1	1	1	1	1	1
OG0000194	1	1	1	1	1	1	1	1	1	1	1	1	1	1	1	1	1	1	1	1	1	1	1	1	1	1	1	1	1	1	1	1	1	1	1	1	1	1	1
OG0000195	1	1	1	1	1	1	1	1	1	1	1	1	1	1	1	1	1	1	1	1	1	1	1	1	1	1	1	1	1	1	1	1	1	1	1	1	1	1	1
OG0000196	1	1	1	1	1	1	1	1	1	1	1	1	1	1	1	1	1	1	1	1	1	1	1	1	1	1	1	1	1	1	1	1	1	1	1	1	1	1	1
OG0000197	1	1	1	1	1	1	1	1	1	1	1	1	1	1	1	1	1	1	1	1	1	1	1	1	1	1	1	1	1	1	1	1	1	1	1	1	1	1	1
OG0000198	1	1	1	1	1	1	1	1	1	1	1	1	1	1	1	1	1	1	1	1	1	1	1	1	1	1	1	1	1	1	1	1	1	1	1	1	1	1	1
OG0000199	1	1	1	1	1	1	1	1	1	1	1	1	1	1	1	1	1	1	1	1	1	1	1	1	1	1	1	1	1	1	1	1	1	1	1	1	1	1	1
OG0000200	1	1	1	1	1	1	1	1	1	1	1	1	1	1	1	1	1	1	1	1	1	1	1	1	1	1	1	1	1	1	1	1	1	1	1	1	1	1	1
OG0000201	1	1	1	1	1	1	1	1	1	1	1	1	1	1	1	1	1	1	1	1	1	1	1	1	1	1	1	1	1	1	1	1	1	1	1	1	1	1	1
OG0000202	1	1	1	1	1	1	1	1	1	1	1	1	1	1	1	1	1	1	1	1	1	1	1	1	1	1	1	1	1	1	1	1	1	1	1	1	1	1	1
OG0000203	1	1	1	1	1	1	1	1	1	1	1	1	1	1	1	1	1	1	1	1	1	1	1	1	1	1	1	1	1	1	1	1	1	1	1	1	1	1	1
OG0000204	1	1	1	1	1	1	1	1	1	1	1	1	1	1	1	1	1	1	1	1	1	1	1	1	1	1	1	1	1	1	1	1	1	1	1	1	1	1	1
OG0000205	1	1	1	1	1	1	1	1	1	1	1	1	1	1	1	1	1	1	1	1	1	1	1	1	1	1	1	1	1	1	1	1	1	1	1	1	1	1	1
OG0000206	1	1	1	1	1	1	1	1	1	1	1	1	1	1	1	1	1	1	1	1	1	1	1	1	1	1	1	1	1	1	1	1	1	1	1	1	1	1	1
OG0000207	1	1	1	1	1	1	1	1	1	1	1	1	1	1	1	1	1	1	1	1	1	1	1	1	1	1	1	1	1	1	1	1	1	1	1	1	1	1	1
OG0000208	1	1	1	1	1	1	1	1	1	1	1	1	1	1	1	1	1	1	1	1	1	1	1	1	1	1	1	1	1	1	1	1	1	1	1	1	1	1	1
OG0000209	1	1	1	1	1	1	1	1	1	1	1	1	1	1	1	1	1	1	1	1	1	1	1	1	1	1	1	1	1	1	1	1	1	1	1	1	1	1	1
OG0000210	1	1	1	1	1	1	1	1	1	1	1	1	1	1	1	1	1	1	1	1	1	1	1	1	1	1	1	1	1	1	1	1	1	1	1	1	1	1	1
OG0000211	1	1	1	1	1	1	1	1	1	1	1	1	1	1	1	1	1	1	1	1	1	1	1	1	1	1	1	1	1	1	1	1	1	1	1	1	1	1	1
OG0000212	1	1	1	1	1	1	1	1	1	1	1	1	1	1	1	1	1	1	1	1	1	1	1	1	1	1	1	1	1	1	1	1	1	1	1	1	1	1	1
OG0000213	1	1	1	1	1	1	1	1	1	1	1	1	1	1	1	1	1	1	1	1	1	1	1	1	1	1	1	1	1	1	1	1	1	1	1	1	1	1	1
OG0000214	1	1	1	1	1	1	1	1	1	1	1	1	1	1	1	1	1	1	1	1	1	1	1	1	1	1	1	1	1	1	1	1	1	1	1	1	1	1	1
OG0000215	1	1	1	1	1	1	1	1	1	1	1	1	1	1	1	1	1	1	1	1	1	1	1	1	1	1	1	1	1	1	1	1	1	1	1	1	1	1	1
OG0000216	1	1	1	1	1	1	1	1	1	1	1	1	1	1	1	1	1	1	1	1	1	1	1	1	1	1	1	1	1	1	1	1	1	1	1	1	1	1	1
OG0000217	1	1	1	1	1	1	1	1	1	1	1	1	1	1	1	1	1	1	1	1	1	1	1	1	1	1	1	1	1	1	1	1	1	1	1	1	1	1	1
OG0000218	1	1	1	1	1	1	1	1	1	1	1	1	1	1	1	1	1	1	1	1	1	1	1	1	1	1	1	1	1	1	1	1	1	1	1	1	1	1	1
OG0000219	1	1	1	1	1	1	1	1	1	1	1	1	1	1	1	1	1	1	1	1	1	1	1	1	1	1	1	1	1	1	1	1	1	1	1	1	1	1	1
OG0000220	1	1	1	1	1	1	1	1	1	1	1	1	1	1	1	1	1	1	1	1	1	1	1	1	1	1	1	1	1	1	1	1	1	1	1	1	1	1	1
OG0000221	1	1	1	1	1	1	1	1	1	1	1	1	1	1	1	1	1	1	1	1	1	1	1	1	1	1	1	1	1	1	1	1	1	1	1	1	1	1	1
OG0000222	1	1	1	1	1	1	1	1	1	1	1	1	1	1	1	1	1	1	1	1	1	1	1	1	1	1	1	1	1	1	1	1	1	1	1	1	1	1	1
OG0000223	1	1	1	1	1	1	1	1	1	1	1	1	1	1	1	1	1	1	1	1	1	1	1	1	1	1	1	1	1	1	1	1	1	1	1	1	1	1	1
OG0000224	1	1	1	1	1	1	1	1	1	1	1	1	1	1	1	1	1	1	1	1	1	1	1	1	1	1	1	1	1	1	1	1	1	1	1	1	1	1	1
OG0000225	1	1	1	1	1	1	1	1	1	1	1	1	1	1	1	1	1	1	1	1	1	1	1	1	1	1	1	1	1	1	1	1	1	1	1	1	1	1	1
OG0000226	1	1	1	1	1	1	1	1	1	1	1	1	1	1	1	1	1	1	1	1	1	1	1	1	1	1	1	1	1	1	1	1	1	1	1	1	1	1	1
OG0000227	1	1	1	1	1	1	1	1	1	1	1	1	1	1	1	1	1	1	1	1	1	1	1	1	1	1	1	1	1	1	1	1	1	1	1	1	1	1	1
OG0000228	1	1	1	1	1	1	1	1	1	1	1	1	1	1	1	1	1	1	1	1	1	1	1	1	1	1	1	1	1	1	1	1	1	1	1	1	1	1	1
OG0000229	1	1	1	1	1	1	1	1	1	1	1	1	1	1	1	1	1	1	1	1	1	1	1	1	1	1	1	1	1	1	1	1	1	1	1	1	1	1	1
OG0000230	1	1	1	1	1	1	1	1	1	1	1	1	1	1	1	1	1	1	1	1	1	1	1	1	1	1	1	1	1	1	1	1	1	1	1	1	1	1	1
OG0000231	1	1	1	1	1	1	1	1	1	1	1	1	1	1	1	1	1	1	1	1	1	1	1	1	1	1	1	1	1	1	1	1	1	1	1	1	1	1	1
OG0000232	1	1	1	1	1	1	1	1	1	1	1	1	1	1	1	1	1	1	1	1	1	1	1	1	1	1	1	1	1	1	1	1	1	1	1	1	1	1	1
OG0000233	1	1	1	1	1	1	1	1	1	1	1	1	1	1	1	1	1	1	1	1	1	1	1	1	1	1	1	1	1	1	1	1	1	1	1	1	1	1	1
OG0000234	1	1	1	1	1	1	1	1	1	1	1	1	1	1	1	1	1	1	1	1	1	1	1	1	1	1	1	1	1	1	1	1	1	1	1	1	1	1	1
OG0000235	1	1	1	1	1	1	1	1	1	1	1	1	1	1	1	1	1	1	1	1	1	1	1	1	1	1	1	1	1	1	1	1	1	1	1	1	1	1	1
OG0000236	1	1	1	1	1	1	1	1	1	1	1	1	1	1	1	1	1	1	1	1	1	1	1	1	1	1	1	1	1	1	1	1	1	1	1	1	1	1	1
OG0000237	1	1	1	1	1	1	1	1	1	1	1	1	1	1	1	1	1	1	1	1	1	1	1	1	1	1	1	1	1	1	1	1	1	1	1	1	1	1	1
OG0000238	1	1	1	1	1	1	1	1	1	1	1	1	1	1	1	1	1	1	1	1	1	1	1	1	1	1	1	1	1	1	1	1	1	1	1	1	1	1	1
OG0000239	1	1	1	1	1	1	1	1	1	1	1	1	1	1	1	1	1	1	1	1	1	1	1	1	1	1	1	1	1	1	1	1	1	1	1	1	1	1	1
OG0000240	1	1	1	1	1	1	1	1	1	1	1	1	1	1	1	1	1	1	1	1	1	1	1	1	1	1	1	1	1	1	1	1	1	1	1	1	1	1	1
OG0000241	1	1	1	1	1	1	1	1	1	1	1	1	1	1	1	1	1	1	1	1	1	1	1	1	1	1	1	1	1	1	1	1	1	1	1	1	1	1	1
OG0000242	1	1	1	1	1	1	1	1	1	1	1	1	1	1	1	1	1	1	1	1	1	1	1	1	1	1	1	1	1	1	1	1	1	1	1	1	1	1	1
OG0000243	1	1	1	1	1	1	1	1	1	1	1	1	1	1	1	1	1	1	1	1	1	1	1	1	1	1	1	1	1	1	1	1	1	1	1	1	1	1	1
OG0000244	1	1	1	1	1	1	1	1	1	1	1	1	1	1	1	1	1	1	1	1	1	1	1	1	1	1	1	1	1	1	1	1	1	1	1	1	1	1	1
OG0000245	1	1	1	1	1	1	1	1	1	1	1	1	1	1	1	1	1	1	1	1	1	1	1	1	1	1	1	1	1	1	1	1	1	1	1	1	1	1	1
OG0000246	1	1	1	1	1	1	1	1	1	1	1	1	1	1	1	1	1	1	1	1	1	1	1	1	1	1	1	1	1	1	1	1	1	1	1	1	1	1	1
OG0000247	1	1	1	1	1	1	1	1	1	1	1	1	1	1	1	1	1	1	1	1	1	1	1	1	1	1	1	1	1	1	1	1	1	1	1	1	1	1	1
OG0000248	1	1	1	1	1	1	1	1	1	1	1	1	1	1	1	1	1	1	1	1	1	1	1	1	1	1	1	1	1	1	1	1	1	1	1	1	1	1	1
OG0000249	1	1	1	1	1	1	1	1	1	1	1	1	1	1	1	1	1	1	1	1	1	1	1	1	1	1	1	1	1	1	1	1	1	1	1	1	1	1	1
OG0000250	1	1	1	1	1	1	1	1	1	1	1	1	1	1	1	1	1	1	1	1	1	1	1	1	1	1	1	1	1	1	1	1	1	1	1	1	1	1	1
OG0000251	1	1	1	1	1	1	1	1	1	1	1	1	1	1	1	1	1	1	1	1	1	1	1	1	1	1	1	1	1	1	1	1	1	1	1	1	1	1	1
OG0000252	1	1	1	1	1	1	1	1	1	1	1	1	1	1	1	1	1	1	1	1	1	1	1	1	1	1	1	1	1	1	1	1	1	1	1	1	1	1	1
OG0000253	1	1	1	1	1	1	1	1	1	1	1	1	1	1	1	1	1	1	1	1	1	1	1	1	1	1	1	1	1	1	1	1	1	1	1	1	1	1	1
OG0000254	1	1	1	1	1	1	1	1	1	1	1	1	1	1	1	1	1	1	1	1	1	1	1	1	1	1	1	1	1	1	1	1	1	1	1	1	1	1	1
OG0000255	1	1	1	1	1	1	1	1	1	1	1	1	1	1	1	1	1	1	1	1	1	1	1	1	1	1	1	1	1	1	1	1	1	1	1	1	1	1	1
OG0000256	1	1	1	1	1	1	1	1	1	1	1	1	1	1	1	1	1	1	1	1	1	1	1	1	1	1	1	1	1	1	1	1	1	1	1	1	1	1	1
OG0000257	1	1	1	1	1	1	1	1	1	1	1	1	1	1	1	1	1	1	1	1	1	1	1	1	1	1	1	1	1	1	1	1	1	1	1	1	1	1	1
OG0000258	1	1	1	1	1	1	1	1	1	1	1	1	1	1	1	1	1	1	1	1	1	1	1	1	1	1	1	1	1	1	1	1	1	1	1	1	1	1	1
OG0000259	1	1	1	1	1	1	1	1	1	1	1	1	1	1	1	1	1	1	1	1	1	1	1	1	1	1	1	1	1	1	1	1	1	1	1	1	1	1	1
OG0000260	1	1	1	1	1	1	1	1	1	1	1	1	1	1	1	1	1	1	1	1	1	1	1	1	1	1	1	1	1	1	1	1	1	1	1	1	1	1	1
OG0000261	1	1	1	1	1	1	1	1	1	1	1	1	1	1	1	1	1	1	1	1	1	1	1	1	1	1	1	1	1	1	1	1	1	1	1	1	1	1	1
OG0000262	1	1	1	1	1	1	1	1	1	1	1	1	1	1	1	1	1	1	1	1	1	1	1	1	1	1	1	1	1	1	1	1	1	1	1	1	1	1	1
OG0000263	1	1	1	1	1	1	1	1	1	1	1	1	1	1	1	1	1	1	1	1	1	1	1	1	1	1	1	1	1	1	1	1	1	1	1	1	1	1	1
OG0000264	1	1	1	1	1	1	1	1	1	1	1	1	1	1	1	1	1	1	1	1	1	1	1	1	1	1	1	1	1	1	1	1	1	1	1	1	1	1	1
OG0000265	1	1	1	1	1	1	1	1	1	1	1	1	1	1	1	1	1	1	1	1	1	1	1	1	1	1	1	1	1	1	1	1	1	1	1	1	1	1	1
OG0000266	1	1	1	1	1	1	1	1	1	1	1	1	1	1	1	1	1	1	1	1	1	1	1	1	1	1	1	1	1	1	1	1	1	1	1	1	1	1	1
OG0000267	1	1	1	1	1	1	1	1	1	1	1	1	1	1	1	1	1	1	1	1	1	1	1	1	1	1	1	1	1	1	1	1	1	1	1	1	1	1	1
OG0000268	1	1	1	1	1	1	1	1	1	1	1	1	1	1	1	1	1	1	1	1	1	1	1	1	1	1	1	1	1	1	1	1	1	1	1	1	1	1	1
OG0000269	1	1	1	1	1	1	1	1	1	1	1	1	1	1	1	1	1	1	1	1	1	1	1	1	1	1	1	1	1	1	1	1	1	1	1	1	1	1	1
OG0000270	1	1	1	1	1	1	1	1	1	1	1	1	1	1	1	1	1	1	1	1	1	1	1	1	1	1	1	1	1	1	1	1	1	1	1	1	1	1	1
OG0000271	1	1	1	1	1	1	1	1	1	1	1	1	1	1	1	1	1	1	1	1	1	1	1	1	1	1	1	1	1	1	1	1	1	1	1	1	1	1	1
OG0000272	1	1	1	1	1	1	1	1	1	1	1	1	1	1	1	1	1	1	1	1	1	1	1	1	1	1	1	1	1	1	1	1	1	1	1	1	1	1	1
OG0000273	1	1	1	1	1	1	1	1	1	1	1	1	1	1	1	1	1	1	1	1	1	1	1	1	1	1	1	1	1	1	1	1	1	1	1	1	1	1	1
OG0000274	1	1	1	1	1	1	1	1	1	1	1	1	1	1	1	1	1	1	1	1	1	1	1	1	1	1	1	1	1	1	1	1	1	1	1	1	1	1	1
OG0000275	1	1	1	1	1	1	1	1	1	1	1	1	1	1	1	1	1	1	1	1	1	1	1	1	1	1	1	1	1	1	1	1	1	1	1	1	1	1	1
OG0000276	1	1	1	1	1	1	1	1	1	1	1	1	1	1	1	1	1	1	1	1	1	1	1	1	1	1	1	1	1	1	1	1	1	1	1	1	1	1	1
OG0000277	1	1	1	1	1	1	1	1	1	1	1	1	1	1	1	1	1	1	1	1	1	1	1	1	1	1	1	1	1	1	1	1	1	1	1	1	1	1	1
OG0000278	1	1	1	1	1	1	1	1	1	1	1	1	1	1	1	1	1	1	1	1	1	1	1	1	1	1	1	1	1	1	1	1	1	1	1	1	1	1	1
OG0000279	1	1	1	1	1	1	1	1	1	1	1	1	1	1	1	1	1	1	1	1	1	1	1	1	1	1	1	1	1	1	1	1	1	1	1	1	1	1	1
OG0000280	1	1	1	1	1	1	1	1	1	1	1	1	1	1	1	1	1	1	1	1	1	1	1	1	1	1	1	1	1	1	1	1	1	1	1	1	1	1	1
OG0000281	1	1	1	1	1	1	1	1	1	1	1	1	1	1	1	1	1	1	1	1	1	1	1	1	1	1	1	1	1	1	1	1	1	1	1	1	1	1	1
OG0000282	1	1	1	1	1	1	1	1	1	1	1	1	1	1	1	1	1	1	1	1	1	1	1	1	1	1	1	1	1	1	1	1	1	1	1	1	1	1	1
OG0000283	1	1	1	1	1	1	1	1	1	1	1	1	1	1	1	1	1	1	1	1	1	1	1	1	1	1	1	1	1	1	1	1	1	1	1	1	1	1	1
OG0000284	1	1	1	1	1	1	1	1	1	1	1	1	1	1	1	1	1	1	1	1	1	1	1	1	1	1	1	1	1	1	1	1	1	1	1	1	1	1	1
OG0000285	1	1	1	1	1	1	1	1	1	1	1	1	1	1	1	1	1	1	1	1	1	1	1	1	1	1	1	1	1	1	1	1	1	1	1	1	1	1	1
OG0000286	1	1	1	1	1	1	1	1	1	1	1	1	1	1	1	1	1	1	1	1	1	1	1	1	1	1	1	1	1	1	1	1	1	1	1	1	1	1	1
OG0000287	1	1	1	1	1	1	1	1	1	1	1	1	1	1	1	1	1	1	1	1	1	1	1	1	1	1	1	1	1	1	1	1	1	1	1	1	1	1	1
OG0000288	1	1	1	1	1	1	1	1	1	1	1	1	1	1	1	1	1	1	1	1	1	1	1	1	1	1	1	1	1	1	1	1	1	1	1	1	1	1	1
OG0000289	1	1	1	1	1	1	1	1	1	1	1	1	1	1	1	1	1	1	1	1	1	1	1	1	1	1	1	1	1	1	1	1	1	1	1	1	1	1	1
OG0000290	1	1	1	1	1	1	1	1	1	1	1	1	1	1	1	1	1	1	1	1	1	1	1	1	1	1	1	1	1	1	1	1	1	1	1	1	1	1	1
OG0000291	1	1	1	1	1	1	1	1	1	1	1	1	1	1	1	1	1	1	1	1	1	1	1	1	1	1	1	1	1	1	1	1	1	1	1	1	1	1	1
OG0000292	1	1	1	1	1	1	1	1	1	1	1	1	1	1	1	1	1	1	1	1	1	1	1	1	1	1	1	1	1	1	1	1	1	1	1	1	1	1	1
OG0000293	1	1	1	1	1	1	1	1	1	1	1	1	1	1	1	1	1	1	1	1	1	1	1	1	1	1	1	1	1	1	1	1	1	1	1	1	1	1	1
OG0000294	1	1	1	1	1	1	1	1	1	1	1	1	1	1	1	1	1	1	1	1	1	1	1	1	1	1	1	1	1	1	1	1	1	1	1	1	1	1	1
OG0000295	1	1	1	1	1	1	1	1	1	1	1	1	1	1	1	1	1	1	1	1	1	1	1	1	1	1	1	1	1	1	1	1	1	1	1	1	1	1	1
OG0000296	1	1	1	1	1	1	1	1	1	1	1	1	1	1	1	1	1	1	1	1	1	1	1	1	1	1	1	1	1	1	1	1	1	1	1	1	1	1	1
OG0000297	1	1	0	0	1	0	1	3	2	1	1	1	1	2	1	0	0	1	1	2	1	1	1	1	1	1	1	1	1	0	1	1	1	1	1	1	1	1	1
OG0000298	1	1	1	1	1	1	1	1	1	1	1	1	1	1	1	1	1	1	1	1	1	1	1	1	1	1	1	1	1	1	1	1	1	1	1	1	1	1	1
OG0000299	1	1	1	1	1	1	1	1	1	1	1	1	1	1	1	1	1	1	1	1	1	1	1	1	1	1	1	1	1	1	1	1	1	1	1	1	1	1	1
OG0000300	1	1	1	1	1	1	1	1	1	1	1	1	1	1	1	1	1	1	1	1	1	1	1	1	1	1	1	1	1	1	1	1	1	1	1	1	1	1	1
OG0000301	1	1	1	1	1	1	1	1	1	1	1	1	1	1	1	1	1	1	1	1	1	1	1	1	1	1	1	1	1	1	1	1	1	1	1	1	1	1	1
OG0000302	1	1	1	1	1	1	1	1	1	1	1	1	1	1	1	1	1	1	1	1	1	1	1	1	1	1	1	1	1	1	1	1	1	1	1	1	1	1	1
OG0000303	1	1	1	1	1	1	1	1	1	1	1	1	1	1	1	1	1	1	1	1	1	1	1	1	1	1	1	1	1	1	1	1	1	1	1	1	1	1	1
OG0000304	1	1	1	1	1	1	1	1	1	1	1	1	1	1	1	1	1	1	1	1	1	1	1	1	1	1	1	1	1	1	1	1	1	1	1	1	1	1	1
OG0000305	1	1	1	1	1	1	1	1	1	1	1	1	1	1	1	1	1	1	1	1	1	1	1	1	1	1	1	1	1	1	1	1	1	1	1	1	1	1	1
OG0000306	1	1	1	1	1	1	1	1	1	1	1	1	1	1	1	1	1	1	1	1	1	1	1	1	1	1	1	1	1	1	1	1	1	1	1	1	1	1	1
OG0000307	1	1	1	1	1	1	1	1	1	1	1	1	1	1	1	1	1	1	1	1	1	1	1	1	1	1	1	1	1	1	1	1	1	1	1	1	1	1	1
OG0000308	1	1	1	1	1	1	1	1	1	1	1	1	1	1	1	1	1	1	1	1	1	1	1	1	1	1	1	1	1	1	1	1	1	1	1	1	1	1	1
OG0000309	1	1	1	1	1	1	1	1	1	1	1	1	1	1	1	1	1	1	1	1	1	1	1	1	1	1	1	1	1	1	1	1	1	1	1	1	1	1	1
OG0000310	1	1	1	1	1	1	1	1	1	1	1	1	1	1	1	1	1	1	1	1	1	1	1	1	1	1	1	1	1	1	1	1	1	1	1	1	1	1	1
OG0000311	1	1	1	1	1	1	1	1	1	1	1	1	1	1	1	1	1	1	1	1	1	1	1	1	1	1	1	1	1	1	1	1	1	1	1	1	1	1	1
OG0000312	1	1	1	1	1	1	1	1	1	1	1	1	1	1	1	1	1	1	1	1	1	1	1	1	1	1	1	1	1	1	1	1	1	1	1	1	1	1	1
OG0000313	1	1	1	1	1	1	1	1	1	1	1	1	1	1	1	1	1	1	1	1	1	1	1	1	1	1	1	1	1	1	1	1	1	1	1	1	1	1	1
OG0000314	1	1	1	1	1	1	1	1	1	1	1	1	1	1	1	1	1	1	1	1	1	1	1	1	1	1	1	1	1	1	1	1	1	1	1	1	1	1	1
OG0000315	1	1	1	1	1	1	1	1	1	1	1	1	1	1	1	1	1	1	1	1	1	1	1	1	1	1	1	1	1	1	1	1	1	1	1	1	1	1	1
OG0000316	1	1	1	1	1	1	1	1	1	1	1	1	1	1	1	1	1	1	1	1	1	1	1	1	1	1	1	1	1	1	1	1	1	1	1	1	1	1	1
OG0000317	1	1	1	1	1	1	1	1	1	1	1	1	1	1	1	1	1	1	1	1	1	1	1	1	1	1	1	1	1	1	1	1	1	1	1	1	1	1	1
OG0000318	1	1	1	1	1	1	1	1	1	1	1	1	1	1	1	1	1	1	1	1	1	1	1	1	1	1	1	1	1	1	1	1	1	1	1	1	1	1	1
OG0000319	1	1	1	1	1	1	1	1	1	1	1	1	1	1	1	1	1	1	1	1	1	1	1	1	1	1	1	1	1	1	1	1	1	1	1	1	1	1	1
OG0000320	1	1	1	1	1	1	1	1	1	1	1	1	1	1	1	1	1	1	1	1	1	1	1	1	1	1	1	1	1	1	1	1	1	1	1	1	1	1	1
OG0000321	1	1	1	1	1	1	1	1	1	1	1	1	1	1	1	1	1	1	1	1	1	1	1	1	1	1	1	1	1	1	1	1	1	1	1	1	1	1	1
OG0000322	1	1	1	1	1	1	1	1	1	1	1	1	1	1	1	1	1	1	1	1	1	1	1	1	1	1	1	1	1	1	1	1	1	1	1	1	1	1	1
OG0000323	1	1	1	1	1	1	1	1	1	1	1	1	1	1	1	1	1	1	1	1	1	1	1	1	1	1	1	1	1	1	1	1	1	1	1	1	1	1	1
OG0000324	1	1	1	1	1	1	1	1	1	1	1	1	1	1	1	1	1	1	1	1	1	1	1	1	1	1	1	1	1	1	1	1	1	1	1	1	1	1	1
OG0000325	1	1	1	1	1	1	1	1	1	1	1	1	1	1	1	1	1	1	1	1	1	1	1	1	1	1	1	1	1	1	1	1	1	1	1	1	1	1	1
OG0000326	1	1	1	1	1	1	1	1	1	1	1	1	1	1	1	1	1	1	1	1	1	1	1	1	1	1	1	1	1	1	1	1	1	1	1	1	1	1	1
OG0000327	1	1	1	1	1	1	1	1	1	1	1	1	1	1	1	1	1	1	1	1	1	1	1	1	1	1	1	1	1	1	1	1	1	1	1	1	1	1	1
OG0000328	1	1	1	1	1	1	1	1	1	1	1	1	1	1	1	1	1	1	1	1	1	1	1	1	1	1	1	1	1	1	1	1	1	1	1	1	1	1	1
OG0000329	1	1	1	1	1	1	1	1	1	1	1	1	1	1	1	1	1	1	1	1	1	1	1	1	1	1	1	1	1	1	1	1	1	1	1	1	1	1	1
OG0000330	1	1	1	1	1	1	1	1	1	1	1	1	1	1	1	1	1	1	1	1	1	1	1	1	1	1	1	1	1	1	1	1	1	1	1	1	1	1	1
OG0000331	1	1	1	1	1	1	1	1	1	1	1	1	1	1	1	1	1	1	1	1	1	1	1	1	1	1	1	1	1	1	1	1	1	1	1	1	1	1	1
OG0000332	1	1	1	1	1	1	1	1	1	1	1	1	1	1	1	1	1	1	1	1	1	1	1	1	1	1	1	1	1	1	1	1	1	1	1	1	1	1	1
OG0000333	1	1	1	1	1	1	1	1	1	1	1	1	1	1	1	1	1	1	1	1	1	1	1	1	1	1	1	1	1	1	1	1	1	1	1	1	1	1	1
OG0000334	1	1	1	1	1	1	1	1	1	1	1	1	1	1	1	1	1	1	1	1	1	1	1	1	1	1	1	1	1	1	1	1	1	1	1	1	1	1	1
OG0000335	1	1	1	1	1	1	1	1	1	1	1	1	1	1	1	1	1	1	1	1	1	1	1	1	1	1	1	1	1	1	1	1	1	1	1	1	1	1	1
OG0000336	1	1	1	1	1	1	1	1	1	1	1	1	1	1	1	1	1	1	1	1	1	1	1	1	1	1	1	1	1	1	1	1	1	1	1	1	1	1	1
OG0000337	1	1	1	1	1	1	1	1	1	1	1	1	1	1	1	1	1	1	1	1	1	1	1	1	1	1	1	1	1	1	1	1	1	1	1	1	1	1	1
OG0000338	1	1	1	1	1	1	1	1	1	1	1	1	1	1	1	1	1	1	1	1	1	1	1	1	1	1	1	1	1	1	1	1	1	1	1	1	1	1	1
OG0000339	1	1	1	1	1	1	1	1	1	1	1	1	1	1	1	1	1	1	1	1	1	1	1	1	1	1	1	1	1	1	1	1	1	1	1	1	1	1	1
OG0000340	1	1	1	1	1	1	1	1	1	1	1	1	1	1	1	1	1	1	1	1	1	1	1	1	1	1	1	1	1	1	1	1	1	1	1	1	1	1	1
OG0000341	1	1	1	1	1	1	1	1	1	1	1	1	1	1	1	1	1	1	1	1	1	1	1	1	1	1	1	1	1	1	1	1	1	1	1	1	1	1	1
OG0000342	1	1	1	1	1	1	1	1	1	1	1	1	1	1	1	1	1	1	1	1	1	1	1	1	1	1	1	1	1	1	1	1	1	1	1	1	1	1	1
OG0000343	1	1	1	1	1	1	1	1	1	1	1	1	1	1	1	1	1	1	1	1	1	1	1	1	1	1	1	1	1	1	1	1	1	1	1	1	1	1	1
OG0000344	1	1	1	1	1	1	1	1	1	1	1	1	1	1	1	1	1	1	1	1	1	1	1	1	1	1	1	1	1	1	1	1	1	1	1	1	1	1	1
OG0000345	1	1	1	1	1	1	1	1	1	1	1	1	1	1	1	1	1	1	1	1	1	1	1	1	1	1	1	1	1	1	1	1	1	1	1	1	1	1	1
OG0000346	1	1	1	1	1	1	1	1	1	1	1	1	1	1	1	1	1	1	1	1	1	1	1	1	1	1	1	1	1	1	1	1	1	1	1	1	1	1	1
OG0000347	1	1	1	1	1	1	1	1	1	1	1	1	1	1	1	1	1	1	1	1	1	1	1	1	1	1	1	1	1	1	1	1	1	1	1	1	1	1	1
OG0000348	1	1	1	1	1	1	1	1	1	1	1	1	1	1	1	1	1	1	1	1	1	1	1	1	1	1	1	1	1	1	1	1	1	1	1	1	1	1	1
OG0000349	1	1	1	1	1	1	1	1	1	1	1	1	1	1	1	1	1	1	1	1	1	1	1	1	1	1	1	1	1	1	1	1	1	1	1	1	1	1	1
OG0000350	1	1	1	1	1	1	1	1	1	1	1	1	1	1	1	1	1	1	1	1	1	1	1	1	1	1	1	1	1	1	1	1	1	1	1	1	1	1	1
OG0000351	1	1	1	1	1	1	1	1	1	1	1	1	1	1	1	1	1	1	1	1	1	1	1	1	1	1	1	1	1	1	1	1	1	1	1	1	1	1	1
OG0000352	1	1	1	1	1	1	1	1	1	1	1	1	1	1	1	1	1	1	1	1	1	1	1	1	1	1	1	1	1	1	1	1	1	1	1	1	1	1	1
OG0000353	1	1	1	1	1	1	1	1	1	1	1	1	1	1	1	1	1	1	1	1	1	1	1	1	1	1	1	1	1	1	1	1	1	1	1	1	1	1	1
OG0000354	1	1	1	1	1	1	1	1	1	1	1	1	1	1	1	1	1	1	1	1	1	1	1	1	1	1	1	1	1	1	1	1	1	1	1	1	1	1	1
OG0000355	1	1	1	1	1	1	1	1	1	1	1	1	1	1	1	1	1	1	1	1	1	1	1	1	1	1	1	1	1	1	1	1	1	1	1	1	1	1	1
OG0000356	1	1	1	1	1	1	1	1	1	1	1	1	1	1	1	1	1	1	1	1	1	1	1	1	1	1	1	1	1	1	1	1	1	1	1	1	1	1	1
OG0000357	1	1	1	1	1	1	1	1	1	1	1	1	1	1	1	1	1	1	1	1	1	1	1	1	1	1	1	1	1	1	1	1	1	1	1	1	1	1	1
OG0000358	1	1	1	1	1	1	1	1	1	1	1	1	1	1	1	1	1	1	1	1	1	1	1	1	1	1	1	1	1	1	1	1	1	1	1	1	1	1	1
OG0000359	1	1	1	1	1	1	1	1	1	1	1	1	1	1	1	1	1	1	1	1	1	1	1	1	1	1	1	1	1	1	1	1	1	1	1	1	1	1	1
OG0000360	1	1	1	1	1	1	1	1	1	1	1	1	1	1	1	1	1	1	1	1	1	1	1	1	1	1	1	1	1	1	1	1	1	1	1	1	1	1	1
OG0000361	1	1	1	1	1	1	1	1	1	1	1	1	1	1	1	1	1	1	1	1	1	1	1	1	1	1	1	1	1	1	1	1	1	1	1	1	1	1	1
OG0000362	1	1	1	1	1	1	1	1	1	1	1	1	1	1	1	1	1	1	1	1	1	1	1	1	1	1	1	1	1	1	1	1	1	1	1	1	1	1	1
OG0000363	1	1	1	1	1	1	1	1	1	1	1	1	1	1	1	1	1	1	1	1	1	1	1	1	1	1	1	1	1	1	1	1	1	1	1	1	1	1	1
OG0000364	1	1	1	1	1	1	1	1	1	1	1	1	1	1	1	1	1	1	1	1	1	1	1	1	1	1	1	1	1	1	1	1	1	1	1	1	1	1	1
OG0000365	1	1	1	1	1	1	1	1	1	1	1	1	1	1	1	1	1	1	1	1	1	1	1	1	1	1	1	1	1	1	1	1	1	1	1	1	1	1	1
OG0000366	1	1	1	1	1	1	1	1	1	1	1	1	1	1	1	1	1	1	1	1	1	1	1	1	1	1	1	1	1	1	1	1	1	1	1	1	1	1	1
OG0000367	1	1	1	1	1	1	1	1	1	1	1	1	1	1	1	1	1	1	1	1	1	1	1	1	1	1	1	1	1	1	1	1	1	1	1	1	1	1	1
OG0000368	1	1	1	1	1	1	1	1	1	1	1	1	1	1	1	1	1	1	1	1	1	1	1	1	1	1	1	1	1	1	1	1	1	1	1	1	1	1	1
OG0000369	1	1	1	1	1	1	1	1	1	1	1	1	1	1	1	1	1	1	1	1	1	1	1	1	1	1	1	1	1	1	1	1	1	1	1	1	1	1	1
OG0000370	1	1	1	1	1	1	1	1	1	1	1	1	1	1	1	1	1	1	1	1	1	1	1	1	1	1	1	1	1	1	1	1	1	1	1	1	1	1	1
OG0000371	1	1	1	1	1	1	1	1	1	1	1	1	1	1	1	1	1	1	1	1	1	1	1	1	1	1	1	1	1	1	1	1	1	1	1	1	1	1	1
OG0000372	1	1	1	1	1	1	1	1	1	1	1	1	1	1	1	1	1	1	1	1	1	1	1	1	1	1	1	1	1	1	1	1	1	1	1	1	1	1	1
OG0000373	1	1	1	1	1	1	1	1	1	1	1	1	1	1	1	1	1	1	1	1	1	1	1	1	1	1	1	1	1	1	1	1	1	1	1	1	1	1	1
OG0000374	1	1	1	1	1	1	1	1	1	1	1	1	1	1	1	1	1	1	1	1	1	1	1	1	1	1	1	1	1	1	1	1	1	1	1	1	1	1	1
OG0000375	1	1	1	1	1	1	1	1	1	1	1	1	1	1	1	1	1	1	1	1	1	1	1	1	1	1	1	1	1	1	1	1	1	1	1	1	1	1	1
OG0000376	1	1	1	1	1	1	1	1	1	1	1	1	1	1	1	1	1	1	1	1	1	1	1	1	1	1	1	1	1	1	1	1	1	1	1	1	1	1	1
OG0000377	1	1	1	1	1	1	1	1	1	1	1	1	1	1	1	1	1	1	1	1	1	1	1	1	1	1	1	1	1	1	1	1	1	1	1	1	1	1	1
OG0000378	1	1	1	1	1	1	1	1	1	1	1	1	1	1	1	1	1	1	1	1	1	1	1	1	1	1	1	1	1	1	1	1	1	1	1	1	1	1	1
OG0000379	1	1	1	1	1	1	1	1	1	1	1	1	1	1	1	1	1	1	1	1	1	1	1	1	1	1	1	1	1	1	1	1	1	1	1	1	1	1	1
OG0000380	1	1	1	1	1	1	1	1	1	1	1	1	1	1	1	1	1	1	1	1	1	1	1	1	1	1	1	1	1	1	1	1	1	1	1	1	1	1	1
OG0000381	1	1	1	1	1	1	1	1	1	1	1	1	1	1	1	1	1	1	1	1	1	1	1	1	1	1	1	1	1	1	1	1	1	1	1	1	1	1	1
OG0000382	1	1	1	1	1	1	1	1	1	1	1	1	1	1	1	1	1	1	1	1	1	1	1	1	1	1	1	1	1	1	1	1	1	1	1	1	1	1	1
OG0000383	1	1	1	1	1	1	1	1	1	1	1	1	1	1	1	1	1	1	1	1	1	1	1	1	1	1	1	1	1	1	1	1	1	1	1	1	1	1	1
OG0000384	1	1	1	1	1	1	1	1	1	1	1	1	1	1	1	1	1	1	1	1	1	1	1	1	1	1	1	1	1	1	1	1	1	1	1	1	1	1	1
OG0000385	1	1	1	1	1	1	1	1	1	1	1	1	1	1	1	1	1	1	1	1	1	1	1	1	1	1	1	1	1	1	1	1	1	1	1	1	1	1	1
OG0000386	1	1	1	1	1	1	1	1	1	1	1	1	1	1	1	1	1	1	1	1	1	1	1	1	1	1	1	1	1	1	1	1	1	1	1	1	1	1	1
OG0000387	1	1	1	1	1	1	1	1	1	1	1	1	1	1	1	1	1	1	1	1	1	1	1	1	1	1	1	1	1	1	1	1	1	1	1	1	1	1	1
OG0000388	1	1	1	1	1	1	1	1	1	1	1	1	1	1	1	1	1	1	1	1	1	1	1	1	1	1	1	1	1	1	1	1	1	1	1	1	1	1	1
OG0000389	1	1	1	1	1	1	1	1	1	1	1	1	1	1	1	1	1	1	1	1	1	1	1	1	1	1	1	1	1	1	1	1	1	1	1	1	1	1	1
OG0000390	1	1	1	1	1	1	1	1	1	1	1	1	1	1	1	1	1	1	1	1	1	1	1	1	1	1	1	1	1	1	1	1	1	1	1	1	1	1	1
OG0000391	1	1	1	1	1	1	1	1	1	1	1	1	1	1	1	1	1	1	1	1	1	1	1	1	1	1	1	1	1	1	1	1	1	1	1	1	1	1	1
OG0000392	1	1	1	1	1	1	1	1	1	1	1	1	1	1	1	1	1	1	1	1	1	1	1	1	1	1	1	1	1	1	1	1	1	1	1	1	1	1	1
OG0000393	1	1	1	1	1	1	1	1	1	1	1	1	1	1	1	1	1	1	1	1	1	1	1	1	1	1	1	1	1	1	1	1	1	1	1	1	1	1	1
OG0000394	1	1	1	1	1	1	1	1	1	1	1	1	1	1	1	1	1	1	1	1	1	1	1	1	1	1	1	1	1	1	1	1	1	1	1	1	1	1	1
OG0000395	1	1	1	1	1	1	1	1	1	1	1	1	1	1	1	1	1	1	1	1	1	1	1	1	1	1	1	1	1	1	1	1	1	1	1	1	1	1	1
OG0000396	1	1	1	1	1	1	1	1	1	1	1	1	1	1	1	1	1	1	1	1	1	1	1	1	1	1	1	1	1	1	1	1	1	1	1	1	1	1	1
OG0000397	1	1	1	1	1	1	1	1	1	1	1	1	1	1	1	1	1	1	1	1	1	1	1	1	1	1	1	1	1	1	1	1	1	1	1	1	1	1	1
OG0000398	1	1	1	1	1	1	1	1	1	1	1	1	1	1	1	1	1	1	1	1	1	1	1	1	1	1	1	1	1	1	1	1	1	1	1	1	1	1	1
OG0000399	1	1	1	1	1	1	1	1	1	1	1	1	1	1	1	1	1	1	1	1	1	1	1	1	1	1	1	1	1	1	1	1	1	1	1	1	1	1	1
OG0000400	1	1	1	1	1	1	1	1	1	1	1	1	1	1	1	1	1	1	1	1	1	1	1	1	1	1	1	1	1	1	1	1	1	1	1	1	1	1	1
OG0000401	1	1	1	1	1	1	1	1	1	1	1	1	1	1	1	1	1	1	1	1	1	1	1	1	1	1	1	1	1	1	1	1	1	1	1	1	1	1	1
OG0000402	1	1	1	1	1	1	1	1	1	1	1	1	1	1	1	1	1	1	1	1	1	1	1	1	1	1	1	1	1	1	1	1	1	1	1	1	1	1	1
OG0000403	1	1	1	1	1	1	1	1	1	1	1	1	1	1	1	1	1	1	1	1	1	1	1	1	1	1	1	1	1	1	1	1	1	1	1	1	1	1	1
OG0000404	1	1	1	1	1	1	1	1	1	1	1	1	1	1	1	1	1	1	1	1	1	1	1	1	1	1	1	1	1	1	1	1	1	1	1	1	1	1	1
OG0000405	1	1	1	1	1	1	1	1	1	1	1	1	1	1	1	1	1	1	1	1	1	1	1	1	1	1	1	1	1	1	1	1	1	1	1	1	1	1	1
OG0000406	1	1	1	1	1	1	1	1	1	1	1	1	1	1	1	1	1	1	1	1	1	1	1	1	1	1	1	1	1	1	1	1	1	1	1	1	1	1	1
OG0000407	1	1	1	1	1	1	1	1	1	1	1	1	1	1	1	1	1	1	1	1	1	1	1	1	1	1	1	1	1	1	1	1	1	1	1	1	1	1	1
OG0000408	1	1	1	1	1	1	1	1	1	1	1	1	1	1	1	1	1	1	1	1	1	1	1	1	1	1	1	1	1	1	1	1	1	1	1	1	1	1	1
OG0000409	1	1	1	1	1	1	1	1	1	1	1	1	1	1	1	1	1	1	1	1	1	1	1	1	1	1	1	1	1	1	1	1	1	1	1	1	1	1	1
OG0000410	1	1	1	1	1	1	1	1	1	1	1	1	1	1	1	1	1	1	1	1	1	1	1	1	1	1	1	1	1	1	1	1	1	1	1	1	1	1	1
OG0000411	1	1	1	1	1	1	1	1	1	1	1	1	1	1	1	1	1	1	1	1	1	1	1	1	1	1	1	1	1	1	1	1	1	1	1	1	1	1	1
OG0000412	1	1	1	1	1	1	1	1	1	1	1	1	1	1	1	1	1	1	1	1	1	1	1	1	1	1	1	1	1	1	1	1	1	1	1	1	1	1	1
OG0000413	1	1	1	1	1	1	1	1	1	1	1	1	1	1	1	1	1	1	1	1	1	1	1	1	1	1	1	1	1	1	1	1	1	1	1	1	1	1	1
OG0000414	1	1	1	1	1	1	1	1	1	1	1	1	1	1	1	1	1	1	1	1	1	1	1	1	1	1	1	1	1	1	1	1	1	1	1	1	1	1	1
OG0000415	1	1	1	1	1	1	1	1	1	1	1	1	1	1	1	1	1	1	1	1	1	1	1	1	1	1	1	1	1	1	1	1	1	1	1	1	1	1	1
OG0000416	1	1	1	1	1	1	1	1	1	1	1	1	1	1	1	1	1	1	1	1	1	1	1	1	1	1	1	1	1	1	1	1	1	1	1	1	1	1	1
OG0000417	1	1	1	1	1	1	1	1	1	1	1	1	1	1	1	1	1	1	1	1	1	1	1	1	1	1	1	1	1	1	1	1	1	1	1	1	1	1	1
OG0000418	1	1	1	1	1	1	1	1	1	1	1	1	1	1	1	1	1	1	1	1	1	1	1	1	1	1	1	1	1	1	1	1	1	1	1	1	1	1	1
OG0000419	1	1	1	1	1	1	1	1	1	1	1	1	1	1	1	1	1	1	1	1	1	1	1	1	1	1	1	1	1	1	1	1	1	1	1	1	1	1	1
OG0000420	1	1	1	1	1	1	1	1	1	1	1	1	1	1	1	1	1	1	1	1	1	1	1	1	1	1	1	1	1	1	1	1	1	1	1	1	1	1	1
OG0000421	1	1	1	1	1	1	1	1	1	1	1	1	1	1	1	1	1	1	1	1	1	1	1	1	1	1	1	1	1	1	1	1	1	1	1	1	1	1	1
OG0000422	1	1	1	1	1	1	1	1	1	1	1	1	1	1	1	1	1	1	1	1	1	1	1	1	1	1	1	1	1	1	1	1	1	1	1	1	1	1	1
OG0000423	1	1	1	1	1	1	1	1	1	1	1	1	1	1	1	1	1	1	1	1	1	1	1	1	1	1	1	1	1	1	1	1	1	1	1	1	1	1	1
OG0000424	1	1	1	1	1	1	1	1	1	1	1	1	1	1	1	1	1	1	1	1	1	1	1	1	1	1	1	1	1	1	1	1	1	1	1	1	1	1	1
OG0000425	1	1	1	1	1	1	1	1	1	1	1	1	1	1	1	1	1	1	1	1	1	1	1	1	1	1	1	1	1	1	1	1	1	1	1	1	1	1	1
OG0000426	1	1	1	1	1	1	1	1	1	1	1	1	1	1	1	1	1	1	1	1	1	1	1	1	1	1	1	1	1	1	1	1	1	1	1	1	1	1	1
OG0000427	1	1	1	1	1	1	1	1	1	1	1	1	1	1	1	1	1	1	1	1	1	1	1	1	1	1	1	1	1	1	1	1	1	1	1	1	1	1	1
OG0000428	1	1	1	1	1	1	1	1	1	1	1	1	1	1	1	1	1	1	1	1	1	1	1	1	1	1	1	1	1	1	1	1	1	1	1	1	1	1	1
OG0000429	1	1	1	1	1	1	1	1	1	1	1	1	1	1	1	1	1	1	1	1	1	1	1	1	1	1	1	1	1	1	1	1	1	1	1	1	1	1	1
OG0000430	1	1	1	1	1	1	1	1	1	1	1	1	1	1	1	1	1	1	1	1	1	1	1	1	1	1	1	1	1	1	1	1	1	1	1	1	1	1	1
OG0000431	1	1	1	1	1	1	1	1	1	1	1	1	1	1	1	1	1	1	1	1	1	1	1	1	1	1	1	1	1	1	1	1	1	1	1	1	1	1	1
OG0000432	1	1	1	1	1	1	1	1	1	1	1	1	1	1	1	1	1	1	1	1	1	1	1	1	1	1	1	1	1	1	1	1	1	1	1	1	1	1	1
OG0000433	1	1	1	1	1	1	1	1	1	1	1	1	1	1	1	1	1	1	1	1	1	1	1	1	1	1	1	1	1	1	1	1	1	1	1	1	1	1	1
OG0000434	1	1	1	1	1	1	1	1	1	1	1	1	1	1	1	1	1	1	1	1	1	1	1	1	1	1	1	1	1	1	1	1	1	1	1	1	1	1	1
OG0000435	1	1	1	1	1	1	1	1	1	1	1	1	1	1	1	1	1	1	1	1	1	1	1	1	1	1	1	1	1	1	1	1	1	1	1	1	1	1	1
OG0000436	1	1	1	1	1	1	1	1	1	1	1	1	1	1	1	1	1	1	1	1	1	1	1	1	1	1	1	1	1	1	1	1	1	1	1	1	1	1	1
OG0000437	1	1	1	1	1	1	1	1	1	1	1	1	1	1	1	1	1	1	1	1	1	1	1	1	1	1	1	1	1	1	1	1	1	1	1	1	1	1	1
OG0000438	1	1	1	1	1	1	1	1	1	1	1	1	1	1	1	1	1	1	1	1	1	1	1	1	1	1	1	1	1	1	1	1	1	1	1	1	1	1	1
OG0000439	1	1	1	1	1	1	1	1	1	1	1	1	1	1	1	1	1	1	1	1	1	1	1	1	1	1	1	1	1	1	1	1	1	1	1	1	1	1	1
OG0000440	1	1	1	1	1	1	1	1	1	1	1	1	1	1	1	1	1	1	1	1	1	1	1	1	1	1	1	1	1	1	1	1	1	1	1	1	1	1	1
OG0000441	1	1	1	1	1	1	1	1	1	1	1	1	1	1	1	1	1	1	1	1	1	1	1	1	1	1	1	1	1	1	1	1	1	1	1	1	1	1	1
OG0000442	1	1	1	1	1	1	1	1	1	1	1	1	1	1	1	1	1	1	1	1	1	1	1	1	1	1	1	1	1	1	1	1	1	1	1	1	1	1	1
OG0000443	1	1	1	1	1	1	1	1	1	1	1	1	1	1	1	1	1	1	1	1	1	1	1	1	1	1	1	1	1	1	1	1	1	1	1	1	1	1	1
OG0000444	1	1	1	1	1	1	1	1	1	1	1	1	1	1	1	1	1	1	1	1	1	1	1	1	1	1	1	1	1	1	1	1	1	1	1	1	1	1	1
OG0000445	1	1	1	1	1	1	1	1	1	1	1	1	1	1	1	1	1	1	1	1	1	1	1	1	1	1	1	1	1	1	1	1	1	1	1	1	1	1	1
OG0000446	1	1	1	1	1	1	1	1	1	1	1	1	1	1	1	1	1	1	1	1	1	1	1	1	1	1	1	1	1	1	1	1	1	1	1	1	1	1	1
OG0000447	1	1	1	1	1	1	1	1	1	1	1	1	1	1	1	1	1	1	1	1	1	1	1	1	1	1	1	1	1	1	1	1	1	1	1	1	1	1	1
OG0000448	1	1	1	1	1	1	1	1	1	1	1	1	1	1	1	1	1	1	1	1	1	1	1	1	1	1	1	1	1	1	1	1	1	1	1	1	1	1	1
OG0000449	1	1	1	1	1	1	1	1	1	1	1	1	1	1	1	1	1	1	1	1	1	1	1	1	1	1	1	1	1	1	1	1	1	1	1	1	1	1	1
OG0000450	1	1	1	1	1	1	1	1	1	1	1	1	1	1	1	1	1	1	1	1	1	1	1	1	1	1	1	1	1	1	1	1	1	1	1	1	1	1	1
OG0000451	1	1	1	1	1	1	1	1	1	1	1	1	1	1	1	1	1	1	1	1	1	1	1	1	1	1	1	1	1	1	1	1	1	1	1	1	1	1	1
OG0000452	1	1	1	1	1	1	1	1	1	1	1	1	1	1	1	1	1	1	1	1	1	1	1	1	1	1	1	1	1	1	1	1	1	1	1	1	1	1	1
OG0000453	1	1	1	1	1	1	1	1	1	1	1	1	1	1	1	1	1	1	1	1	1	1	1	1	1	1	1	1	1	1	1	1	1	1	1	1	1	1	1
OG0000454	1	1	1	1	1	1	1	1	1	1	1	1	1	1	1	1	1	1	1	1	1	1	1	1	1	1	1	1	1	1	1	1	1	1	1	1	1	1	1
OG0000455	1	1	1	1	1	1	1	1	1	1	1	1	1	1	1	1	1	1	1	1	1	1	1	1	1	1	1	1	1	1	1	1	1	1	1	1	1	1	1
OG0000456	1	1	1	1	1	1	1	1	1	1	1	1	1	1	1	1	1	1	1	1	1	1	1	1	1	1	1	1	1	1	1	1	1	1	1	1	1	1	1
OG0000457	1	1	1	1	1	1	1	1	1	1	1	1	1	1	1	1	1	1	1	1	1	1	1	1	1	1	1	1	1	1	1	1	1	1	1	1	1	1	1
OG0000458	1	1	1	1	1	1	1	1	1	1	1	1	1	1	1	1	1	1	1	1	1	1	1	1	1	1	1	1	1	1	1	1	1	1	1	1	1	1	1
OG0000459	1	1	1	1	1	1	1	1	1	1	1	1	1	1	1	1	1	1	1	1	1	1	1	1	1	1	1	1	1	1	1	1	1	1	1	1	1	1	1
OG0000460	1	1	1	1	1	1	1	1	1	1	1	1	1	1	1	1	1	1	1	1	1	1	1	1	1	1	1	1	1	1	1	1	1	1	1	1	1	1	1
OG0000461	1	1	1	1	1	1	1	1	1	1	1	1	1	1	1	1	1	1	1	1	1	1	1	1	1	1	1	1	1	1	1	1	1	1	1	1	1	1	1
OG0000462	1	1	1	1	1	1	1	1	1	1	1	1	1	1	1	1	1	1	1	1	1	1	1	1	1	1	1	1	1	1	1	1	1	1	1	1	1	1	1
OG0000463	1	1	1	1	1	1	1	1	1	1	1	1	1	1	1	1	1	1	1	1	1	1	1	1	1	1	1	1	1	1	1	1	1	1	1	1	1	1	1
OG0000464	1	1	1	1	1	1	1	1	1	1	1	1	1	1	1	1	1	1	1	1	1	1	1	1	1	1	1	1	1	1	1	1	1	1	1	1	1	1	1
OG0000465	1	1	1	1	1	1	1	1	1	1	1	1	1	1	1	1	1	1	1	1	1	1	1	1	1	1	1	1	1	1	1	1	1	1	1	1	1	1	1
OG0000466	1	1	1	1	1	1	1	1	1	1	1	1	1	1	1	1	1	1	1	1	1	1	1	1	1	1	1	1	1	1	1	1	1	1	1	1	1	1	1
OG0000467	1	1	1	1	1	1	1	1	1	1	1	1	1	1	1	1	1	1	1	1	1	1	1	1	1	1	1	1	1	1	1	1	1	1	1	1	1	1	1
OG0000468	1	1	1	1	1	1	1	1	1	1	1	1	1	1	1	1	1	1	1	1	1	1	1	1	1	1	1	1	1	1	1	1	1	1	1	1	1	1	1
OG0000469	1	1	1	1	1	1	1	1	1	1	1	1	1	1	1	1	1	1	1	1	1	1	1	1	1	1	1	1	1	1	1	1	1	1	1	1	1	1	1
OG0000470	1	1	1	1	1	1	1	1	1	1	1	1	1	1	1	1	1	1	1	1	1	1	1	1	1	1	1	1	1	1	1	1	1	1	1	1	1	1	1
OG0000471	1	1	1	1	1	1	1	1	1	1	1	1	1	1	1	1	1	1	1	1	1	1	1	1	1	1	1	1	1	1	1	1	1	1	1	1	1	1	1
OG0000472	1	1	1	1	1	1	1	1	1	1	1	1	1	1	1	1	1	1	1	1	1	1	1	1	1	1	1	1	1	1	1	1	1	1	1	1	1	1	1
OG0000473	1	1	1	1	1	1	1	1	1	1	1	1	1	1	1	1	1	1	1	1	1	1	1	1	1	1	1	1	1	1	1	1	1	1	1	1	1	1	1
OG0000474	1	1	1	1	1	1	1	1	1	1	1	1	1	1	1	1	1	1	1	1	1	1	1	1	1	1	1	1	1	1	1	1	1	1	1	1	1	1	1
OG0000475	1	1	1	1	1	1	1	1	1	1	1	1	1	1	1	1	1	1	1	1	1	1	1	1	1	1	1	1	1	1	1	1	1	1	1	1	1	1	1
OG0000476	1	1	1	1	1	1	1	1	1	1	1	1	1	1	1	1	1	1	1	1	1	1	1	1	1	1	1	1	1	1	1	1	1	1	1	1	1	1	1
OG0000477	1	1	1	1	1	1	1	1	1	1	1	1	1	1	1	1	1	1	1	1	1	1	1	1	1	1	1	1	1	1	1	1	1	1	1	1	1	1	1
OG0000478	1	1	1	1	1	1	1	1	1	1	1	1	1	1	1	1	1	1	1	1	1	1	1	1	1	1	1	1	1	1	1	1	1	1	1	1	1	1	1
OG0000479	1	1	1	1	1	1	1	1	1	1	1	1	1	1	1	1	1	1	1	1	1	1	1	1	1	1	1	1	1	1	1	1	1	1	1	1	1	1	1
OG0000480	1	1	1	1	1	1	1	1	1	1	1	1	1	1	1	1	1	1	1	1	1	1	1	1	1	1	1	1	1	1	1	1	1	1	1	1	1	1	1
OG0000481	1	1	1	1	1	1	1	1	1	1	1	1	1	1	1	1	1	1	1	1	1	1	1	1	1	1	1	1	1	1	1	1	1	1	1	1	1	1	1
OG0000482	1	1	1	1	1	1	1	1	1	1	1	1	1	1	1	1	1	1	1	1	1	1	1	1	1	1	1	1	1	1	1	1	1	1	1	1	1	1	1
OG0000483	1	1	1	1	1	1	1	1	1	1	1	1	1	1	1	1	1	1	1	1	1	1	1	1	1	1	1	1	1	1	1	1	1	1	1	1	1	1	1
OG0000484	1	1	1	1	1	1	1	1	1	1	1	1	1	1	1	1	1	1	1	1	1	1	1	1	1	1	1	1	1	1	1	1	1	1	1	1	1	1	1
OG0000485	1	1	1	1	1	1	1	1	1	1	1	1	1	1	1	1	1	1	1	1	1	1	1	1	1	1	1	1	1	1	1	1	1	1	1	1	1	1	1
OG0000486	1	1	1	1	1	1	1	1	1	1	1	1	1	1	1	1	1	1	1	1	1	1	1	1	1	1	1	1	1	1	1	1	1	1	1	1	1	1	1
OG0000487	1	1	1	1	1	1	1	1	1	1	1	1	1	1	1	1	1	1	1	1	1	1	1	1	1	1	1	1	1	1	1	1	1	1	1	1	1	1	1
OG0000488	1	1	1	1	1	1	1	1	1	1	1	1	1	1	1	1	1	1	1	1	1	1	1	1	1	1	1	1	1	1	1	1	1	1	1	1	1	1	1
OG0000489	1	1	1	1	1	1	1	1	1	1	1	1	1	1	1	1	1	1	1	1	1	1	1	1	1	1	1	1	1	1	1	1	1	1	1	1	1	1	1
OG0000490	1	1	1	1	1	1	1	1	1	1	1	1	1	1	1	1	1	1	1	1	1	1	1	1	1	1	1	1	1	1	1	1	1	1	1	1	1	1	1
OG0000491	1	1	1	1	1	1	1	1	1	1	1	1	1	1	1	1	1	1	1	1	1	1	1	1	1	1	1	1	1	1	1	1	1	1	1	1	1	1	1
OG0000492	1	1	1	1	1	1	1	1	1	1	1	1	1	1	1	1	1	1	1	1	1	1	1	1	1	1	1	1	1	1	1	1	1	1	1	1	1	1	1
OG0000493	1	1	1	1	1	1	1	1	1	1	1	1	1	1	1	1	1	1	1	1	1	1	1	1	1	1	1	1	1	1	1	1	1	1	1	1	1	1	1
OG0000494	1	1	1	1	1	1	1	1	1	1	1	1	1	1	1	1	1	1	1	1	1	1	1	1	1	1	1	1	1	1	1	1	1	1	1	1	1	1	1
OG0000495	1	1	1	1	1	1	1	1	1	1	1	1	1	1	1	1	1	1	1	1	1	1	1	1	1	1	1	1	1	1	1	1	1	1	1	1	1	1	1
OG0000496	1	1	1	1	1	1	1	1	1	1	1	1	1	1	1	1	1	1	1	1	1	1	1	1	1	1	1	1	1	1	1	1	1	1	1	1	1	1	1
OG0000497	1	1	1	1	1	1	2	1	1	0	1	1	1	1	1	1	1	1	1	1	1	1	1	1	1	1	1	1	1	1	1	1	1	1	1	1	1	1	1
OG0000498	1	1	1	1	1	1	1	1	1	1	1	1	1	1	1	1	1	1	1	1	1	1	1	1	1	1	1	1	1	1	1	1	1	1	1	1	1	1	1
OG0000499	1	1	1	1	1	1	1	1	1	1	1	1	1	1	1	1	1	1	1	1	1	1	1	1	1	1	1	1	1	1	1	1	1	1	1	1	1	1	1
OG0000500	1	1	1	1	1	1	1	1	1	1	1	1	1	1	1	1	1	1	1	1	1	1	1	1	1	1	1	1	1	1	1	1	1	1	1	1	1	1	1
OG0000501	1	1	1	1	1	1	1	1	1	1	1	1	1	1	1	1	1	1	1	1	1	1	1	1	1	1	1	1	1	1	1	1	1	1	1	1	1	1	1
OG0000502	1	1	1	1	1	1	1	1	1	1	1	1	1	1	1	1	1	1	1	1	1	1	1	1	1	1	1	1	1	1	1	1	1	1	1	1	1	1	1
OG0000503	1	1	1	1	1	1	1	1	1	1	1	1	1	1	1	1	1	1	1	1	1	1	1	1	1	1	1	1	1	1	1	1	1	1	1	1	1	1	1
OG0000504	1	1	1	1	1	1	1	1	1	1	1	1	1	1	1	1	1	1	1	1	1	1	1	1	1	1	1	1	1	1	1	1	1	1	1	1	1	1	1
OG0000505	1	1	1	1	1	1	1	1	1	1	1	1	1	1	1	1	1	1	1	1	1	1	1	1	1	1	1	1	1	1	1	1	1	1	1	1	1	1	1
OG0000506	1	1	1	1	1	1	1	1	1	1	1	1	1	1	1	1	1	1	1	1	1	1	1	1	1	1	1	1	1	1	1	1	1	1	1	1	1	1	1
OG0000507	1	1	1	1	1	1	1	1	1	1	1	1	1	1	1	1	1	1	1	1	1	1	1	1	1	1	1	1	1	1	1	1	1	1	1	1	1	1	1
OG0000508	1	1	1	1	1	1	1	1	1	1	1	1	1	1	1	1	1	1	1	1	1	1	1	1	1	1	1	1	1	1	1	1	1	1	1	1	1	1	1
OG0000509	1	1	1	1	1	1	1	1	1	1	1	1	1	1	1	1	1	1	1	1	1	1	1	1	1	1	1	1	1	1	1	1	1	1	1	1	1	1	1
OG0000510	1	1	1	1	1	1	1	1	1	1	1	1	1	1	1	1	1	1	1	1	1	1	1	1	1	1	1	1	1	1	1	1	1	1	1	1	1	1	1
OG0000511	1	1	1	1	1	1	1	1	1	1	1	1	1	1	1	1	1	1	1	1	1	1	1	1	1	1	1	1	1	1	1	1	1	1	1	1	1	1	1
OG0000512	1	1	1	1	1	1	1	1	1	1	1	1	1	1	1	1	1	1	1	1	1	1	1	1	1	1	1	1	1	1	1	1	1	1	1	1	1	1	1
OG0000513	1	1	1	1	1	1	1	1	1	1	1	1	1	1	1	1	1	1	1	1	1	1	1	1	1	1	1	1	1	1	1	1	1	1	1	1	1	1	1
OG0000514	1	1	1	1	1	1	1	1	1	1	1	1	1	1	1	1	1	1	1	1	1	1	1	1	1	1	1	1	1	1	1	1	1	1	1	1	1	1	1
OG0000515	1	1	1	1	1	1	1	1	1	1	1	1	1	1	1	1	1	1	1	1	1	1	1	1	1	1	1	1	1	1	1	1	1	1	1	1	1	1	1
OG0000516	1	1	1	1	1	1	1	1	1	1	1	1	1	1	1	1	1	1	1	1	1	1	1	1	1	1	1	1	1	1	1	1	1	1	1	1	1	1	1
OG0000517	1	1	1	1	1	1	1	1	1	1	1	1	1	1	1	1	1	1	1	1	1	1	1	1	1	1	1	1	1	1	1	1	1	1	1	1	1	1	1
OG0000518	1	1	1	1	1	1	1	1	1	1	1	1	1	1	1	1	1	1	1	1	1	1	1	1	1	1	1	1	1	1	1	1	1	1	1	1	1	1	1
OG0000519	1	1	1	1	1	1	1	1	1	1	1	1	1	1	1	1	1	1	1	1	1	1	1	1	1	1	1	1	1	1	1	1	1	1	1	1	1	1	1
OG0000520	1	1	1	1	1	1	1	1	1	1	1	1	1	1	1	1	1	1	1	1	1	1	1	1	1	1	1	1	1	1	1	1	1	1	1	1	1	1	1
OG0000521	1	1	1	1	1	1	1	1	1	1	1	1	1	1	1	1	1	1	1	1	1	1	1	1	1	1	1	1	1	1	1	1	1	1	1	1	1	1	1
OG0000522	1	1	1	1	1	1	1	1	1	1	1	1	1	1	1	1	1	1	1	1	1	1	1	1	1	1	1	1	1	1	1	1	1	1	1	1	1	1	1
OG0000523	1	1	1	1	1	1	1	1	1	1	1	1	1	1	1	1	1	1	1	1	1	1	1	1	1	1	1	1	1	1	1	1	1	1	1	1	1	1	1
OG0000524	1	1	1	1	1	1	1	1	1	1	1	1	1	1	1	1	1	1	1	1	1	1	1	1	1	1	1	1	1	1	1	1	1	1	1	1	1	1	1
OG0000525	1	1	1	1	1	1	1	1	1	1	1	1	1	1	1	1	1	1	1	1	1	1	1	1	1	1	1	1	1	1	1	1	1	1	1	1	1	1	1
OG0000526	1	1	1	1	1	1	1	1	1	1	1	1	1	1	1	1	1	1	1	1	1	1	1	1	1	1	1	1	1	1	1	1	1	1	1	1	1	1	1
OG0000527	1	1	1	1	1	1	1	1	1	1	1	1	1	1	1	1	1	1	1	1	1	1	1	1	1	1	1	1	1	1	1	1	1	1	1	1	1	1	1
OG0000528	1	1	1	1	1	1	1	1	1	1	1	1	1	1	1	1	1	1	1	1	1	1	1	1	1	1	1	1	1	1	1	1	1	1	1	1	1	1	1
OG0000529	1	1	1	1	1	1	1	1	1	1	1	1	1	1	1	1	1	1	1	1	1	1	1	1	1	1	1	1	1	1	1	1	1	1	1	1	1	1	1
OG0000530	1	1	1	1	1	1	1	1	1	1	1	1	1	1	1	1	1	1	1	1	1	1	1	1	1	1	1	1	1	1	1	1	1	1	1	1	1	1	1
OG0000531	1	1	1	1	1	1	1	1	1	1	1	1	1	1	1	1	1	1	1	1	1	1	1	1	1	1	1	1	1	1	1	1	1	1	1	1	1	1	1
OG0000532	1	1	1	1	1	1	1	1	1	1	1	1	1	1	1	1	1	1	1	1	1	1	1	1	1	1	1	1	1	1	1	1	1	1	1	1	1	1	1
OG0000533	1	1	1	1	1	1	1	1	1	1	1	1	1	1	1	1	1	1	1	1	1	1	1	1	1	1	1	1	1	1	1	1	1	1	1	1	1	1	1
OG0000534	1	1	1	1	1	1	1	1	1	1	1	1	1	1	1	1	1	1	1	1	1	1	1	1	1	1	1	1	1	1	1	1	1	1	1	1	1	1	1
OG0000535	1	1	1	1	1	1	1	1	1	1	1	1	1	1	1	1	1	1	1	1	1	1	1	1	1	1	1	1	1	1	1	1	1	1	1	1	1	1	1
OG0000536	1	1	1	1	1	1	1	1	1	1	1	1	1	1	1	1	1	1	1	1	1	1	1	1	1	1	1	1	1	1	1	1	1	1	1	1	1	1	1
OG0000537	1	1	1	1	1	1	1	1	1	1	1	1	1	1	1	1	1	1	1	1	1	1	1	1	1	1	1	1	1	1	1	1	1	1	1	1	1	1	1
OG0000538	1	1	1	1	1	1	1	1	1	1	1	1	1	1	1	1	1	1	1	1	1	1	1	1	1	1	1	1	1	1	1	1	1	1	1	1	1	1	1
OG0000539	1	1	1	1	1	1	1	1	1	1	1	1	1	1	1	1	1	1	1	1	1	1	1	1	1	1	1	1	1	1	1	1	1	1	1	1	1	1	1
OG0000540	1	1	1	1	1	1	1	1	1	1	1	1	1	1	1	1	1	1	1	1	1	1	1	1	1	1	1	1	1	1	1	1	1	1	1	1	1	1	1
OG0000541	1	1	1	1	1	1	1	1	1	1	1	1	1	1	1	1	1	1	1	1	1	1	1	1	1	1	1	1	1	1	1	1	1	1	1	1	1	1	1
OG0000542	1	1	1	1	1	1	1	1	1	1	1	1	1	1	1	1	1	1	1	1	1	1	1	1	1	1	1	1	1	1	1	1	1	1	1	1	1	1	1
OG0000543	1	1	1	1	1	1	1	1	1	1	1	1	1	1	1	1	1	1	1	1	1	1	1	1	1	1	1	1	1	1	1	1	1	1	1	1	1	1	1
OG0000544	1	1	1	1	1	1	1	1	1	1	1	1	1	1	1	1	1	1	1	1	1	1	1	1	1	1	1	1	1	1	1	1	1	1	1	1	1	1	1
OG0000545	1	1	1	1	1	1	1	1	1	1	1	1	1	1	1	1	1	1	1	1	1	1	1	1	1	1	1	1	1	1	1	1	1	1	1	1	1	1	1
OG0000546	1	1	1	1	1	1	1	1	1	1	1	1	1	1	1	1	1	1	1	1	1	1	1	1	1	1	1	1	1	1	1	1	1	1	1	1	1	1	1
OG0000547	1	1	1	1	1	1	1	1	1	1	1	1	1	1	1	1	1	1	1	1	1	1	1	1	1	1	1	1	1	1	1	1	1	1	1	1	1	1	1
OG0000548	1	1	1	1	1	1	1	1	1	1	1	1	1	1	1	1	1	1	1	1	1	1	1	1	1	1	1	1	1	1	1	1	1	1	1	1	1	1	1
OG0000549	1	1	1	1	1	1	1	1	1	1	1	1	1	1	1	1	1	1	1	1	1	1	1	1	1	1	1	1	1	1	1	1	1	1	1	1	1	1	1
OG0000550	1	1	1	1	1	1	1	1	1	1	1	1	1	1	1	1	1	1	1	1	1	1	1	1	1	1	1	1	1	1	1	1	1	1	1	1	1	1	1
OG0000551	1	1	1	1	1	1	1	1	1	1	1	1	1	1	1	1	1	1	1	1	1	1	1	1	1	1	1	1	1	1	1	1	1	1	1	1	1	1	1
OG0000552	1	1	1	1	1	1	1	1	1	1	1	1	1	1	1	1	1	1	1	1	1	1	1	1	1	1	1	1	1	1	1	1	1	1	1	1	1	1	1
OG0000553	1	1	1	1	1	1	1	1	1	1	1	1	1	1	1	1	1	1	1	1	1	1	1	1	1	1	1	1	1	1	1	1	1	1	1	1	1	1	1
OG0000554	1	1	1	1	1	1	1	1	1	1	1	1	1	1	1	1	1	1	1	1	1	1	1	1	1	1	1	1	1	1	1	1	1	1	1	1	1	1	1
OG0000555	1	1	1	1	1	1	1	1	1	1	1	1	1	1	1	1	1	1	1	1	1	1	1	1	1	1	1	1	1	1	1	1	1	1	1	1	1	1	1
OG0000556	1	1	1	1	1	1	1	1	1	1	1	1	1	1	1	1	1	1	1	1	1	1	1	1	1	1	1	1	1	1	1	1	1	1	1	1	1	1	1
OG0000557	1	1	1	1	1	1	1	1	1	1	1	1	1	1	1	1	1	1	1	1	1	1	1	1	1	1	1	1	1	1	1	1	1	1	1	1	1	1	1
OG0000558	1	1	1	1	1	1	1	1	1	1	1	1	1	1	1	1	1	1	1	1	1	1	1	1	1	1	1	1	1	1	1	1	1	1	1	1	1	1	1
OG0000559	1	1	1	1	1	1	1	1	1	1	1	1	1	1	1	1	1	1	1	1	1	1	1	1	1	1	1	1	1	1	1	1	1	1	1	1	1	1	1
OG0000560	1	1	1	1	1	1	1	1	1	1	1	1	1	1	1	1	1	1	1	1	1	1	1	1	1	1	1	1	1	1	1	1	1	1	1	1	1	1	1
OG0000561	1	1	1	1	1	1	1	1	1	1	1	1	1	1	1	1	1	1	1	1	1	1	1	1	1	1	1	1	1	1	1	1	1	1	1	1	1	1	1
OG0000562	1	1	1	1	1	1	1	1	1	1	1	1	1	1	1	1	1	1	1	1	1	1	1	1	1	1	1	1	1	1	1	1	1	1	1	1	1	1	1
OG0000563	1	1	1	1	1	1	1	1	1	1	1	1	1	1	1	1	1	1	1	1	1	1	1	1	1	1	1	1	1	1	1	1	1	1	1	1	1	1	1
OG0000564	1	1	1	1	1	1	1	1	1	1	1	1	1	1	1	1	1	1	1	1	1	1	1	1	1	1	1	1	1	1	1	1	1	1	1	1	1	1	1
OG0000565	1	1	1	1	1	1	1	1	1	1	1	1	1	1	1	1	1	1	1	1	1	1	1	1	1	1	1	1	1	1	1	1	1	1	1	1	1	1	1
OG0000566	1	1	1	1	1	1	1	1	1	1	1	1	1	1	1	1	1	1	1	1	1	1	1	1	1	1	1	1	1	1	1	1	1	1	1	1	1	1	1
OG0000567	1	1	1	1	1	1	1	1	1	1	1	1	1	1	1	1	1	1	1	1	1	1	1	1	1	1	1	1	1	1	1	1	1	1	1	1	1	1	1
OG0000568	1	1	1	1	1	1	1	1	1	1	1	1	1	1	1	1	1	1	1	1	1	1	1	1	1	1	1	1	1	1	1	1	1	1	1	1	1	1	1
OG0000569	1	1	1	1	1	1	1	1	1	1	1	1	1	1	1	1	1	1	1	1	1	1	1	1	1	1	1	1	1	1	1	1	1	1	1	1	1	1	1
OG0000570	1	1	1	1	1	1	1	1	1	1	1	1	1	1	1	1	1	1	1	1	1	1	1	1	1	1	1	1	1	1	1	1	1	1	1	1	1	1	1
OG0000571	1	1	1	1	1	1	1	1	1	1	1	1	1	1	1	1	1	1	1	1	1	1	1	1	1	1	1	1	1	1	1	1	1	1	1	1	1	1	1
OG0000572	1	1	1	1	1	1	1	1	1	1	1	1	1	1	1	1	1	1	1	1	1	1	1	1	1	1	1	1	1	1	1	1	1	1	1	1	1	1	1
OG0000573	1	1	1	1	1	1	1	1	1	1	1	1	1	1	1	1	1	1	1	1	1	1	1	1	1	1	1	1	1	1	1	1	1	1	1	1	1	1	1
OG0000574	1	1	1	1	1	1	1	1	1	1	1	1	1	1	1	1	1	1	1	1	1	1	1	1	1	1	1	1	1	1	1	1	1	1	1	1	1	1	1
OG0000575	1	1	1	1	1	1	1	1	1	1	1	1	1	1	1	1	1	1	1	1	1	1	1	1	1	1	1	1	1	1	1	1	1	1	1	1	1	1	1
OG0000576	1	1	1	1	1	1	1	1	1	1	1	1	1	1	1	1	1	1	1	1	1	1	1	1	1	1	1	1	1	1	1	1	1	1	1	1	1	1	1
OG0000577	1	1	1	1	1	1	1	1	1	1	1	1	1	1	1	1	1	1	1	1	1	1	1	1	1	1	1	1	1	1	1	1	1	1	1	1	1	1	1
OG0000578	1	1	1	1	1	1	1	1	1	1	1	1	1	1	1	1	1	1	1	1	1	1	1	1	1	1	1	1	1	1	1	1	1	1	1	1	1	1	1
OG0000579	1	1	1	1	1	1	1	1	1	1	1	1	1	1	1	1	1	1	1	1	1	1	1	1	1	1	1	1	1	1	1	1	1	1	1	1	1	1	1
OG0000580	1	1	1	1	1	1	1	1	1	1	1	1	1	1	1	1	1	1	1	1	1	1	1	1	1	1	1	1	1	1	1	1	1	1	1	1	1	1	1
OG0000581	0	1	1	1	1	1	2	1	1	1	1	1	1	1	1	1	1	1	1	1	1	1	1	1	1	1	1	1	1	1	1	1	1	1	1	1	1	1	1
OG0000582	1	1	1	1	1	1	1	1	1	1	1	1	1	1	1	1	1	1	1	1	1	1	1	1	1	1	1	1	1	1	1	1	1	1	1	1	1	1	1
OG0000583	1	1	1	1	1	1	1	1	1	1	1	1	1	1	1	1	1	1	1	1	1	1	1	1	1	1	1	1	1	1	1	1	1	1	1	1	1	1	1
OG0000584	1	1	1	1	1	1	1	1	1	1	1	1	1	1	1	1	1	1	1	1	1	1	1	1	1	1	1	1	1	1	1	1	1	1	1	1	1	1	1
OG0000585	1	1	1	1	1	1	1	1	1	1	1	1	1	1	1	1	1	1	1	1	1	1	1	1	1	1	1	1	1	1	1	1	1	1	1	1	1	1	1
OG0000586	1	1	1	1	1	1	1	1	1	1	1	1	1	1	1	1	1	1	1	1	1	1	1	1	1	1	1	1	1	1	1	1	1	1	1	1	1	1	1
OG0000587	1	1	1	1	1	1	1	1	1	1	1	1	1	1	1	1	1	1	1	1	1	1	1	1	1	1	1	1	1	1	1	1	1	1	1	1	1	1	1
OG0000588	1	1	1	1	1	1	1	1	1	1	1	1	1	1	1	1	1	1	1	1	1	1	1	1	1	1	1	1	1	1	1	1	1	1	1	1	1	1	1
OG0000589	1	1	1	1	1	1	1	1	1	1	1	1	1	1	1	1	1	1	1	1	1	1	1	1	1	1	1	1	1	1	1	1	1	1	1	1	1	1	1
OG0000590	1	1	1	1	1	1	1	1	1	1	1	1	1	1	1	1	1	1	1	1	1	1	1	1	1	1	1	1	1	1	1	1	1	1	1	1	1	1	1
OG0000591	1	1	1	1	1	1	1	1	1	1	1	1	1	1	1	1	1	1	1	1	1	1	1	1	1	1	1	1	1	1	1	1	1	1	1	1	1	1	1
OG0000592	1	1	1	1	1	1	1	1	1	1	1	1	1	1	1	1	1	1	1	1	1	1	1	1	1	1	1	1	1	1	1	1	1	1	1	1	1	1	1
OG0000593	1	1	1	1	1	1	1	1	1	1	1	1	1	1	1	1	1	1	1	1	1	1	1	1	1	1	1	1	1	1	1	1	1	1	1	1	1	1	1
OG0000594	1	1	1	1	1	1	1	1	1	1	1	1	1	1	1	1	1	1	1	1	1	1	1	1	1	1	1	1	1	1	1	1	1	1	1	1	1	1	1
OG0000595	1	1	1	1	1	1	1	1	1	1	1	1	1	1	1	1	1	1	1	1	1	1	1	1	1	1	1	1	1	1	1	1	1	1	1	1	1	1	1
OG0000596	1	1	1	1	1	1	1	1	1	1	1	1	1	1	1	1	1	1	1	1	1	1	1	1	1	1	1	1	1	1	1	1	1	1	1	1	1	1	1
OG0000597	1	1	1	1	1	1	1	1	1	1	1	1	1	1	1	1	1	1	1	1	1	1	1	1	1	1	1	1	1	1	1	1	1	1	1	1	1	1	1
OG0000598	1	1	1	1	1	1	1	1	1	1	1	1	1	1	1	1	1	1	1	1	1	1	1	1	1	1	1	1	1	1	1	1	1	1	1	1	1	1	1
OG0000599	1	1	1	1	1	1	1	1	1	1	1	1	1	1	1	1	1	1	1	1	1	1	1	1	1	1	1	1	1	1	1	1	1	1	1	1	1	1	1
OG0000600	1	1	1	1	1	1	1	1	1	1	1	1	1	1	1	1	1	1	1	1	1	1	1	1	1	1	1	1	1	1	1	1	1	1	1	1	1	1	1
OG0000601	1	1	1	1	1	1	1	1	1	1	1	1	1	1	1	1	1	1	1	1	1	1	1	1	1	1	1	1	1	1	1	1	1	1	1	1	1	1	1
OG0000602	1	1	1	1	1	1	1	1	1	1	1	1	1	1	1	1	1	1	1	1	1	1	1	1	1	1	1	1	1	1	1	1	1	1	1	1	1	1	1
OG0000603	1	1	1	1	1	1	1	1	1	1	1	1	1	1	1	1	1	1	1	1	1	1	1	1	1	1	1	1	1	1	1	1	1	1	1	1	1	1	1
OG0000604	1	1	1	1	1	1	1	1	1	1	1	1	1	1	1	1	1	1	1	1	1	1	1	1	1	1	1	1	1	1	1	1	1	1	1	1	1	1	1
OG0000605	1	1	1	1	1	1	1	1	1	1	1	1	1	1	1	1	1	1	1	1	1	1	1	1	1	1	1	1	1	1	1	1	1	1	1	1	1	1	1
OG0000606	1	1	1	1	1	1	1	1	1	1	1	1	1	1	1	1	1	1	1	1	1	1	1	1	1	1	1	1	1	1	1	1	1	1	1	1	1	1	1
OG0000607	1	1	1	1	1	1	1	1	1	1	1	1	1	1	1	1	1	1	1	1	1	1	1	1	1	1	1	1	1	1	1	1	1	1	1	1	1	1	1
OG0000608	1	1	1	1	1	1	1	1	1	1	1	1	1	1	1	1	1	1	1	1	1	1	1	1	1	1	1	1	1	1	1	1	1	1	1	1	1	1	1
OG0000609	1	1	1	1	1	1	1	1	1	1	1	1	1	1	1	1	1	1	1	1	1	1	1	1	1	1	1	1	1	1	1	1	1	1	1	1	1	1	1
OG0000610	1	1	1	1	1	1	1	1	1	1	1	1	1	1	1	1	1	1	1	1	1	1	1	1	1	1	1	1	1	1	1	1	1	1	1	1	1	1	1
OG0000611	1	1	1	1	1	1	1	1	1	1	1	1	1	1	1	1	1	1	1	1	1	1	1	1	1	1	1	1	1	1	1	1	1	1	1	1	1	1	1
OG0000612	1	1	1	1	1	1	1	1	1	1	1	1	1	1	1	1	1	1	1	1	1	1	1	1	1	1	1	1	1	1	1	1	1	1	1	1	1	1	1
OG0000613	1	1	1	1	1	1	1	1	1	1	1	1	1	1	1	1	1	1	1	1	1	1	1	1	1	1	1	1	1	1	1	1	1	1	1	1	1	1	1
OG0000614	1	1	1	1	1	1	1	1	1	1	1	1	1	1	1	1	1	1	1	1	1	1	1	1	1	1	1	1	1	1	1	1	1	1	1	1	1	1	1
OG0000615	1	1	1	1	1	1	1	1	1	1	1	1	1	1	1	1	1	1	1	1	1	1	1	1	1	1	1	1	1	1	1	1	1	1	1	1	1	1	1
OG0000616	1	1	1	1	1	1	1	1	1	1	1	1	1	1	1	1	1	1	1	1	1	1	1	1	1	1	1	1	1	1	1	1	1	1	1	1	1	1	1
OG0000617	1	1	1	1	1	1	1	1	1	1	1	1	1	1	1	1	1	1	1	1	1	1	1	1	1	1	1	1	1	1	1	1	1	1	1	1	1	1	1
OG0000618	1	1	1	1	1	1	1	1	1	1	1	1	1	1	1	1	1	1	1	1	1	1	1	1	1	1	1	1	1	1	1	1	1	1	1	1	1	1	1
OG0000619	1	1	1	1	1	1	1	1	1	1	1	1	1	1	1	1	1	1	1	1	1	1	1	1	1	1	1	1	1	1	1	1	1	1	1	1	1	1	1
OG0000620	1	1	1	1	1	1	1	1	1	1	1	1	1	1	1	1	1	1	1	1	1	1	1	1	1	1	1	1	1	1	1	1	1	1	1	1	1	1	1
OG0000621	1	1	1	1	1	1	1	1	1	1	1	1	1	1	1	1	1	1	1	1	1	1	1	1	1	1	1	1	1	1	1	1	1	1	1	1	1	1	1
OG0000622	1	1	1	1	1	1	1	1	1	1	1	1	1	1	1	1	1	1	1	1	1	1	1	1	1	1	1	1	1	1	1	1	1	1	1	1	1	1	1
OG0000623	1	1	1	1	1	1	1	1	1	1	1	1	1	1	1	1	1	1	1	1	1	1	1	1	1	1	1	1	1	1	1	1	1	1	1	1	1	1	1
OG0000624	1	1	1	1	1	1	1	1	1	1	1	1	1	1	1	1	1	1	1	1	1	1	1	1	1	1	1	1	1	1	1	1	1	1	1	1	1	1	1
OG0000625	1	1	1	1	1	1	1	1	1	1	1	1	1	1	1	1	1	1	1	1	1	1	1	1	1	1	1	1	1	1	1	1	1	1	1	1	1	1	1
OG0000626	1	1	1	1	1	1	1	1	1	1	1	1	1	1	1	1	1	1	1	1	1	1	1	1	1	1	1	1	1	1	1	1	1	1	1	1	1	1	1
OG0000627	1	1	1	1	1	1	1	1	1	1	1	1	1	1	1	1	1	1	1	1	1	1	1	1	1	1	1	1	1	1	1	1	1	1	1	1	1	1	1
OG0000628	1	1	1	1	1	1	1	1	1	1	1	1	1	1	1	1	1	1	1	1	1	1	1	1	1	1	1	1	1	1	1	1	1	1	1	1	1	1	1
OG0000629	1	1	1	1	1	1	1	1	1	1	1	1	1	1	1	1	1	1	1	1	1	1	1	1	1	1	1	1	1	1	1	1	1	1	1	1	1	1	1
OG0000630	1	1	1	1	1	1	1	1	1	1	1	1	1	1	1	1	1	1	1	1	1	1	1	1	1	1	1	1	1	1	1	1	1	1	1	1	1	1	1
OG0000631	1	1	1	1	1	1	1	1	1	1	1	1	1	1	1	1	1	1	1	1	1	1	1	1	1	1	1	1	1	1	1	1	1	1	1	1	1	1	1
OG0000632	1	1	1	1	1	1	1	1	1	1	1	1	1	1	1	1	1	1	1	1	1	1	1	1	1	1	1	1	1	1	1	1	1	1	1	1	1	1	1
OG0000633	1	1	1	1	1	1	1	1	1	1	1	1	1	1	1	1	1	1	1	1	1	1	1	1	1	1	1	1	1	1	1	1	1	1	1	1	1	1	1
OG0000634	1	1	1	1	1	1	1	1	1	1	1	1	1	1	1	1	1	1	1	1	1	1	1	1	1	1	1	1	1	1	1	1	1	1	1	1	1	1	1
OG0000635	1	1	1	1	1	1	1	1	1	1	1	1	1	1	1	1	1	1	1	1	1	1	1	1	1	1	1	1	1	1	1	1	1	1	1	1	1	1	1
OG0000636	1	1	1	1	1	1	1	1	1	1	1	1	1	1	1	1	1	1	1	1	1	1	1	1	1	1	1	1	1	1	1	1	1	1	1	1	1	1	1
OG0000637	1	1	1	1	1	1	1	1	1	1	1	1	1	1	1	1	1	1	1	1	1	1	1	1	1	1	1	1	1	1	1	1	1	1	1	1	1	1	1
OG0000638	1	1	1	1	1	1	1	1	1	1	1	1	1	1	1	1	1	1	1	1	1	1	1	1	1	1	1	1	1	1	1	1	1	1	1	1	1	1	1
OG0000639	1	1	1	1	1	1	1	1	1	1	1	1	1	1	1	1	1	1	1	1	1	1	1	1	1	1	1	1	1	1	1	1	1	1	1	1	1	1	1
OG0000640	1	1	1	1	1	1	1	1	1	1	1	1	1	1	1	1	1	1	1	1	1	1	1	1	1	1	1	1	1	1	1	1	1	1	1	1	1	1	1
OG0000641	1	1	1	1	1	1	1	1	1	1	1	1	1	1	1	1	1	1	1	1	1	1	1	1	1	1	1	1	1	1	1	1	1	1	1	1	1	1	1
OG0000642	1	1	1	1	1	1	1	1	1	1	1	1	1	1	1	1	1	1	1	1	1	1	1	1	1	1	1	1	1	1	1	1	1	1	1	1	1	1	1
OG0000643	1	1	1	1	1	1	1	1	1	1	1	1	1	1	1	1	1	1	1	1	1	1	1	1	1	1	1	1	1	1	1	1	1	1	1	1	1	1	1
OG0000644	1	1	1	1	1	1	1	1	1	1	1	1	1	1	1	1	1	1	1	1	1	1	1	1	1	1	1	1	1	1	1	1	1	1	1	1	1	1	1
OG0000645	1	1	1	1	1	1	1	1	1	1	1	1	1	1	1	1	1	1	1	1	1	1	1	1	1	1	1	1	1	1	1	1	1	1	1	1	1	1	1
OG0000646	1	1	1	1	1	1	1	1	1	1	1	1	1	1	1	1	1	1	1	1	1	1	1	1	1	1	1	1	1	1	1	1	1	1	1	1	1	1	1
OG0000647	1	1	1	1	1	1	1	1	1	1	1	1	1	1	1	1	1	1	1	1	1	1	1	1	1	1	1	1	1	1	1	1	1	1	1	1	1	1	1
OG0000648	1	1	1	1	1	1	1	1	1	1	1	1	1	1	1	1	1	1	1	1	1	1	1	1	1	1	1	1	1	1	1	1	1	1	1	1	1	1	1
OG0000649	1	1	1	1	1	1	1	1	1	1	1	1	1	1	1	1	1	1	1	1	1	1	1	1	1	1	1	1	1	1	1	1	1	1	1	1	1	1	1
OG0000650	1	1	1	1	1	1	1	1	1	1	1	1	1	1	1	1	1	1	1	1	1	1	1	1	1	1	1	1	1	1	1	1	1	1	1	1	1	1	1
OG0000651	1	1	1	1	1	1	1	1	1	1	1	1	1	1	1	1	1	1	1	1	1	1	1	1	1	1	1	1	1	1	1	1	1	1	1	1	1	1	1
OG0000652	1	1	1	1	1	1	1	1	1	1	1	1	1	1	1	1	1	1	1	1	1	1	1	1	1	1	1	1	1	1	1	1	1	1	1	1	1	1	1
OG0000653	1	1	1	1	1	1	1	1	1	1	1	1	1	1	1	1	1	1	1	1	1	1	1	1	1	1	1	1	1	1	1	1	1	1	1	1	1	1	1
OG0000654	1	1	1	1	1	1	1	1	1	1	1	1	1	1	1	1	1	1	1	1	1	1	1	1	1	1	1	1	1	1	1	1	1	1	1	1	1	1	1
OG0000655	1	1	1	1	1	1	1	1	1	1	1	1	1	1	1	1	1	1	1	1	1	1	1	1	1	1	1	1	1	1	1	1	1	1	1	1	1	1	1
OG0000656	1	1	1	1	1	1	1	1	1	1	1	1	1	1	1	1	1	1	1	1	1	1	1	1	1	1	1	1	1	1	1	1	1	1	1	1	1	1	1
OG0000657	1	1	1	1	1	1	1	1	1	1	1	1	1	1	1	1	1	1	1	1	1	1	1	1	1	1	1	1	1	1	1	1	1	1	1	1	1	1	1
OG0000658	1	1	1	1	1	1	1	1	1	1	1	1	1	1	1	1	1	1	1	1	1	1	1	1	1	1	1	1	1	1	1	1	1	1	1	1	1	1	1
OG0000659	1	1	1	1	1	1	1	1	1	1	1	1	1	1	1	1	1	1	1	1	1	1	1	1	1	1	1	1	1	1	1	1	1	1	1	1	1	1	1
OG0000660	1	1	1	1	1	1	1	1	1	1	1	1	1	1	1	1	1	1	1	1	1	1	1	1	1	1	1	1	1	1	1	1	1	1	1	1	1	1	1
OG0000661	1	1	1	1	1	1	1	1	1	1	1	1	1	1	1	1	1	1	1	1	1	1	1	1	1	1	1	1	1	1	1	1	1	1	1	1	1	1	1
OG0000662	1	1	1	1	1	1	1	1	1	1	1	1	1	1	1	1	1	1	1	1	1	1	1	1	1	1	1	1	1	1	1	1	1	1	1	1	1	1	1
OG0000663	1	1	1	1	1	1	1	1	1	1	1	1	1	1	1	1	1	1	1	1	1	1	1	1	1	1	1	1	1	1	1	1	1	1	1	1	1	1	1
OG0000664	1	1	1	1	1	1	1	1	1	1	1	1	1	1	1	1	1	1	1	1	1	1	1	1	1	1	1	1	1	1	1	1	1	1	1	1	1	1	1
OG0000665	1	1	1	1	1	1	1	1	1	1	1	1	1	1	1	1	1	1	1	1	1	1	1	1	1	1	1	1	1	1	1	1	1	1	1	1	1	1	1
OG0000666	1	1	1	1	1	1	1	1	1	1	1	1	1	1	1	1	1	1	1	1	1	1	1	1	1	1	1	1	1	1	1	1	1	1	1	1	1	1	1
OG0000667	1	1	1	1	1	1	1	1	1	1	1	1	1	1	1	1	1	1	1	1	1	1	1	1	1	1	1	1	1	1	1	1	1	1	1	1	1	1	1
OG0000668	1	1	1	1	1	1	1	1	1	1	1	1	1	1	1	1	1	1	1	1	1	1	1	1	1	1	1	1	1	1	1	1	1	1	1	1	1	1	1
OG0000669	1	1	1	1	1	1	1	1	1	1	1	1	1	1	1	1	1	1	1	1	1	1	1	1	1	1	1	1	1	1	1	1	1	1	1	1	1	1	1
OG0000670	1	1	1	1	1	1	1	1	1	1	1	1	1	1	1	1	1	1	1	1	1	1	1	1	1	1	1	1	1	1	1	1	1	1	1	1	1	1	1
OG0000671	1	1	1	1	1	1	1	1	1	1	1	1	1	1	1	1	1	1	1	1	1	1	1	1	1	1	1	1	1	1	1	1	1	1	1	1	1	1	1
OG0000672	1	1	1	1	1	1	1	1	1	1	1	1	1	1	1	1	1	1	1	1	1	1	1	1	1	1	1	1	1	1	1	1	1	1	1	1	1	1	1
OG0000673	1	1	1	1	1	1	1	1	1	1	1	1	1	1	1	1	1	1	1	1	1	1	1	1	1	1	1	1	1	1	1	1	1	1	1	1	1	1	1
OG0000674	1	1	1	1	1	1	1	1	1	1	1	1	1	1	1	1	1	1	1	1	1	1	1	1	1	1	1	1	1	1	1	1	1	1	1	1	1	1	1
OG0000675	1	1	1	1	1	1	1	1	1	1	1	1	1	1	1	1	1	1	1	1	1	1	1	1	1	1	1	1	1	1	1	1	1	1	1	1	1	1	1
OG0000676	1	1	1	1	1	1	1	1	1	1	1	1	1	1	1	1	1	1	1	1	1	1	1	1	1	1	1	1	1	1	1	1	1	1	1	1	1	1	1
OG0000677	1	1	1	1	1	1	1	1	1	1	1	1	1	1	1	1	1	1	1	1	1	1	1	1	1	1	1	1	1	1	1	1	1	1	1	1	1	1	1
OG0000678	1	1	1	1	1	1	1	1	1	1	1	1	1	1	1	1	1	1	1	1	1	1	1	1	1	1	1	1	1	1	1	1	1	1	1	1	1	1	1
OG0000679	1	1	1	1	1	1	1	1	1	1	1	1	1	1	1	1	1	1	1	1	1	1	1	1	1	1	1	1	1	1	1	1	1	1	1	1	1	1	1
OG0000680	1	1	1	1	1	1	1	1	1	1	1	1	1	1	1	1	1	1	1	1	1	1	1	1	1	1	1	1	1	1	1	1	1	1	1	1	1	1	1
OG0000681	1	1	1	1	1	1	1	1	1	1	1	1	1	1	1	1	1	1	1	1	1	1	1	1	1	1	1	1	1	1	1	1	1	1	1	1	1	1	1
OG0000682	1	1	1	1	1	1	1	1	1	1	1	1	1	1	1	1	1	1	1	1	1	1	1	1	1	1	1	1	1	1	1	1	1	1	1	1	1	1	1
OG0000683	1	1	1	1	1	1	1	1	1	1	1	1	1	1	1	1	1	1	1	1	1	1	1	1	1	1	1	1	1	1	1	1	1	1	1	1	1	1	1
OG0000684	1	1	1	1	1	1	1	1	1	1	1	1	1	1	1	1	1	1	1	1	1	1	1	1	1	1	1	1	1	1	1	1	1	1	1	1	1	1	1
OG0000685	1	1	1	1	1	1	1	1	1	1	1	1	1	1	1	1	1	1	1	1	1	1	1	1	1	1	1	1	1	1	1	1	1	1	1	1	1	1	1
OG0000686	1	1	1	1	1	1	1	1	1	1	1	1	1	1	1	1	1	1	1	1	1	1	1	1	1	1	1	1	1	1	1	1	1	1	1	1	1	1	1
OG0000687	1	1	1	1	1	1	1	1	1	1	1	1	1	1	1	1	1	1	1	1	1	1	1	1	1	1	1	1	1	1	1	1	1	1	1	1	1	1	1
OG0000688	1	1	1	1	1	1	1	1	1	1	1	1	1	1	1	1	1	1	1	1	1	1	1	1	1	1	1	1	1	1	1	1	1	1	1	1	1	1	1
OG0000689	1	1	1	1	1	1	1	1	1	1	1	1	1	1	1	1	1	1	1	1	1	1	1	1	1	1	1	1	1	1	1	1	1	1	1	1	1	1	1
OG0000690	1	1	1	1	1	1	1	1	1	1	1	1	1	1	1	1	1	1	1	1	1	1	1	1	1	1	1	1	1	1	1	1	1	1	1	1	1	1	1
OG0000691	1	1	1	1	1	1	1	1	1	1	1	1	1	1	1	1	1	1	1	1	1	1	1	1	1	1	1	1	1	1	1	1	1	1	1	1	1	1	1
OG0000692	1	1	1	1	1	1	1	1	1	1	1	1	1	1	1	1	1	1	1	1	1	1	1	1	1	1	1	1	1	1	1	1	1	1	1	1	1	1	1
OG0000693	1	1	1	1	1	1	1	1	1	1	1	1	1	1	1	1	1	1	1	1	1	1	1	1	1	1	1	1	1	1	1	1	1	1	1	1	1	1	1
OG0000694	1	1	1	1	1	1	1	1	1	1	1	1	1	1	1	1	1	1	1	1	1	1	1	1	1	1	1	1	1	1	1	1	1	1	1	1	1	1	1
OG0000695	1	1	1	1	1	1	1	1	1	1	1	1	1	1	1	1	1	1	1	1	1	1	1	1	1	1	1	1	1	1	1	1	1	1	1	1	1	1	1
OG0000696	1	1	1	1	1	1	1	1	1	1	1	1	1	1	1	1	1	1	1	1	1	1	1	1	1	1	1	1	1	1	1	1	1	1	1	1	1	1	1
OG0000697	1	1	1	1	1	1	1	1	1	1	1	1	1	1	1	1	1	1	1	1	1	1	1	1	1	1	1	1	1	1	1	1	1	1	1	1	1	1	1
OG0000698	1	1	1	1	1	1	1	1	1	1	1	1	1	1	1	1	1	1	1	1	1	1	1	1	1	1	1	1	1	1	1	1	1	1	1	1	1	1	1
OG0000699	1	1	1	1	1	1	1	1	1	1	1	1	1	1	1	1	1	1	1	1	1	1	1	1	1	1	1	1	1	1	1	1	1	1	1	1	1	1	1
OG0000700	1	1	1	1	1	1	1	1	1	1	1	1	1	1	1	1	1	1	1	1	1	1	1	1	1	1	1	1	1	1	1	1	1	1	1	1	1	1	1
OG0000701	1	1	1	1	1	1	1	1	1	1	1	1	1	1	1	1	1	1	1	1	1	1	1	1	1	1	1	1	1	1	1	1	1	1	1	1	1	1	1
OG0000702	1	1	1	1	1	1	1	1	1	1	1	1	1	1	1	1	1	1	1	1	1	1	1	1	1	1	1	1	1	1	1	1	1	1	1	1	1	1	1
OG0000703	1	1	1	1	1	1	1	1	1	1	1	1	1	1	1	1	1	1	1	1	1	1	1	1	1	1	1	1	1	1	1	1	1	1	1	1	1	1	1
OG0000704	1	1	1	1	1	1	1	1	1	1	1	1	1	1	1	1	1	1	1	1	1	1	1	1	1	1	1	1	1	1	1	1	1	1	1	1	1	1	1
OG0000705	1	1	1	1	1	1	1	1	1	1	1	1	1	1	1	1	1	1	1	1	1	1	1	1	1	1	1	1	1	1	1	1	1	1	1	1	1	1	1
OG0000706	1	1	1	1	1	1	1	1	1	1	1	1	1	1	1	1	1	1	1	1	1	1	1	1	1	1	1	1	1	1	1	1	1	1	1	1	1	1	1
OG0000707	1	1	1	1	1	1	1	1	1	1	1	1	1	1	1	1	1	1	1	1	1	1	1	1	1	1	1	1	1	1	1	1	1	1	1	1	1	1	1
OG0000708	1	1	1	1	1	1	1	1	1	1	1	1	1	1	1	1	1	1	1	1	1	1	1	1	1	1	1	1	1	1	1	1	1	1	1	1	1	1	1
OG0000709	1	1	1	1	1	1	1	1	1	1	1	1	1	1	1	1	1	1	1	1	1	1	1	1	1	1	1	1	1	1	1	1	1	1	1	1	1	1	1
OG0000710	1	1	1	1	1	1	1	1	1	1	1	1	1	1	1	1	1	1	1	1	1	1	1	1	1	1	1	1	1	1	1	1	1	1	1	1	1	1	1
OG0000711	1	1	1	1	1	1	1	1	1	1	1	1	1	1	1	1	1	1	1	1	1	1	1	1	1	1	1	1	1	1	1	1	1	1	1	1	1	1	1
OG0000712	1	1	1	1	1	1	1	1	1	1	1	1	1	1	1	1	1	1	1	1	1	1	1	1	1	1	1	1	1	1	1	1	1	1	1	1	1	1	1
OG0000713	1	1	1	1	1	1	1	1	1	1	1	1	1	1	1	1	1	1	1	1	1	1	1	1	1	1	1	1	1	1	1	1	1	1	1	1	1	1	1
OG0000714	1	1	1	1	1	1	1	1	1	1	1	1	1	1	1	1	1	1	1	1	1	1	1	1	1	1	1	1	1	1	1	1	1	1	1	1	1	1	1
OG0000715	1	1	1	1	1	1	1	1	1	1	1	1	1	1	1	1	1	1	1	1	1	1	1	1	1	1	1	1	1	1	1	1	1	1	1	1	1	1	1
OG0000716	1	1	1	1	1	1	1	1	1	1	1	1	1	1	1	1	1	1	1	1	1	1	1	1	1	1	1	1	1	1	1	1	1	1	1	1	1	1	1
OG0000717	1	1	1	1	1	1	1	1	1	1	1	1	1	1	1	1	1	1	1	1	1	1	1	1	1	1	1	1	1	1	1	1	1	1	1	1	1	1	1
OG0000718	1	1	1	1	1	1	1	1	1	1	1	1	1	1	1	1	1	1	1	1	1	1	1	1	1	1	1	1	1	1	1	1	1	1	1	1	1	1	1
OG0000719	1	1	1	1	1	1	1	1	1	1	1	1	1	1	1	1	1	1	1	1	1	1	1	1	1	1	1	1	1	1	1	1	1	1	1	1	1	1	1
OG0000720	1	1	1	1	1	1	1	1	1	1	1	1	1	1	1	1	1	1	1	1	1	1	1	1	1	1	1	1	1	1	1	1	1	1	1	1	1	1	1
OG0000721	1	1	1	1	1	1	1	1	1	1	1	1	1	1	1	1	1	1	1	1	1	1	1	1	1	1	1	1	1	1	1	1	1	1	1	1	1	1	1
OG0000722	1	1	1	1	1	1	1	1	1	1	1	1	1	1	1	1	1	1	1	1	1	1	1	1	1	1	1	1	1	1	1	1	1	1	1	1	1	1	1
OG0000723	1	1	1	1	1	1	1	1	1	1	1	1	1	1	1	1	1	1	1	1	1	1	1	1	1	1	1	1	1	1	1	1	1	1	1	1	1	1	1
OG0000724	1	1	1	1	1	1	1	1	1	1	1	1	1	1	1	1	1	1	1	1	1	1	1	1	1	1	1	1	1	1	1	1	1	1	1	1	1	1	1
OG0000725	1	1	1	1	1	1	1	1	1	1	1	1	1	1	1	1	1	1	1	1	1	1	1	1	1	1	1	1	1	1	1	1	1	1	1	1	1	1	1
OG0000726	1	1	1	1	1	1	1	1	1	1	1	1	1	1	1	1	1	1	1	1	1	1	1	1	1	1	1	1	1	1	1	1	1	1	1	1	1	1	1
OG0000727	1	1	1	1	1	1	1	1	1	1	1	1	1	1	1	1	1	1	1	1	1	1	1	1	1	1	1	1	1	1	1	1	1	1	1	1	1	1	1
OG0000728	1	1	1	1	1	1	1	1	1	1	1	1	1	1	1	1	1	1	1	1	1	1	1	1	1	1	1	1	1	1	1	1	1	1	1	1	1	1	1
OG0000729	1	1	1	1	1	1	1	1	1	1	1	1	1	1	1	1	1	1	1	1	1	1	1	1	1	1	1	1	1	1	1	1	1	1	1	1	1	1	1
OG0000730	1	1	1	1	1	1	1	1	1	1	1	1	1	1	1	1	1	1	1	1	1	1	1	1	1	1	1	1	1	1	1	1	1	1	1	1	1	1	1
OG0000731	1	1	1	1	1	1	1	1	1	1	1	1	1	1	1	1	1	1	1	1	1	1	1	1	1	1	1	1	1	1	1	1	1	1	1	1	1	1	1
OG0000732	1	1	1	1	1	1	1	1	1	1	1	1	1	1	1	1	1	1	1	1	1	1	1	1	1	1	1	1	1	1	1	1	1	1	1	1	1	1	1
OG0000733	1	1	1	1	1	1	1	1	1	1	1	1	1	1	1	1	1	1	1	1	1	1	1	1	1	1	1	1	1	1	1	1	1	1	1	1	1	1	1
OG0000734	1	1	1	1	1	1	1	1	1	1	1	1	1	1	1	1	1	1	1	1	1	1	1	1	1	1	1	1	1	1	1	1	1	1	1	1	1	1	1
OG0000735	1	1	1	1	1	1	1	1	1	1	1	1	1	1	1	1	1	1	1	1	1	1	1	1	1	1	1	1	1	1	1	1	1	1	1	1	1	1	1
OG0000736	1	1	1	1	1	1	1	1	1	1	1	1	1	1	1	1	1	1	1	1	1	1	1	1	1	1	1	1	1	1	1	1	1	1	1	1	1	1	1
OG0000737	1	1	1	1	1	1	1	1	1	1	1	1	1	1	1	1	1	1	1	1	1	1	1	1	1	1	1	1	1	1	1	1	1	1	1	1	1	1	1
OG0000738	1	1	1	1	1	1	1	1	1	1	1	1	1	1	1	1	1	1	1	1	1	1	1	1	1	1	1	1	1	1	1	1	1	1	1	1	1	1	1
OG0000739	1	1	1	1	1	1	1	1	1	1	1	1	1	1	1	1	1	1	1	1	1	1	1	1	1	1	1	1	1	1	1	1	1	1	1	1	1	1	1
OG0000740	1	1	1	1	1	1	1	1	1	1	1	1	1	1	1	1	1	1	1	1	1	1	1	1	1	1	1	1	1	1	1	1	1	1	1	1	1	1	1
OG0000741	1	1	1	1	1	1	1	1	1	1	1	1	1	1	1	1	1	1	1	1	1	1	1	1	1	1	1	1	1	1	1	1	1	1	1	1	1	1	1
OG0000742	1	1	1	1	1	1	1	1	1	1	1	1	1	1	1	1	1	1	1	1	1	1	1	1	1	1	1	1	1	1	1	1	1	1	1	1	1	1	1
OG0000743	1	1	1	1	1	1	1	1	1	1	1	1	1	1	1	1	1	1	1	1	1	1	1	1	1	1	1	1	1	1	1	1	1	1	1	1	1	1	1
OG0000744	1	1	1	1	1	1	1	1	1	1	1	1	1	1	1	1	1	1	1	1	1	1	1	1	1	1	1	1	1	1	1	1	1	1	1	1	1	1	1
OG0000745	1	1	1	1	1	1	1	1	1	1	1	1	1	1	1	1	1	1	1	1	1	1	1	1	1	1	1	1	1	1	1	1	1	1	1	1	1	1	1
OG0000746	1	1	1	1	1	1	1	1	1	1	1	1	1	1	1	1	1	1	1	1	1	1	1	1	1	1	1	1	1	1	1	1	1	1	1	1	1	1	1
OG0000747	1	1	1	1	1	1	1	1	1	1	1	1	1	1	1	1	1	1	1	1	1	1	1	1	1	1	1	1	1	1	1	1	1	1	1	1	1	1	1
OG0000748	1	1	1	1	1	1	1	1	1	1	1	1	1	1	1	1	1	1	1	1	1	1	1	1	1	1	1	1	1	1	1	1	1	1	1	1	1	1	1
OG0000749	1	1	1	1	1	1	1	1	1	1	1	1	1	1	1	1	1	1	1	1	1	1	1	1	1	1	1	1	1	1	1	1	1	1	1	1	1	1	1
OG0000750	1	1	1	1	1	1	1	1	1	1	1	1	1	1	1	1	1	1	1	1	1	1	1	1	1	1	1	1	1	1	1	1	1	1	1	1	1	1	1
OG0000751	1	1	1	1	1	1	1	1	1	1	1	1	1	1	1	1	1	1	1	1	1	1	1	1	1	1	1	1	1	1	1	1	1	1	1	1	1	1	1
OG0000752	1	1	1	1	1	1	1	1	1	1	1	1	1	1	1	1	1	1	1	1	1	1	1	1	1	1	1	1	1	1	1	1	1	1	1	1	1	1	1
OG0000753	1	1	1	1	1	1	1	1	1	1	1	1	1	1	1	1	1	1	1	1	1	1	1	1	1	1	1	1	1	1	1	1	1	1	1	1	1	1	1
OG0000754	1	1	1	1	1	1	1	1	1	1	1	1	1	1	1	1	1	1	1	1	1	1	1	1	1	1	1	1	1	1	1	1	1	1	1	1	1	1	1
OG0000755	1	1	1	1	1	1	1	1	1	1	1	1	1	1	1	1	1	1	1	1	1	1	1	1	1	1	1	1	1	1	1	1	1	1	1	1	1	1	1
OG0000756	1	1	1	1	1	1	1	1	1	1	1	1	1	1	1	1	1	1	1	1	1	1	1	1	1	1	1	1	1	1	1	1	1	1	1	1	1	1	1
OG0000757	1	1	1	1	1	1	1	1	1	1	1	1	1	1	1	1	1	1	1	1	1	1	1	1	1	1	1	1	1	1	1	1	1	1	1	1	1	1	1
OG0000758	1	1	1	1	1	1	1	1	1	1	1	1	1	1	1	1	1	1	1	1	1	1	1	1	1	1	1	1	1	1	1	1	1	1	1	1	1	1	1
OG0000759	1	1	1	1	1	1	1	1	1	1	1	1	1	1	1	1	1	1	1	1	1	1	1	1	1	1	1	1	1	1	1	1	1	1	1	1	1	1	1
OG0000760	1	1	1	1	1	1	1	1	1	1	1	1	1	1	1	1	1	1	1	1	1	1	1	1	1	1	1	1	1	1	1	1	1	1	1	1	1	1	1
OG0000761	1	1	1	1	1	1	1	1	1	1	1	1	1	1	1	1	1	1	1	1	1	1	1	1	1	1	1	1	1	1	1	1	1	1	1	1	1	1	1
OG0000762	1	1	1	1	1	1	1	1	1	1	1	1	1	1	1	1	1	1	1	1	1	1	1	1	1	1	1	1	1	1	1	1	1	1	1	1	1	1	1
OG0000763	1	1	1	1	1	1	1	1	1	1	1	1	1	1	1	1	1	1	1	1	1	1	1	1	1	1	1	1	1	1	1	1	1	1	1	1	1	1	1
OG0000764	1	1	1	1	1	1	1	1	1	1	1	1	1	1	1	1	1	1	1	1	1	1	1	1	1	1	1	1	1	1	1	1	1	1	1	1	1	1	1
OG0000765	1	1	1	1	1	1	1	1	1	1	1	1	1	1	1	1	1	1	1	1	1	1	1	1	1	1	1	1	1	1	1	1	1	1	1	1	1	1	1
OG0000766	1	1	1	1	1	1	1	1	1	1	1	1	1	1	1	1	1	1	1	1	1	1	1	1	1	1	1	1	1	1	1	1	1	1	1	1	1	1	1
OG0000767	1	1	1	1	1	1	1	1	1	1	1	1	1	1	1	1	1	1	1	1	1	1	1	1	1	1	1	1	1	1	1	1	1	1	1	1	1	1	1
OG0000768	1	1	1	1	1	1	1	1	1	1	1	1	1	1	1	1	1	1	1	1	1	1	1	1	1	1	1	1	1	1	1	1	1	1	1	1	1	1	1
OG0000769	1	1	1	1	1	1	1	1	1	1	1	1	1	1	1	1	1	1	1	1	1	1	1	1	1	1	1	1	1	1	1	1	1	1	1	1	1	1	1
OG0000770	1	1	1	1	1	1	1	1	1	1	1	1	1	1	1	1	1	1	1	1	1	1	1	1	1	1	1	1	1	1	1	1	1	1	1	1	1	1	1
OG0000771	1	1	1	1	1	1	1	1	1	1	1	1	1	1	1	1	1	1	1	1	1	1	1	1	1	1	1	1	1	1	1	1	1	1	1	1	1	1	1
OG0000772	1	1	1	1	1	1	1	1	1	1	1	1	1	1	1	1	1	1	1	1	1	1	1	1	1	1	1	1	1	1	1	1	1	1	1	1	1	1	1
OG0000773	1	1	1	1	1	1	1	1	1	1	1	1	1	1	1	1	1	1	1	1	1	1	1	1	1	1	1	1	1	1	1	1	1	1	1	1	1	1	1
OG0000774	1	1	1	1	1	1	1	1	1	1	1	1	1	1	1	1	1	1	1	1	1	1	1	1	1	1	1	1	1	1	1	1	1	1	1	1	1	1	1
OG0000775	1	1	1	1	1	1	1	1	1	1	1	1	1	1	1	1	1	1	1	1	1	1	1	1	1	1	1	1	1	1	1	1	1	1	1	1	1	1	1
OG0000776	2	1	1	1	1	1	1	1	1	1	1	1	0	1	1	1	1	1	1	1	1	1	1	1	1	1	1	1	1	1	1	1	1	1	1	1	1	1	2
OG0000777	1	1	1	1	1	1	1	1	1	1	1	1	1	1	1	1	1	1	1	1	1	1	1	1	1	1	1	1	1	1	1	1	1	1	1	1	1	1	1
OG0000778	1	1	1	1	1	1	1	1	1	1	1	1	1	1	1	1	1	1	1	1	1	1	1	1	1	1	1	1	1	1	1	1	1	1	1	1	1	1	1
OG0000779	1	1	1	1	1	1	1	1	1	1	1	1	1	1	1	1	1	1	1	1	1	1	1	1	1	1	1	1	1	1	1	1	1	1	1	1	1	1	1
OG0000780	1	1	1	1	1	1	1	1	1	1	1	1	1	1	1	1	1	1	1	1	1	1	1	1	1	1	1	1	1	1	1	1	1	1	1	1	1	1	1
OG0000781	1	1	1	1	1	1	1	1	1	1	1	1	1	1	1	1	1	1	1	1	1	1	1	1	1	1	1	1	1	1	1	1	1	1	1	1	1	1	1
OG0000782	1	1	1	1	1	1	1	1	1	1	1	1	1	1	1	1	1	1	1	1	1	1	1	1	1	1	1	1	1	1	1	1	1	1	1	1	1	1	1
OG0000783	1	1	1	1	1	1	1	1	1	1	1	1	1	1	1	1	1	1	1	1	1	1	1	1	1	1	1	1	1	1	1	1	1	1	1	1	1	1	1
OG0000784	1	1	1	1	1	1	1	1	1	1	1	1	1	1	1	1	1	1	1	1	1	1	1	1	1	1	1	1	1	1	1	1	1	1	1	1	1	1	1
OG0000785	1	1	1	1	1	1	1	1	1	1	1	1	1	1	1	1	1	1	1	1	1	1	1	1	1	1	1	1	1	1	1	1	1	1	1	1	1	1	1
OG0000786	1	1	1	1	1	1	1	1	1	1	1	1	1	1	1	1	1	1	1	1	1	1	1	1	1	1	1	1	1	1	1	1	1	1	1	1	1	1	1
OG0000787	1	1	1	1	1	1	1	1	1	1	1	1	1	1	1	1	1	1	1	1	1	1	1	1	1	1	1	1	1	1	1	1	1	1	1	1	1	1	1
OG0000788	1	1	1	1	1	1	1	1	1	1	1	1	1	1	1	1	1	1	1	1	1	1	1	1	1	1	1	1	1	1	1	1	1	1	1	1	1	1	1
OG0000789	1	1	1	1	1	1	1	1	1	1	1	1	1	1	1	1	1	1	1	1	1	1	1	1	1	1	1	1	1	1	1	1	1	1	1	1	1	1	1
OG0000790	1	1	1	1	1	1	1	1	1	1	1	1	1	1	1	1	1	1	1	1	1	1	1	1	1	1	1	1	1	1	1	1	1	1	1	1	1	1	1
OG0000791	1	1	1	1	1	1	1	1	1	1	1	1	1	1	1	1	1	1	1	1	1	1	1	1	1	1	1	1	1	1	1	1	1	1	1	1	1	1	1
OG0000792	1	1	1	1	1	1	1	1	1	1	1	1	1	1	1	1	1	1	1	1	1	1	1	1	1	1	1	1	1	1	1	1	1	1	1	1	1	1	1
OG0000793	1	1	1	1	1	1	1	1	1	1	1	1	1	1	1	1	1	1	1	1	1	1	1	1	1	1	1	1	1	1	1	1	1	1	1	1	1	1	1
OG0000794	1	1	1	1	1	1	1	1	1	1	1	1	1	1	1	1	1	1	1	1	1	1	1	1	1	1	1	1	1	1	1	1	1	1	1	1	1	1	1
OG0000795	1	1	1	1	1	1	1	1	1	1	1	1	1	1	1	1	1	1	1	1	1	1	1	1	1	1	1	1	1	1	1	1	1	1	1	1	1	1	1
OG0000796	1	1	1	1	1	1	1	1	1	1	1	1	1	1	1	1	1	1	1	1	1	1	1	1	1	1	1	1	1	1	1	1	1	1	1	1	1	1	1
OG0000797	1	1	1	1	1	1	1	1	1	1	1	1	1	1	1	1	1	1	1	1	1	1	1	1	1	1	1	1	1	1	1	1	1	1	1	1	1	1	1
OG0000798	1	1	1	1	1	1	1	1	1	1	1	1	1	1	1	1	1	1	1	1	1	1	1	1	1	1	1	1	1	1	1	1	1	1	1	1	1	1	1
OG0000799	1	1	1	1	1	1	1	1	1	1	1	1	1	1	1	1	1	1	1	1	1	1	1	1	1	1	1	1	1	1	1	1	1	1	1	1	1	1	1
OG0000800	1	1	1	1	1	1	1	1	1	1	1	1	1	1	1	1	1	1	1	1	1	1	1	1	1	1	1	1	1	1	1	1	1	1	1	1	1	1	1
OG0000801	1	1	1	1	1	1	1	1	1	1	1	1	1	1	1	1	1	1	1	1	1	1	1	1	1	1	1	1	1	1	1	1	1	1	1	1	1	1	1
OG0000802	1	1	1	1	1	1	1	1	1	1	1	1	1	1	1	1	1	1	1	1	1	1	1	1	1	1	1	1	1	1	1	1	1	1	1	1	1	1	1
OG0000803	1	1	1	1	1	1	1	1	1	1	1	1	1	1	1	1	1	1	1	1	1	1	1	1	1	1	1	1	1	1	1	1	1	1	1	1	1	1	1
OG0000804	1	1	1	1	1	1	1	1	1	1	1	1	1	1	1	1	1	1	1	1	1	1	1	1	1	1	1	1	1	1	1	1	1	1	1	1	1	1	1
OG0000805	1	1	1	1	1	1	1	1	1	1	1	1	1	1	1	1	1	1	1	1	1	1	1	1	1	1	1	1	1	1	1	1	1	1	1	1	1	1	1
OG0000806	1	1	1	1	1	1	1	1	1	1	1	1	1	1	1	1	1	1	1	1	1	1	1	1	1	1	1	1	1	1	1	1	1	1	1	1	1	1	1
OG0000807	1	1	1	1	1	1	1	1	1	1	1	1	1	1	1	1	1	1	1	1	1	1	1	1	1	1	1	1	1	1	1	1	1	1	1	1	1	1	1
OG0000808	1	1	1	1	1	1	1	1	1	1	1	1	1	1	1	1	1	1	1	1	1	1	1	1	1	1	1	1	1	1	1	1	1	1	1	1	1	1	1
OG0000809	1	1	1	1	1	1	1	1	1	1	1	1	1	1	1	1	1	1	1	1	1	1	1	1	1	1	1	1	1	1	1	1	1	1	1	1	1	1	1
OG0000810	1	1	1	1	1	1	1	1	1	1	1	1	1	1	1	1	1	1	1	1	1	1	1	1	1	1	1	1	1	1	1	1	1	1	1	1	1	1	1
OG0000811	1	1	1	1	1	1	1	1	1	1	1	1	1	1	1	1	1	1	1	1	1	1	1	1	1	1	1	1	1	1	1	1	1	1	1	1	1	1	1
OG0000812	1	1	1	1	1	1	1	1	1	1	1	1	1	1	1	1	1	1	1	1	1	1	1	1	1	1	1	1	1	1	1	1	1	1	1	1	1	1	1
OG0000813	1	1	1	1	1	1	1	1	1	1	1	1	1	1	1	1	1	1	1	1	1	1	1	1	1	1	1	1	1	1	1	1	1	1	1	1	1	1	1
OG0000814	1	1	1	1	1	1	1	1	1	1	1	1	1	1	1	1	1	1	1	1	1	1	1	1	1	1	1	1	1	1	1	1	1	1	1	1	1	1	1
OG0000815	1	1	1	1	1	1	1	1	1	1	1	1	1	1	1	1	1	1	1	1	1	1	1	1	1	1	1	1	1	1	1	1	1	1	1	1	1	1	1
OG0000816	1	1	1	1	1	1	1	1	1	1	1	1	1	1	1	1	1	1	1	1	1	1	1	1	1	1	1	1	1	1	1	1	1	1	1	1	1	1	1
OG0000817	1	1	1	1	1	1	1	1	1	1	1	1	1	1	1	1	1	1	1	1	1	1	1	1	1	1	1	1	1	1	1	1	1	1	1	1	1	1	1
OG0000818	1	1	1	1	1	1	1	1	1	1	1	1	1	1	1	1	1	1	1	1	1	1	1	1	1	1	1	1	1	1	1	1	1	1	1	1	1	1	1
OG0000819	1	1	1	1	1	1	1	1	1	1	1	1	1	1	1	1	1	1	1	1	1	1	1	1	1	1	1	1	1	1	1	1	1	1	1	1	1	1	1
OG0000820	1	1	1	1	1	1	1	1	1	1	1	1	1	1	1	1	1	1	1	1	1	1	1	1	1	1	1	1	1	1	1	1	1	1	1	1	1	1	1
OG0000821	1	1	1	1	1	1	1	1	1	1	1	1	1	1	1	1	1	1	1	1	1	1	1	1	1	1	1	1	1	1	1	1	1	1	1	1	1	1	1
OG0000822	1	1	1	1	1	1	1	1	1	1	1	1	1	1	1	1	1	1	1	1	1	1	1	1	1	1	1	1	1	1	1	1	1	1	1	1	1	1	1
OG0000823	1	1	1	1	1	1	1	1	1	1	1	1	1	1	1	1	1	1	1	1	1	1	1	1	1	1	1	1	1	1	1	1	1	1	1	1	1	1	1
OG0000824	1	1	1	1	1	1	1	1	1	1	1	1	1	1	1	1	1	1	1	1	1	1	1	1	1	1	1	1	1	1	1	1	1	1	1	1	1	1	1
OG0000825	1	1	1	1	1	1	1	1	1	1	1	1	1	1	1	1	1	1	1	1	1	1	1	1	1	1	1	1	1	1	1	1	1	1	1	1	1	1	1
OG0000826	1	1	1	1	1	1	1	1	1	1	1	1	1	1	1	1	1	1	1	1	1	1	1	1	1	1	1	1	1	1	1	1	1	1	1	1	1	1	1
OG0000827	1	1	1	1	1	1	1	1	1	1	1	1	1	1	1	1	1	1	1	1	1	1	1	1	1	1	1	1	1	1	1	1	1	1	1	1	1	1	1
OG0000828	1	1	1	1	1	1	1	1	1	1	1	1	1	1	1	1	1	1	1	1	1	1	1	1	1	1	1	1	1	1	1	1	1	1	1	1	1	1	1
OG0000829	1	1	1	1	1	1	1	1	1	1	1	1	1	1	1	1	1	1	1	1	1	1	1	1	1	1	1	1	1	1	1	1	1	1	1	1	1	1	1
OG0000830	1	1	1	1	1	1	1	1	1	1	1	1	1	1	1	1	1	1	1	1	1	1	1	1	1	1	1	1	1	1	1	1	1	1	1	1	1	1	1
OG0000831	1	1	1	1	1	1	1	1	1	1	1	1	1	1	1	1	1	1	1	1	1	1	1	1	1	1	1	1	1	1	1	1	1	1	1	1	1	1	1
OG0000832	1	1	1	1	1	1	1	1	1	1	1	1	1	1	1	1	1	1	1	1	1	1	1	1	1	1	1	1	1	1	1	1	1	1	1	1	1	1	1
OG0000833	1	1	1	1	1	1	1	1	1	1	1	1	1	1	1	1	1	1	1	1	1	1	1	1	1	1	1	1	1	1	1	1	1	1	1	1	1	1	1
OG0000834	1	1	1	1	1	1	1	1	1	1	1	1	1	1	1	1	1	1	1	1	1	1	1	1	1	1	1	1	1	1	1	1	1	1	1	1	1	1	1
OG0000835	1	1	1	1	1	1	1	1	1	1	1	1	1	1	1	1	1	1	1	1	1	1	1	1	1	1	1	1	1	1	1	1	1	1	1	1	1	1	1
OG0000836	1	1	1	1	1	1	1	1	1	1	1	1	1	1	1	1	1	1	1	1	1	1	1	1	1	1	1	1	1	1	1	1	1	1	1	1	1	1	1
OG0000837	1	1	1	1	1	1	1	1	1	1	1	1	1	1	1	1	1	1	1	1	1	1	1	1	1	1	1	1	1	1	1	1	1	1	1	1	1	1	1
OG0000838	1	1	1	1	1	1	1	1	1	1	1	1	1	1	1	1	1	1	1	1	1	1	1	1	1	1	1	1	1	1	1	1	1	1	1	1	1	1	1
OG0000839	1	1	1	1	1	1	1	1	1	1	1	1	1	1	1	1	1	1	1	1	1	1	1	1	1	1	1	1	1	1	1	1	1	1	1	1	1	1	1
OG0000840	1	1	1	1	1	1	1	1	1	1	1	1	1	1	1	1	1	1	1	1	1	1	1	1	1	1	1	1	1	1	1	1	1	1	1	1	1	1	1
OG0000841	1	1	1	1	1	1	1	1	1	1	1	1	1	1	1	1	1	1	1	1	1	1	1	1	1	1	1	1	1	1	1	1	1	1	1	1	1	1	1
OG0000842	1	1	1	1	1	1	1	1	1	1	1	1	1	1	1	1	1	1	1	1	1	1	1	1	1	1	1	1	1	1	1	1	1	1	1	1	1	1	1
OG0000843	1	1	1	1	1	1	1	1	1	1	1	1	1	1	1	1	1	1	1	1	1	1	1	1	1	1	1	1	1	1	1	1	1	1	1	1	1	1	1
OG0000844	1	1	1	1	1	1	1	1	1	1	1	1	1	1	1	1	1	1	1	1	1	1	1	1	1	1	1	1	1	1	1	1	1	1	1	1	1	1	1
OG0000845	1	1	1	1	1	1	1	1	1	1	1	1	1	1	1	1	1	1	1	1	1	1	1	1	1	1	1	1	1	1	1	1	1	1	1	1	1	1	1
OG0000846	1	1	1	1	1	1	1	1	1	1	1	1	1	1	1	1	1	1	1	1	1	1	1	1	1	1	1	1	1	1	1	1	1	1	1	1	1	1	1
OG0000847	1	1	1	1	1	1	1	1	1	1	1	1	1	1	1	1	1	1	1	1	1	1	1	1	1	1	1	1	1	1	1	1	1	1	1	1	1	1	1
OG0000848	1	1	1	1	1	1	1	1	1	1	1	1	1	1	1	1	1	1	1	1	1	1	1	1	1	1	1	1	1	1	1	1	1	1	1	1	1	1	1
OG0000849	1	1	1	1	1	1	1	1	1	1	1	1	1	1	1	1	1	1	1	1	1	1	1	1	1	1	1	1	1	1	1	1	1	1	1	1	1	1	1
OG0000850	1	1	1	1	1	1	1	1	1	1	1	1	1	1	1	1	1	1	1	1	1	1	1	1	1	1	1	1	1	1	1	1	1	1	1	1	1	1	1
OG0000851	1	1	1	1	1	1	1	1	1	1	1	1	1	1	1	1	1	1	1	1	1	1	1	1	1	1	1	1	1	1	1	1	1	1	1	1	1	1	1
OG0000852	1	1	1	1	1	1	1	1	1	1	1	1	1	1	1	1	1	1	1	1	1	1	1	1	1	1	1	1	1	1	1	1	1	1	1	1	1	1	1
OG0000853	1	1	1	1	1	1	1	1	1	1	1	1	1	1	1	1	1	1	1	1	1	1	1	1	1	1	1	1	1	1	1	1	1	1	1	1	1	1	1
OG0000854	1	1	1	1	1	1	1	1	1	1	1	1	1	1	1	1	1	1	1	1	1	1	1	1	1	1	1	1	1	1	1	1	1	1	1	1	1	1	1
OG0000855	1	1	1	1	1	1	1	1	1	1	1	1	1	1	1	1	1	1	1	1	1	1	1	1	1	1	1	1	1	1	1	1	1	1	1	1	1	1	1
OG0000856	1	1	1	1	1	1	1	1	1	1	1	1	1	1	1	1	1	1	1	1	1	1	1	1	1	1	1	1	1	1	1	1	1	1	1	1	1	1	1
OG0000857	1	1	1	1	1	1	1	1	1	1	1	1	1	1	1	1	1	1	1	1	1	1	1	1	1	1	1	1	1	1	1	1	1	1	1	1	1	1	1
OG0000858	1	1	1	1	1	1	1	1	1	1	1	1	1	1	1	1	1	1	1	1	1	1	1	1	1	1	1	1	1	1	1	1	1	1	1	1	1	1	1
OG0000859	1	1	1	1	1	1	1	1	1	1	1	1	1	1	1	1	1	1	1	1	1	1	1	1	1	1	1	1	1	1	1	1	1	1	1	1	1	1	1
OG0000860	1	1	1	1	1	1	1	1	1	1	1	1	1	1	1	1	1	1	1	1	1	1	1	1	1	1	1	1	1	1	1	1	1	1	1	1	1	1	1
OG0000861	1	1	1	1	1	1	1	1	1	1	1	1	1	1	1	1	1	1	1	1	1	1	1	1	1	1	1	1	1	1	1	1	1	1	1	1	1	1	1
OG0000862	1	1	1	1	1	1	1	1	1	1	1	1	1	1	1	1	1	1	1	1	1	1	1	1	1	1	1	1	1	1	1	1	1	1	1	1	1	1	1
OG0000863	1	1	1	1	1	1	1	1	1	1	1	1	1	1	1	1	1	1	1	1	1	1	1	1	1	1	1	1	1	1	1	1	1	1	1	1	1	1	1
OG0000864	1	1	1	1	1	1	1	1	1	1	1	1	1	1	1	1	1	1	1	1	1	1	1	1	1	1	1	1	1	1	1	1	1	1	1	1	1	1	1
OG0000865	1	1	1	1	1	1	1	1	1	1	1	1	1	1	1	1	1	1	1	1	1	1	1	1	1	1	1	1	1	1	1	1	1	1	1	1	1	1	1
OG0000866	1	1	1	1	1	1	1	1	1	1	1	1	1	1	1	1	1	1	1	1	1	1	1	1	1	1	1	1	1	1	1	1	1	1	1	1	1	1	1
OG0000867	1	1	1	1	1	1	1	1	1	1	1	1	1	1	1	1	1	1	1	1	1	1	1	1	1	1	1	1	1	1	1	1	1	1	1	1	1	1	1
OG0000868	1	1	1	1	1	1	1	1	1	1	1	1	1	1	1	1	1	1	1	1	1	1	1	1	1	1	1	1	1	1	1	1	1	1	1	1	1	1	1
OG0000869	1	1	1	1	1	1	1	1	1	1	1	1	1	1	1	1	1	1	1	1	1	1	1	1	1	1	1	1	1	1	1	1	1	1	1	1	1	1	1
OG0000870	1	1	1	1	1	1	1	1	1	1	1	1	1	1	1	1	1	1	1	1	1	1	1	1	1	1	1	1	1	1	1	1	1	1	1	1	1	1	1
OG0000871	1	1	1	1	1	1	1	1	1	1	1	1	1	1	1	1	1	1	1	1	1	1	1	1	1	1	1	1	1	1	1	1	1	1	1	1	1	1	1
OG0000872	1	1	1	1	1	1	1	1	1	1	1	1	1	1	1	1	1	1	1	1	1	1	1	1	1	1	1	1	1	1	1	1	1	1	1	1	1	1	1
OG0000873	1	1	1	1	1	1	1	1	1	1	1	1	1	1	1	1	1	1	1	1	1	1	1	1	1	1	1	1	1	1	1	1	1	1	1	1	1	1	1
OG0000874	1	1	1	1	1	1	1	1	1	1	1	1	1	1	1	1	1	1	1	1	1	1	1	1	1	1	1	1	1	1	1	1	1	1	1	1	1	1	1
OG0000875	1	1	1	1	1	1	1	1	1	1	1	1	1	1	1	1	1	1	1	1	1	1	1	1	1	1	1	1	1	1	1	1	1	1	1	1	1	1	1
OG0000876	1	1	1	1	1	1	1	1	1	1	1	1	1	1	1	1	1	1	1	1	1	1	1	1	1	1	1	1	1	1	1	1	1	1	1	1	1	1	1
OG0000877	1	1	1	1	1	1	1	1	1	1	1	1	1	1	1	1	1	1	1	1	1	1	1	1	1	1	1	1	1	1	1	1	1	1	1	1	1	1	1
OG0000878	1	1	1	1	1	1	1	1	1	1	1	1	1	1	1	1	1	1	1	1	1	1	1	1	1	1	1	1	1	1	1	1	1	1	1	1	1	1	1
OG0000879	1	1	1	1	1	1	1	1	1	1	1	1	1	1	1	1	1	1	1	1	1	1	1	1	1	1	1	1	1	1	1	1	1	1	1	1	1	1	1
OG0000880	1	1	1	1	1	1	1	1	1	1	1	1	1	1	1	1	1	1	1	1	1	1	1	1	1	1	1	1	1	1	1	1	1	1	1	1	1	1	1
OG0000881	1	1	1	1	1	1	1	1	1	1	1	1	1	1	1	1	1	1	1	1	1	1	1	1	1	1	1	1	1	1	1	1	1	1	1	1	1	1	1
OG0000882	1	1	1	1	1	1	1	1	1	1	1	1	1	1	1	1	1	1	1	1	1	1	1	1	1	1	1	1	1	1	1	1	1	1	1	1	1	1	1
OG0000883	1	1	1	1	1	1	1	1	1	1	1	1	1	1	1	1	1	1	1	1	1	1	1	1	1	1	1	1	1	1	1	1	1	1	1	1	1	1	1
OG0000884	1	1	1	1	1	1	1	1	1	1	1	1	1	1	1	1	1	1	1	1	1	1	1	1	1	1	1	1	1	1	1	1	1	1	1	1	1	1	1
OG0000885	1	1	1	1	1	1	1	1	1	1	1	1	1	1	1	1	1	1	1	1	1	1	1	1	1	1	1	1	1	1	1	1	1	1	1	1	1	1	1
OG0000886	1	1	1	1	1	1	1	1	1	1	1	1	1	1	1	1	1	1	1	1	1	1	1	1	1	1	1	1	1	1	1	1	1	1	1	1	1	1	1
OG0000887	1	1	1	1	1	1	1	1	1	1	1	1	1	1	1	1	1	1	1	1	1	1	1	1	1	1	1	1	1	1	1	1	1	1	1	1	1	1	1
OG0000888	1	1	1	1	1	1	1	1	1	1	1	1	1	1	1	1	1	1	1	1	1	1	1	1	1	1	1	1	1	1	1	1	1	1	1	1	1	1	1
OG0000889	1	1	1	1	1	1	1	1	1	1	1	1	1	1	1	1	1	1	1	1	1	1	1	1	1	1	1	1	1	1	1	1	1	1	1	1	1	1	1
OG0000890	1	1	1	1	1	1	1	1	1	1	1	1	1	1	1	1	1	1	1	1	1	1	1	1	1	1	1	1	1	1	1	1	1	1	1	1	1	1	1
OG0000891	1	1	1	1	1	1	1	1	1	1	1	1	1	1	1	1	1	1	1	1	1	1	1	1	1	1	1	1	1	1	1	1	1	1	1	1	1	1	1
OG0000892	1	1	1	1	1	1	1	1	1	1	1	1	1	1	1	1	1	1	1	1	1	1	1	1	1	1	1	1	1	1	1	1	1	1	1	1	1	1	1
OG0000893	1	1	1	1	1	1	1	1	1	1	1	1	1	1	1	1	1	1	1	1	1	1	1	1	1	1	1	1	1	1	1	1	1	1	1	1	1	1	1
OG0000894	1	1	1	1	1	1	1	1	1	1	1	1	1	1	1	1	1	1	1	1	1	1	1	1	1	1	1	1	1	1	1	1	1	1	1	1	1	1	1
OG0000895	1	1	1	1	1	1	1	1	1	1	1	1	1	1	1	1	1	1	1	1	1	1	1	1	1	1	1	1	1	1	1	1	1	1	1	1	1	1	1
OG0000896	1	1	1	1	1	1	1	1	1	1	1	1	1	1	1	1	1	1	1	1	1	1	1	1	1	1	1	1	1	1	1	1	1	1	1	1	1	1	1
OG0000897	1	1	1	1	1	1	1	1	1	1	1	1	1	1	1	1	1	1	1	1	1	1	1	1	1	1	1	1	1	1	1	1	1	1	1	1	1	1	1
OG0000898	1	1	1	1	1	1	1	1	1	1	1	1	1	1	1	1	1	1	1	1	1	1	1	1	1	1	1	1	1	1	1	1	1	1	1	1	1	1	1
OG0000899	1	1	1	1	1	1	1	1	1	1	1	1	1	1	1	1	1	1	1	1	1	1	1	1	1	1	1	1	1	1	1	1	1	1	1	1	1	1	1
OG0000900	1	1	1	1	1	1	1	1	1	1	1	1	1	1	1	1	1	1	1	1	1	1	1	1	1	1	1	1	1	1	1	1	1	1	1	1	1	1	1
OG0000901	1	1	1	1	1	1	1	1	1	1	1	1	1	1	1	1	1	1	1	1	1	1	1	1	1	1	1	1	1	1	1	1	1	1	1	1	1	1	1
OG0000902	1	1	1	1	1	1	1	1	1	1	1	1	1	1	1	1	1	1	1	1	1	1	1	1	1	1	1	1	1	1	1	1	1	1	1	1	1	1	1
OG0000903	1	1	1	1	1	1	1	1	1	1	1	1	1	1	1	1	1	1	1	1	1	1	1	1	1	1	1	1	1	1	1	1	1	1	1	1	1	1	1
OG0000904	1	1	1	1	1	1	1	1	1	1	1	1	1	1	1	1	1	1	1	1	1	1	1	1	1	1	1	1	1	1	1	1	1	1	1	1	1	1	1
OG0000905	1	1	1	1	1	1	1	1	1	1	1	1	1	1	1	1	1	1	1	1	1	1	1	1	1	1	1	1	1	1	1	1	1	1	1	1	1	1	1
OG0000906	1	1	1	1	1	1	1	1	1	1	1	1	1	1	1	1	1	1	1	1	1	1	1	1	1	1	1	1	1	1	1	1	1	1	1	1	1	1	1
OG0000907	1	1	1	1	1	1	1	1	1	1	1	1	1	1	1	1	1	1	1	1	1	1	1	1	1	1	1	1	1	1	1	1	1	1	1	1	1	1	1
OG0000908	1	1	1	1	1	1	1	1	1	1	1	1	1	1	1	1	1	1	1	1	1	1	1	1	1	1	1	1	1	1	1	1	1	1	1	1	1	1	1
OG0000909	1	1	1	1	1	1	1	1	1	1	1	1	1	1	1	1	1	1	1	1	1	1	1	1	1	1	1	1	1	1	1	1	1	1	1	1	1	1	1
OG0000910	1	1	1	1	1	1	1	1	1	1	1	1	1	1	1	1	1	1	1	1	1	1	1	1	1	1	1	1	1	1	1	1	1	1	1	1	1	1	1
OG0000911	1	1	1	1	1	1	1	1	1	1	1	1	1	1	1	1	1	1	1	1	1	1	1	1	1	1	1	1	1	1	1	1	1	1	1	1	1	1	1
OG0000912	1	1	1	1	1	1	1	1	1	1	1	1	1	1	1	1	1	1	1	1	1	1	1	1	1	1	1	1	1	1	1	1	1	1	1	1	1	1	1
OG0000913	1	1	1	1	1	1	1	1	1	1	1	1	1	1	1	1	1	1	1	1	1	1	1	1	1	1	1	1	1	1	1	1	1	1	1	1	1	1	1
OG0000914	1	1	1	1	1	1	1	1	1	1	1	1	1	1	1	1	1	1	1	1	1	1	1	1	1	1	1	1	1	1	1	1	1	1	1	1	1	1	1
OG0000915	1	1	1	1	1	1	1	1	1	1	1	1	1	1	1	1	1	1	1	1	1	1	1	1	1	1	1	1	1	1	1	1	1	1	1	1	1	1	1
OG0000916	1	1	1	1	1	1	1	1	1	1	1	1	1	1	1	1	1	1	1	1	1	1	1	1	1	1	1	1	1	1	1	1	1	1	1	1	1	1	1
OG0000917	1	1	1	1	1	1	1	1	1	1	1	1	1	1	1	1	1	1	1	1	1	1	1	1	1	1	1	1	1	1	1	1	1	1	1	1	1	1	1
OG0000918	1	1	1	1	1	1	1	1	1	1	1	1	1	1	1	1	1	1	1	1	1	1	1	1	1	1	1	1	1	1	1	1	1	1	1	1	1	1	1
OG0000919	1	1	1	1	1	1	1	1	1	1	1	1	1	1	1	1	1	1	1	1	1	1	1	1	1	1	1	1	1	1	1	1	1	1	1	1	1	1	1
OG0000920	1	1	1	1	1	1	1	1	1	1	1	1	1	1	1	1	1	1	1	1	1	1	1	1	1	1	1	1	1	1	1	1	1	1	1	1	1	1	1
OG0000921	1	1	1	1	1	1	1	1	1	1	1	1	1	1	1	1	1	1	1	1	1	1	1	1	1	1	1	1	1	1	1	1	1	1	1	1	1	1	1
OG0000922	1	1	1	1	1	1	1	1	1	1	1	1	1	1	1	1	1	1	1	1	1	1	1	1	1	1	1	1	1	1	1	1	1	1	1	1	1	1	1
OG0000923	1	1	1	1	1	1	1	1	1	1	1	1	1	1	1	1	1	1	1	1	1	1	1	1	1	1	1	1	1	1	1	1	1	1	1	1	1	1	1
OG0000924	1	1	1	1	1	1	1	1	1	1	1	1	1	1	1	1	1	1	1	1	1	1	1	1	1	1	1	1	1	1	1	1	1	1	1	1	1	1	1
OG0000925	1	1	1	1	1	1	1	1	1	1	1	1	1	1	1	1	1	1	1	1	1	1	1	1	1	1	1	1	1	1	1	1	1	1	1	1	1	1	1
OG0000926	1	1	1	1	1	1	1	1	1	1	1	1	1	1	1	1	1	1	1	1	1	1	1	1	1	1	1	1	1	1	1	1	1	1	1	1	1	1	1
OG0000927	1	1	1	1	1	1	1	1	1	1	1	1	1	1	1	1	1	1	1	1	1	1	1	1	1	1	1	1	1	1	1	1	1	1	1	1	1	1	1
OG0000928	1	1	1	1	1	1	1	1	1	1	1	1	1	1	1	1	1	1	1	1	1	1	1	1	1	1	1	1	1	1	1	1	1	1	1	1	1	1	1
OG0000929	1	1	1	1	1	1	1	1	1	1	1	1	1	1	1	1	1	1	1	1	1	1	1	1	1	1	1	1	1	1	1	1	1	1	1	1	1	1	1
OG0000930	1	1	1	1	1	1	1	1	1	1	1	1	1	1	1	1	1	1	1	1	1	1	1	1	1	1	1	1	1	1	1	1	1	1	1	1	1	1	1
OG0000931	1	1	1	1	1	1	1	1	1	1	1	1	1	1	1	1	1	1	1	1	1	1	1	1	1	1	1	1	1	1	1	1	1	1	1	1	1	1	1
OG0000932	1	1	1	1	1	1	1	1	1	1	1	1	1	1	1	1	1	1	1	1	1	1	1	1	1	1	1	1	1	1	1	1	1	1	1	1	1	1	1
OG0000933	1	1	1	1	1	1	1	1	1	1	1	1	1	1	1	1	1	1	1	1	1	1	1	1	1	1	1	1	1	1	1	1	1	1	1	1	1	1	1
OG0000934	1	1	1	1	1	1	1	1	1	1	1	1	1	1	1	1	1	1	1	1	1	1	1	1	1	1	1	1	1	1	1	1	1	1	1	1	1	1	1
OG0000935	1	1	1	1	1	1	1	1	1	1	1	1	1	1	1	1	1	1	1	1	1	1	1	1	1	1	1	1	1	1	1	1	1	1	1	1	1	1	1
OG0000936	1	1	1	1	1	1	1	1	1	1	1	1	1	1	1	1	1	1	1	1	1	1	1	1	1	1	1	1	1	1	1	1	1	1	1	1	1	1	1
OG0000937	1	1	1	1	1	1	1	1	1	1	1	1	1	1	1	1	1	1	1	1	1	1	1	1	1	1	1	1	1	1	1	1	1	1	1	1	1	1	1
OG0000938	1	1	1	1	1	1	1	1	1	1	1	1	1	1	1	1	1	1	1	1	1	1	1	1	1	1	1	1	1	1	1	1	1	1	1	1	1	1	1
OG0000939	1	1	1	1	1	1	1	1	1	1	1	1	1	1	1	1	1	1	1	1	1	1	1	1	1	1	1	1	1	1	1	1	1	1	1	1	1	1	1
OG0000940	1	1	1	1	1	1	1	1	1	1	1	1	1	1	1	1	1	1	1	1	1	1	1	1	1	1	1	1	1	1	1	1	1	1	1	1	1	1	1
OG0000941	1	1	1	1	1	1	1	1	1	1	1	1	1	1	1	1	1	1	1	1	1	1	1	1	1	1	1	1	1	1	1	1	1	1	1	1	1	1	1
OG0000942	1	1	1	1	1	1	1	1	1	1	1	1	1	1	1	1	1	1	1	1	1	1	1	1	1	1	1	1	1	1	1	1	1	1	1	1	1	1	1
OG0000943	1	1	1	1	1	1	1	1	1	1	1	1	1	1	1	1	1	1	1	1	1	1	1	1	1	1	1	1	1	1	1	1	1	1	1	1	1	1	1
OG0000944	1	1	1	1	1	1	1	1	1	1	1	1	1	1	1	1	1	1	1	1	1	1	1	1	1	1	1	1	1	1	1	1	1	1	1	1	1	1	1
OG0000945	1	1	1	1	1	1	1	1	1	1	1	1	1	1	1	1	1	1	1	1	1	1	1	1	1	1	1	1	1	1	1	1	1	1	1	1	1	1	1
OG0000946	1	1	1	1	1	1	1	1	1	1	1	1	1	1	1	1	1	1	1	1	1	1	1	1	1	1	1	1	1	1	1	1	1	1	1	1	1	1	1
OG0000947	1	1	1	1	1	1	1	1	1	1	1	1	1	1	1	1	1	1	1	1	1	1	1	1	1	1	1	1	1	1	1	1	1	1	1	1	1	1	1
OG0000948	1	1	1	1	1	1	1	1	1	1	1	1	1	1	1	1	1	1	1	1	1	1	1	1	1	1	1	1	1	1	1	1	1	1	1	1	1	1	1
OG0000949	1	1	1	1	1	1	1	1	1	1	1	1	1	1	1	1	1	1	1	1	1	1	1	1	1	1	1	1	1	1	1	1	1	1	1	1	1	1	1
OG0000950	1	1	1	1	1	1	1	1	1	1	1	1	1	1	1	1	1	1	1	1	1	1	1	1	1	1	1	1	1	1	1	1	1	1	1	1	1	1	1
OG0000951	1	1	1	1	1	1	1	1	1	1	1	1	1	1	1	1	1	1	1	1	1	1	1	1	1	1	1	1	1	1	1	1	1	1	1	1	1	1	1
OG0000952	1	1	1	1	1	1	1	1	1	1	1	1	1	1	1	1	1	1	1	1	1	1	1	1	1	1	1	1	1	1	1	1	1	1	1	1	1	1	1
OG0000953	1	1	1	1	1	1	1	1	1	1	1	1	1	1	1	1	1	1	1	1	1	1	1	1	1	1	1	1	1	1	1	1	1	1	1	1	1	1	1
OG0000954	1	1	1	1	1	1	1	1	1	1	1	1	1	1	1	1	1	1	1	1	1	1	1	1	1	1	1	1	1	1	1	1	1	1	1	1	1	1	1
OG0000955	1	1	1	1	1	1	1	1	1	1	1	1	1	1	1	1	1	1	1	1	1	1	1	1	1	1	1	1	1	1	1	1	1	1	1	1	1	1	1
OG0000956	1	1	1	1	1	1	1	1	1	1	1	1	1	1	1	1	1	1	1	1	1	1	1	1	1	1	1	1	1	1	1	1	1	1	1	1	1	1	1
OG0000957	1	1	1	1	1	1	1	1	1	1	1	1	1	1	1	1	1	1	1	1	1	1	1	1	1	1	1	1	1	1	1	1	1	1	1	1	1	1	1
OG0000958	1	1	1	1	1	1	1	1	1	1	1	1	1	1	1	1	1	1	1	1	1	1	1	1	1	1	1	1	1	1	1	1	1	1	1	1	1	1	1
OG0000959	1	1	1	1	1	1	1	1	1	1	1	1	1	1	1	1	1	1	1	1	1	1	1	1	1	1	1	1	1	1	1	1	1	1	1	1	1	1	1
OG0000960	1	1	1	1	1	1	1	1	1	1	1	1	1	1	1	1	1	1	1	1	1	1	1	1	1	1	1	1	1	1	1	1	1	1	1	1	1	1	1
OG0000961	1	1	1	1	1	1	1	1	1	1	1	1	1	1	1	1	1	1	1	1	1	1	1	1	1	1	1	1	1	1	1	1	1	1	1	1	1	1	1
OG0000962	1	1	1	1	1	1	1	1	1	1	1	1	1	1	1	1	1	1	1	1	1	1	1	1	1	1	1	1	1	1	1	1	1	1	1	1	1	1	1
OG0000963	1	1	1	1	1	1	1	1	1	1	1	1	1	1	1	1	1	1	1	1	1	1	1	1	1	1	1	1	1	1	1	1	1	1	1	1	1	1	1
OG0000964	1	1	1	1	1	1	1	1	1	1	1	1	1	1	1	1	1	1	1	1	1	1	1	1	1	1	1	1	1	1	1	1	1	1	1	1	1	1	1
OG0000965	1	1	1	1	1	1	1	1	1	1	1	1	1	1	1	1	1	1	1	1	1	1	1	1	1	1	1	1	1	1	1	1	1	1	1	1	1	1	1
OG0000966	1	1	1	1	1	1	1	1	1	1	1	1	1	1	1	1	1	1	1	1	1	1	1	1	1	1	1	1	1	1	1	1	1	1	1	1	1	1	1
OG0000967	1	1	1	1	1	1	1	1	1	1	1	1	1	1	1	1	1	1	1	1	1	1	1	1	1	1	1	1	1	1	1	1	1	1	1	1	1	1	1
OG0000968	1	1	1	1	1	1	1	1	1	1	1	1	1	1	1	1	1	1	1	1	1	1	1	1	1	1	1	1	1	1	1	1	1	1	1	1	1	1	1
OG0000969	1	1	1	1	1	1	1	1	1	1	1	1	1	1	1	1	1	1	1	1	1	1	1	1	1	1	1	1	1	1	1	1	1	1	1	1	1	1	1
OG0000970	1	1	1	1	1	1	1	1	1	1	1	1	1	1	1	1	1	1	1	1	1	1	1	1	1	1	1	1	1	1	1	1	1	1	1	1	1	1	1
OG0000971	1	1	1	1	1	1	1	1	1	1	1	1	1	1	1	1	1	1	1	1	1	1	1	1	1	1	1	1	1	1	1	1	1	1	1	1	1	1	1
OG0000972	1	1	1	1	1	1	1	1	1	1	1	1	1	1	1	1	1	1	1	1	1	1	1	1	1	1	1	1	1	1	1	1	1	1	1	1	1	1	1
OG0000973	1	1	1	1	1	1	1	1	1	1	1	1	1	1	1	1	1	1	1	1	1	1	1	1	1	1	1	1	1	1	1	1	1	1	1	1	1	1	1
OG0000974	1	1	1	1	1	1	1	1	1	1	1	1	1	1	1	1	1	1	1	1	1	1	1	1	1	1	1	1	1	1	1	1	1	1	1	1	1	1	1
OG0000975	1	1	1	1	1	1	1	1	1	1	1	1	1	1	1	1	1	1	1	1	1	1	1	1	1	1	1	1	1	1	1	1	1	1	1	1	1	1	1
OG0000976	1	1	1	1	1	1	1	1	1	1	1	1	1	1	1	1	1	1	1	1	1	1	1	1	1	1	1	1	1	1	1	1	1	1	1	1	1	1	1
OG0000977	1	1	1	1	1	1	1	1	1	1	1	1	1	1	1	1	1	1	1	1	1	1	1	1	1	1	1	1	1	1	1	1	1	1	1	1	1	1	1
OG0000978	1	1	1	1	1	1	1	1	1	1	1	1	1	1	1	1	1	1	1	1	1	1	1	1	1	1	1	1	1	1	1	1	1	1	1	1	1	1	1
OG0000979	1	1	1	1	1	1	1	1	1	1	1	1	1	1	1	1	1	1	1	1	1	1	1	1	1	1	1	1	1	1	1	1	1	1	1	1	1	1	1
OG0000980	1	1	1	1	1	1	1	1	1	1	1	1	1	1	1	1	1	1	1	1	1	1	1	1	1	1	1	1	1	1	1	1	1	1	1	1	1	1	1
OG0000981	1	1	1	1	1	1	1	1	1	1	1	1	1	1	1	1	1	1	1	1	1	1	1	1	1	1	1	1	1	1	1	1	1	1	1	1	1	1	1
OG0000982	1	1	1	1	1	1	1	1	1	1	1	1	1	1	1	1	1	1	1	1	1	1	1	1	1	1	1	1	1	1	1	1	1	1	1	1	1	1	1
OG0000983	1	1	1	1	1	1	1	1	1	1	1	1	1	1	1	1	1	1	1	1	1	1	1	1	1	1	1	1	1	1	1	1	1	1	1	1	1	1	1
OG0000984	1	1	1	1	1	1	1	1	1	1	1	1	1	1	1	1	1	1	1	1	1	1	1	1	1	1	1	1	1	1	1	1	1	1	1	1	1	1	1
OG0000985	1	1	1	1	1	1	1	1	1	1	1	1	1	1	1	1	1	1	1	1	1	1	1	1	1	1	1	1	1	1	1	1	1	1	1	1	1	1	1
OG0000986	1	1	1	1	1	1	1	1	1	1	1	1	1	1	1	1	1	1	1	1	1	1	1	1	1	1	1	1	1	1	1	1	1	1	1	1	1	1	1
OG0000987	1	1	1	1	1	1	1	1	1	1	1	1	1	1	1	1	1	1	1	1	1	1	1	1	1	1	1	1	1	1	1	1	1	1	1	1	1	1	1
OG0000988	1	1	1	1	1	1	1	1	1	1	1	1	1	1	1	1	1	1	1	1	1	1	1	1	1	1	1	1	1	1	1	1	1	1	1	1	1	1	1
OG0000989	1	1	1	1	1	1	1	1	1	1	1	1	1	1	1	1	1	1	1	1	1	1	1	1	1	1	1	1	1	1	1	1	1	1	1	1	1	1	1
OG0000990	1	1	1	1	1	1	1	1	1	1	1	1	1	1	1	1	1	1	1	1	1	1	1	1	1	1	1	1	1	1	1	1	1	1	1	1	1	1	1
OG0000991	1	1	1	1	1	1	1	1	1	1	1	1	1	1	1	1	1	1	1	1	1	1	1	1	1	1	1	1	1	1	1	1	1	1	1	1	1	1	1
OG0000992	1	1	1	1	1	1	1	1	1	1	1	1	1	1	1	1	1	1	1	1	1	1	1	1	1	1	1	1	1	1	1	1	1	1	1	1	1	1	1
OG0000993	1	1	1	1	1	1	1	1	1	1	1	1	1	1	1	1	1	1	1	1	1	1	1	1	1	1	1	1	1	1	1	1	1	1	1	1	1	1	1
OG0000994	1	1	1	1	1	1	1	1	1	1	1	1	1	1	1	1	1	1	1	1	1	1	1	1	1	1	1	1	1	1	1	1	1	1	1	1	1	1	1
OG0000995	1	1	1	1	1	1	1	1	1	1	1	1	1	1	1	1	1	1	1	1	1	1	1	1	1	1	1	1	1	1	1	1	1	1	1	1	1	1	1
OG0000996	1	1	1	1	1	1	1	1	1	1	1	1	1	1	1	1	1	1	1	1	1	1	1	1	1	1	1	1	1	1	1	1	1	1	1	1	1	1	1
OG0000997	1	1	1	1	1	1	1	1	1	1	1	1	1	1	1	1	1	1	1	1	1	1	1	1	1	1	1	1	1	1	1	1	1	1	1	1	1	1	1
OG0000998	1	1	1	1	1	1	1	1	1	1	1	1	1	1	1	1	1	1	1	1	1	1	1	1	1	1	1	1	1	1	1	1	1	1	1	1	1	1	1
OG0000999	1	1	1	1	1	1	1	1	1	1	1	1	1	1	1	1	1	1	1	1	1	1	1	1	1	1	1	1	1	1	1	1	1	1	1	1	1	1	1
OG0001000	1	1	1	1	1	1	1	1	1	1	1	1	1	1	1	1	1	1	1	1	1	1	1	1	1	1	1	1	1	1	1	1	1	1	1	1	1	1	1
OG0001001	1	1	1	1	1	1	1	1	1	1	1	1	1	1	1	1	1	1	1	1	1	1	1	1	1	1	1	1	1	1	1	1	1	1	1	1	1	1	1
OG0001002	1	1	1	1	1	1	1	1	1	1	1	1	1	1	1	1	1	1	1	1	1	1	1	1	1	1	1	1	1	1	1	1	1	1	1	1	1	1	1
OG0001003	1	1	1	1	1	1	1	1	1	1	1	1	1	1	1	1	1	1	1	1	1	1	1	1	1	1	1	1	1	1	1	1	1	1	1	1	1	1	1
OG0001004	1	1	1	1	1	1	1	1	1	1	1	1	1	1	1	1	1	1	1	1	1	1	1	1	1	1	1	1	1	1	1	1	1	1	1	1	1	1	1
OG0001005	1	1	1	1	1	1	1	1	1	1	1	1	1	1	1	1	1	1	1	1	1	1	1	1	1	1	1	1	1	1	1	1	1	1	1	1	1	1	1
OG0001006	1	1	1	1	1	1	1	1	1	1	1	1	1	1	1	1	1	1	1	1	1	1	1	1	1	1	1	1	1	1	1	1	1	1	1	1	1	1	1
OG0001007	1	1	1	1	1	1	1	1	1	1	1	1	1	1	1	1	1	1	1	1	1	1	1	1	1	1	1	1	1	1	1	1	1	1	1	1	1	1	1
OG0001008	1	1	1	1	1	1	1	1	1	1	1	1	1	1	1	1	1	1	1	1	1	1	1	1	1	1	1	1	1	1	1	1	1	1	1	1	1	1	1
OG0001009	1	1	1	1	1	1	1	1	1	1	1	1	1	1	1	1	1	1	1	1	1	1	1	1	1	1	1	1	1	1	1	1	1	1	1	1	1	1	1
OG0001010	1	1	1	1	1	1	1	1	1	1	1	1	1	1	1	1	1	1	1	1	1	1	1	1	1	1	1	1	1	1	1	1	1	1	1	1	1	1	1
OG0001011	1	1	1	1	1	1	1	1	1	1	1	1	1	1	1	1	1	1	1	1	1	1	1	1	1	1	1	1	1	1	1	1	1	1	1	1	1	1	1
OG0001012	1	1	1	1	1	1	1	1	1	1	1	1	1	1	1	1	1	1	1	1	1	1	1	1	1	1	1	1	1	1	1	1	1	1	1	1	1	1	1
OG0001013	1	1	1	1	1	1	1	1	1	1	1	1	1	1	1	1	1	1	1	1	1	1	1	1	1	1	1	1	1	1	1	1	1	1	1	1	1	1	1
OG0001014	1	1	1	1	1	1	1	1	1	1	1	1	1	1	1	1	1	1	1	1	1	1	1	1	1	1	1	1	1	1	1	1	1	1	1	1	1	1	1
OG0001015	1	1	1	1	1	1	1	1	1	1	1	1	1	1	1	1	1	1	1	1	1	1	1	1	1	1	1	1	1	1	1	1	1	1	1	1	1	1	1
OG0001016	1	1	1	1	1	1	1	1	1	1	1	1	1	1	1	1	1	1	1	1	1	1	1	1	1	1	1	1	1	1	1	1	1	1	1	1	1	1	1
OG0001017	1	1	1	1	1	1	1	1	1	1	1	1	1	1	1	1	1	1	1	1	1	1	1	1	1	1	1	1	1	1	1	1	1	1	1	1	1	1	1
OG0001018	1	1	1	1	1	1	1	1	1	1	1	1	1	1	1	1	1	1	1	1	1	1	1	1	1	1	1	1	1	1	1	1	1	1	1	1	1	1	1
OG0001019	1	1	1	1	1	1	1	1	1	1	1	1	1	1	1	1	1	1	1	1	1	1	1	1	1	1	1	1	1	1	1	1	1	1	1	1	1	1	1
OG0001020	1	1	1	1	1	1	1	1	1	1	1	1	1	1	1	1	1	1	1	1	1	1	1	1	1	1	1	1	1	1	1	1	1	1	1	1	1	1	1
OG0001021	1	1	1	1	1	1	1	1	1	1	1	1	1	1	1	1	1	1	1	1	1	1	1	1	1	1	1	1	1	1	1	1	1	1	1	1	1	1	1
OG0001022	1	1	1	1	1	1	1	1	1	1	1	1	1	1	1	1	1	1	1	1	1	1	1	1	1	1	1	1	1	1	1	1	1	1	1	1	1	1	1
OG0001023	1	1	1	1	1	1	1	1	1	1	1	1	1	1	1	1	1	1	1	1	1	1	1	1	1	1	1	1	1	1	1	1	1	1	1	1	1	1	1
OG0001024	1	1	1	1	1	1	1	1	1	1	1	1	1	1	1	1	1	1	1	1	1	1	1	1	1	1	1	1	1	1	1	1	1	1	1	1	1	1	1
OG0001025	1	1	1	1	1	1	1	1	1	1	1	1	1	1	1	1	1	1	1	1	1	1	1	1	1	1	1	1	1	1	1	1	1	1	1	1	1	1	1
OG0001026	1	1	1	1	1	1	1	1	1	1	1	1	1	1	1	1	1	1	1	1	1	1	1	1	1	1	1	1	1	1	1	1	1	1	1	1	1	1	1
OG0001027	1	1	1	1	1	1	1	1	1	1	1	1	1	1	1	1	1	1	1	1	1	1	1	1	1	1	1	1	1	1	1	1	1	1	1	1	1	1	1
OG0001028	1	1	1	1	1	1	1	1	1	1	1	1	1	1	1	1	1	1	1	1	1	1	1	1	1	1	1	1	1	1	1	1	1	1	1	1	1	1	1
OG0001029	1	1	1	1	1	1	1	1	1	1	1	1	1	1	1	1	1	1	1	1	1	1	1	1	1	1	1	1	1	1	1	1	1	1	1	1	1	1	1
OG0001030	1	1	1	1	1	1	1	1	1	1	1	1	1	1	1	1	1	1	1	1	1	1	1	1	1	1	1	1	1	1	1	1	1	1	1	1	1	1	1
OG0001031	1	1	1	1	1	1	1	1	1	1	1	1	1	1	1	1	1	1	1	1	1	1	1	1	1	1	1	1	1	1	1	1	1	1	1	1	1	1	1
OG0001032	1	1	1	1	1	1	1	1	1	1	1	1	1	1	1	1	1	1	1	1	1	1	1	1	1	1	1	1	1	1	1	1	1	1	1	1	1	1	1
OG0001033	1	1	1	1	1	1	1	1	1	1	1	1	1	1	1	1	1	1	1	1	1	1	1	1	1	1	1	1	1	1	1	1	1	1	1	1	1	1	1
OG0001034	1	1	1	1	1	1	1	1	1	1	1	1	1	1	1	1	1	1	1	1	1	1	1	1	1	1	1	1	1	1	1	1	1	1	1	1	1	1	1
OG0001035	1	1	1	1	1	1	1	1	1	1	1	1	1	1	1	1	1	1	1	1	1	1	1	1	1	1	1	1	1	1	1	1	1	1	1	1	1	1	1
OG0001036	1	1	1	1	1	1	1	1	1	1	1	1	1	1	1	1	1	1	1	1	1	1	1	1	1	1	1	1	1	1	1	1	1	1	1	1	1	1	1
OG0001037	1	1	1	1	1	1	1	1	1	1	1	1	1	1	1	1	1	1	1	1	1	1	1	1	1	1	1	1	1	1	1	1	1	1	1	1	1	1	1
OG0001038	1	1	1	1	1	1	1	1	1	1	1	1	1	1	1	1	1	1	1	1	1	1	1	1	1	1	1	1	1	1	1	1	1	1	1	1	1	1	1
OG0001039	1	1	1	1	1	1	1	1	1	1	1	1	1	1	1	1	1	1	1	1	1	1	1	1	1	1	1	1	1	1	1	1	1	1	1	1	1	1	1
OG0001040	1	1	1	1	1	1	1	1	1	1	1	1	1	1	1	1	1	1	1	1	1	1	1	1	1	1	1	1	1	1	1	1	1	1	1	1	1	1	1
OG0001041	1	1	1	1	1	1	1	1	1	1	1	1	1	1	1	1	1	1	1	1	1	1	1	1	1	1	1	1	1	1	1	1	1	1	1	1	1	1	1
OG0001042	1	1	1	1	1	1	1	1	1	1	1	1	1	1	1	1	1	1	1	1	1	1	1	1	1	1	1	1	1	1	1	1	1	1	1	1	1	1	1
OG0001043	1	1	1	1	1	1	1	1	1	1	1	1	1	1	1	1	1	1	1	1	1	1	1	1	1	1	1	1	1	1	1	1	1	1	1	1	1	1	1
OG0001044	1	1	1	1	1	1	1	1	1	1	1	1	1	1	1	1	1	1	1	1	1	1	1	1	1	1	1	1	1	1	1	1	1	1	1	1	1	1	1
OG0001045	1	1	1	1	1	1	1	1	1	1	1	1	1	1	1	1	1	1	1	1	1	1	1	1	1	1	1	1	1	1	1	1	1	1	1	1	1	1	1
OG0001046	1	1	1	1	1	1	1	1	1	1	1	1	1	1	1	1	1	1	1	1	1	1	1	1	1	1	1	1	1	1	1	1	1	1	1	1	1	1	1
OG0001047	1	1	1	1	1	1	1	1	1	1	1	1	1	1	1	1	1	1	1	1	1	1	1	1	1	1	1	1	1	1	1	1	1	1	1	1	1	1	1
OG0001048	1	1	1	1	1	1	1	1	1	1	1	1	1	1	1	1	1	1	1	1	1	1	1	1	1	1	1	1	1	1	1	1	1	1	1	1	1	1	1
OG0001049	1	1	1	1	1	1	1	1	1	1	1	1	1	1	1	1	1	1	1	1	1	1	1	1	1	1	1	1	1	1	1	1	1	1	1	1	1	1	1
OG0001050	1	1	1	1	1	1	1	1	1	1	1	1	1	1	1	1	1	1	1	1	1	1	1	1	1	1	1	1	1	1	1	1	1	1	1	1	1	1	1
OG0001051	1	1	1	1	1	1	1	1	1	1	1	1	1	1	1	1	1	1	1	1	1	1	1	1	1	1	1	1	1	1	1	1	1	1	1	1	1	1	1
OG0001052	1	1	1	1	1	1	1	1	1	1	1	1	1	1	1	1	1	1	1	1	1	1	1	1	1	1	1	1	1	1	1	1	1	1	1	1	1	1	1
OG0001053	1	1	1	1	1	1	1	1	1	1	1	1	1	1	1	1	1	1	1	1	1	1	1	1	1	1	1	1	1	1	1	1	1	1	1	1	1	1	1
OG0001054	1	1	1	1	1	1	1	1	1	1	1	1	1	1	1	1	1	1	1	1	1	1	1	1	1	1	1	1	1	1	1	1	1	1	1	1	1	1	1
OG0001055	1	1	1	1	1	1	1	1	1	1	1	1	1	1	1	1	1	1	1	1	1	1	1	1	1	1	1	1	1	1	1	1	1	1	1	1	1	1	1
OG0001056	1	1	1	1	1	1	1	1	1	1	1	1	1	1	1	1	1	1	1	1	1	1	1	1	1	1	1	1	1	1	1	1	1	1	1	1	1	1	1
OG0001057	1	1	1	1	1	1	1	1	1	1	1	1	1	1	1	1	1	1	1	1	1	1	1	1	1	1	1	1	1	1	1	1	1	1	1	1	1	1	1
OG0001058	1	1	1	1	1	1	1	1	1	1	1	1	1	1	1	1	1	1	1	1	1	1	1	1	1	1	1	1	1	1	1	1	1	1	1	1	1	1	1
OG0001059	1	1	1	1	1	1	1	1	1	1	1	1	1	1	1	1	1	1	1	1	1	1	1	1	1	1	1	1	1	1	1	1	1	1	1	1	1	1	1
OG0001060	1	1	1	1	1	1	1	1	1	1	1	1	1	1	1	1	1	1	1	1	1	1	1	1	1	1	1	1	1	1	1	1	1	1	1	1	1	1	1
OG0001061	1	1	1	1	1	1	1	1	1	1	1	1	1	1	1	1	1	1	1	1	1	1	1	1	1	1	1	1	1	1	1	1	1	1	1	1	1	1	1
OG0001062	1	1	1	1	1	1	1	1	1	1	1	1	1	1	1	1	1	1	1	1	1	1	1	1	1	1	1	1	1	1	1	1	1	1	1	1	1	1	1
OG0001063	1	1	1	1	1	1	1	1	1	1	1	1	1	1	1	1	1	1	1	1	1	1	1	1	1	1	1	1	1	1	1	1	1	1	1	1	1	1	1
OG0001064	1	1	1	1	1	1	1	1	1	1	1	1	1	1	1	1	1	1	1	1	1	1	1	1	1	1	1	1	1	1	1	1	1	1	1	1	1	1	1
OG0001065	1	1	1	1	1	1	1	1	1	1	1	1	1	1	1	1	1	1	1	1	1	1	1	1	1	1	1	1	1	1	1	1	1	1	1	1	1	1	1
OG0001066	1	1	1	1	1	1	1	1	1	1	1	1	1	1	1	1	1	1	1	1	1	1	1	1	1	1	1	1	1	1	1	1	1	1	1	1	1	1	1
OG0001067	1	1	1	1	1	1	1	1	1	1	1	1	1	1	1	1	1	1	1	1	1	1	1	1	1	1	1	1	1	1	1	1	1	1	1	1	1	1	1
OG0001068	1	1	1	1	1	1	1	1	1	1	1	1	1	1	1	1	1	1	1	1	1	1	1	1	1	1	1	1	1	1	1	1	1	1	1	1	1	1	1
OG0001069	1	1	1	1	1	1	1	1	1	1	1	1	1	1	1	1	1	1	1	1	1	1	1	1	1	1	1	1	1	1	1	1	1	1	1	1	1	1	1
OG0001070	1	1	1	1	1	1	1	1	1	1	1	1	1	1	1	1	1	1	1	1	1	1	1	1	1	1	1	1	1	1	1	1	1	1	1	1	1	1	1
OG0001071	1	1	1	1	1	1	1	1	1	1	1	1	1	1	1	1	1	1	1	1	1	1	1	1	1	1	1	1	1	1	1	1	1	1	1	1	1	1	1
OG0001072	1	1	1	1	1	1	1	1	1	1	1	1	1	1	1	1	1	1	1	1	1	1	1	1	1	1	1	1	1	1	1	1	1	1	1	1	1	1	1
OG0001073	1	1	1	1	1	1	1	1	1	1	1	1	1	1	1	1	1	1	1	1	1	1	1	1	1	1	1	1	1	1	1	1	1	1	1	1	1	1	1
OG0001074	1	1	1	1	1	1	1	1	1	1	1	1	1	1	1	1	1	1	1	1	1	1	1	1	1	1	1	1	1	1	1	1	1	1	1	1	1	1	1
OG0001075	1	1	1	1	1	1	1	1	1	1	1	1	1	1	1	1	1	1	1	1	1	1	1	1	1	1	1	1	1	1	1	1	1	1	1	1	1	1	1
OG0001076	1	1	1	1	1	1	1	1	1	1	1	1	1	1	1	1	1	1	1	1	1	1	1	1	1	1	1	1	1	1	1	1	1	1	1	1	1	1	1
OG0001077	1	1	1	1	1	1	1	1	1	1	1	1	1	1	1	1	1	1	1	1	1	1	1	1	1	1	1	1	1	1	1	1	1	1	1	1	1	1	1
OG0001078	1	1	1	1	1	1	1	1	1	1	1	1	1	1	1	1	1	1	1	1	1	1	1	1	1	1	1	1	1	1	1	1	1	1	1	1	1	1	1
OG0001079	1	1	1	1	1	1	1	1	1	1	1	1	1	1	1	1	1	1	1	1	1	1	1	1	1	1	1	1	1	1	1	1	1	1	1	1	1	1	1
OG0001080	1	1	1	1	1	1	1	1	1	1	1	1	1	1	1	1	1	1	1	1	1	1	1	1	1	1	1	1	1	1	1	1	1	1	1	1	1	1	1
OG0001081	1	1	1	1	1	1	1	1	1	1	1	1	1	1	1	1	1	1	1	1	1	1	1	1	1	1	1	1	1	1	1	1	1	1	1	1	1	1	1
OG0001082	1	1	1	1	1	1	1	1	1	1	1	1	1	1	1	1	1	1	1	1	1	1	1	1	1	1	1	1	1	1	1	1	1	1	1	1	1	1	1
OG0001083	1	1	1	1	1	1	1	1	1	1	1	1	1	1	1	1	1	1	1	1	1	1	1	1	1	1	1	1	1	1	1	1	1	1	1	1	1	1	1
OG0001084	1	1	1	1	1	1	1	1	1	1	1	1	1	1	1	1	1	1	1	1	1	1	1	1	1	1	1	1	1	1	1	1	1	1	1	1	1	1	1
OG0001085	1	1	1	1	1	1	1	1	1	1	1	1	1	1	1	1	1	1	1	1	1	1	1	1	1	1	1	1	1	1	1	1	1	1	1	1	1	1	1
OG0001086	1	1	1	1	1	1	1	1	1	1	1	1	1	1	1	1	1	1	1	1	1	1	1	1	1	1	1	1	1	1	1	1	1	1	1	1	1	1	1
OG0001087	1	1	1	1	1	1	1	1	1	1	1	1	1	1	1	1	1	1	1	1	1	1	1	1	1	1	1	1	1	1	1	1	1	1	1	1	1	1	1
OG0001088	1	1	1	1	1	1	1	1	1	1	1	1	1	1	1	1	1	1	1	1	1	1	1	1	1	1	1	1	1	1	1	1	1	1	1	1	1	1	1
OG0001089	1	1	1	1	1	1	1	1	1	1	1	1	1	1	1	1	1	1	1	1	1	1	1	1	1	1	1	1	1	1	1	1	1	1	1	1	1	1	1
OG0001090	1	1	1	1	1	1	1	1	1	1	1	1	1	1	1	1	1	1	1	1	1	1	1	1	1	1	1	1	1	1	1	1	1	1	1	1	1	1	1
OG0001091	1	1	1	1	1	1	1	1	1	1	1	1	1	1	1	1	1	1	1	1	1	1	1	1	1	1	1	1	1	1	1	1	1	1	1	1	1	1	1
OG0001092	1	1	1	1	1	1	1	1	1	1	1	1	1	1	1	1	1	1	1	1	1	1	1	1	1	1	1	1	1	1	1	1	1	1	1	1	1	1	1
OG0001093	1	1	1	1	1	1	1	1	1	1	1	1	1	1	1	1	1	1	1	1	1	1	1	1	1	1	1	1	1	1	1	1	1	1	1	1	1	1	1
OG0001094	1	1	1	1	1	1	1	1	1	1	1	1	1	1	1	1	1	1	1	1	1	1	1	1	1	1	1	1	1	1	1	1	1	1	1	1	1	1	1
OG0001095	1	1	1	1	1	1	1	1	1	1	1	1	1	1	1	1	1	1	1	1	1	1	1	1	1	1	1	1	1	1	1	1	1	1	1	1	1	1	1
OG0001096	1	1	1	1	1	1	1	1	1	1	1	1	1	1	1	1	1	1	1	1	1	1	1	1	1	1	1	1	1	1	1	1	1	1	1	1	1	1	1
OG0001097	1	1	1	1	1	1	1	1	1	1	1	1	1	1	1	1	1	1	1	1	1	1	1	1	1	1	1	1	1	1	1	1	1	1	1	1	1	1	1
OG0001098	1	1	1	1	1	1	1	1	1	1	1	1	1	1	1	1	1	1	1	1	1	1	1	1	1	1	1	1	1	1	1	1	1	1	1	1	1	1	1
OG0001099	1	1	1	1	1	1	1	1	1	1	1	1	1	1	1	1	1	1	1	1	1	1	1	1	1	1	1	1	1	1	1	1	1	1	1	1	1	1	1
OG0001100	1	1	1	1	1	1	1	1	1	1	1	1	1	1	1	1	1	1	1	1	1	1	1	1	1	1	1	1	1	1	1	1	1	1	1	1	1	1	1
OG0001101	1	1	1	1	1	1	1	1	1	1	1	1	1	1	1	1	1	1	1	1	1	1	1	1	1	1	1	1	1	1	1	1	1	1	1	1	1	1	1
OG0001102	1	1	1	1	1	1	1	1	1	1	1	1	1	1	1	1	1	1	1	1	1	1	1	1	1	1	1	1	1	1	1	1	1	1	1	1	1	1	1
OG0001103	1	1	1	1	1	1	1	1	1	1	1	1	1	1	1	1	1	1	1	1	1	1	1	1	1	1	1	1	1	1	1	1	1	1	1	1	1	1	1
OG0001104	1	1	1	1	1	1	1	1	1	1	1	1	1	1	1	1	1	1	1	1	1	1	1	1	1	1	1	1	1	1	1	1	1	1	1	1	1	1	1
OG0001105	1	1	1	1	1	1	1	1	1	1	1	1	1	1	1	1	1	1	1	1	1	1	1	1	1	1	1	1	1	1	1	1	1	1	1	1	1	1	1
OG0001106	1	1	1	1	1	1	1	1	1	1	1	1	1	1	1	1	1	1	1	1	1	1	1	1	1	1	1	1	1	1	1	1	1	1	1	1	1	1	1
OG0001107	1	1	1	1	1	1	1	1	1	1	1	1	1	1	1	1	1	1	1	1	1	1	1	1	1	1	1	1	1	1	1	1	1	1	1	1	1	1	1
OG0001108	1	1	1	1	1	1	1	1	1	1	1	1	1	1	1	1	1	1	1	1	1	1	1	1	1	1	1	1	1	1	1	1	1	1	1	1	1	1	1
OG0001109	1	1	1	1	1	1	1	1	1	1	1	1	1	1	1	1	1	1	1	1	1	1	1	1	1	1	1	1	1	1	1	1	1	1	1	1	1	1	1
OG0001110	1	1	1	1	1	1	1	1	1	1	1	1	1	1	1	1	1	1	1	1	1	1	1	1	1	1	1	1	1	1	1	1	1	1	1	1	1	1	1
OG0001111	1	1	1	1	1	1	1	1	1	1	1	1	1	1	1	1	1	1	1	1	1	1	1	1	1	1	1	1	1	1	1	1	1	1	1	1	1	1	1
OG0001112	1	1	1	1	1	1	1	1	1	1	1	1	1	1	1	1	1	1	1	1	1	1	1	1	1	1	1	1	1	1	1	1	1	1	1	1	1	1	1
OG0001113	1	1	1	1	1	1	1	1	1	1	1	1	1	1	1	1	1	1	1	1	1	1	1	1	1	1	1	1	1	1	1	1	1	1	1	1	1	1	1
OG0001114	1	1	1	1	1	1	1	1	1	1	1	1	1	1	1	1	1	1	1	1	1	1	1	1	1	1	1	1	1	1	1	1	1	1	1	1	1	1	1
OG0001115	1	1	1	1	1	1	1	1	1	1	1	1	1	1	1	1	1	1	1	1	1	1	1	1	1	1	1	1	1	1	1	1	1	1	1	1	1	1	1
OG0001116	1	1	1	1	1	1	1	1	1	1	1	1	1	1	1	1	1	1	1	1	1	1	1	1	1	1	1	1	1	1	1	1	1	1	1	1	1	1	1
OG0001117	1	1	1	1	1	1	1	1	1	1	1	1	1	1	1	1	1	1	1	1	1	1	1	1	1	1	1	1	1	1	1	1	1	1	1	1	1	1	1
OG0001118	1	1	1	1	1	1	1	1	1	1	1	1	1	1	1	1	1	1	1	1	1	1	1	1	1	1	1	1	1	1	1	1	1	1	1	1	1	1	1
OG0001119	1	1	1	1	1	1	1	1	1	1	1	1	1	1	1	1	1	1	1	1	1	1	1	1	1	1	1	1	1	1	1	1	1	1	1	1	1	1	1
OG0001120	1	1	1	1	1	1	1	1	1	1	1	1	1	1	1	1	1	1	1	1	1	1	1	1	1	1	1	1	1	1	1	1	1	1	1	1	1	1	1
OG0001121	1	1	1	1	1	1	1	1	1	1	1	1	1	1	1	1	1	1	1	1	1	1	1	1	1	1	1	1	1	1	1	1	1	1	1	1	1	1	1
OG0001122	1	1	1	1	1	1	1	1	1	1	1	1	1	1	1	1	1	1	1	1	1	1	1	1	1	1	1	1	1	1	1	1	1	1	1	1	1	1	1
OG0001123	1	1	1	1	1	1	1	1	1	1	1	1	1	1	1	1	1	1	1	1	1	1	1	1	1	1	1	1	1	1	1	1	1	1	1	1	1	1	1
OG0001124	1	1	1	1	1	1	1	1	1	1	1	1	1	1	1	1	1	1	1	1	1	1	1	1	1	1	1	1	1	1	1	1	1	1	1	1	1	1	1
OG0001125	1	1	1	1	1	1	1	1	1	1	1	1	1	1	1	1	1	1	1	1	1	1	1	1	1	1	1	1	1	1	1	1	1	1	1	1	1	1	1
OG0001126	1	1	1	1	1	1	1	1	1	1	1	1	1	1	1	1	1	1	1	1	1	1	1	1	1	1	1	1	1	1	1	1	1	1	1	1	1	1	1
OG0001127	1	1	1	1	1	1	1	1	1	1	1	1	1	1	1	1	1	1	1	1	1	1	1	1	1	1	1	1	1	1	1	1	1	1	1	1	1	1	1
OG0001128	1	1	1	1	1	1	1	1	1	1	1	1	1	1	1	1	1	1	1	1	1	1	1	1	1	1	1	1	1	1	1	1	1	1	1	1	1	1	1
OG0001129	1	1	1	1	1	1	1	1	1	1	1	1	1	1	1	1	1	1	1	1	1	1	1	1	1	1	1	1	1	1	1	1	1	1	1	1	1	1	1
OG0001130	1	1	1	1	1	1	1	1	1	1	1	1	1	1	1	1	1	1	1	1	1	1	1	1	1	1	1	1	1	1	1	1	1	1	1	1	1	1	1
OG0001131	1	1	1	1	1	1	1	1	1	1	1	1	1	1	1	1	1	1	1	1	1	1	1	1	1	1	1	1	1	1	1	1	1	1	1	1	1	1	1
OG0001132	1	1	1	1	1	1	1	1	1	1	1	1	1	1	1	1	1	1	1	1	1	1	1	1	1	1	1	1	1	1	1	1	1	1	1	1	1	1	1
OG0001133	1	1	1	1	1	1	1	1	1	1	1	1	1	1	1	1	1	1	1	1	1	1	1	1	1	1	1	1	1	1	1	1	1	1	1	1	1	1	1
OG0001134	1	1	1	1	1	1	1	1	1	1	1	1	1	1	1	1	1	1	1	1	1	1	1	1	1	1	1	1	1	1	1	1	1	1	1	1	1	1	1
OG0001135	1	1	1	1	1	1	1	1	1	1	1	1	1	1	1	1	1	1	1	1	1	1	1	1	1	1	1	1	1	1	1	1	1	1	1	1	1	1	1
OG0001136	1	1	1	1	1	1	1	1	1	1	1	1	1	1	1	1	1	1	1	1	1	1	1	1	1	1	1	1	1	1	1	1	1	1	1	1	1	1	1
OG0001137	1	1	1	1	1	1	1	1	1	1	1	1	1	1	1	1	1	1	1	1	1	1	1	1	1	1	1	1	1	1	1	1	1	1	1	1	1	1	1
OG0001138	1	1	1	1	1	1	1	1	1	1	1	1	1	1	1	1	1	1	1	1	1	1	1	1	1	1	1	1	1	1	1	1	1	1	1	1	1	1	1
OG0001139	1	1	1	1	1	1	1	1	1	1	1	1	1	1	1	1	1	1	1	1	1	1	1	1	1	1	1	1	1	1	1	1	1	1	1	1	1	1	1
OG0001140	1	1	1	1	1	1	1	1	1	1	1	1	1	1	1	1	1	1	1	1	1	1	1	1	1	1	1	1	1	1	1	1	1	1	1	1	1	1	1
OG0001141	1	1	1	1	1	1	1	1	1	1	1	1	1	1	1	1	1	1	1	1	1	1	1	1	1	1	1	1	1	1	1	1	1	1	1	1	1	1	1
OG0001142	1	1	1	1	1	1	1	1	1	1	1	1	1	1	1	1	1	1	1	1	1	1	1	1	1	1	1	1	1	1	1	1	1	1	1	1	1	1	1
OG0001143	1	1	1	1	1	1	1	1	1	1	1	1	1	1	1	1	1	1	1	1	1	1	1	1	1	1	1	1	1	1	1	1	1	1	1	1	1	1	1
OG0001144	1	1	1	1	1	1	1	1	1	1	1	1	1	1	1	1	1	1	1	1	1	1	1	1	1	1	1	1	1	1	1	1	1	1	1	1	1	1	1
OG0001145	1	1	1	1	1	1	1	1	1	1	1	1	1	1	1	1	1	1	1	1	1	1	1	1	1	1	1	1	1	1	1	1	1	1	1	1	1	1	1
OG0001146	1	1	1	1	1	1	1	1	1	1	1	1	1	1	1	1	1	1	1	1	1	1	1	1	1	1	1	1	1	1	1	1	1	1	1	1	1	1	1
OG0001147	1	1	1	1	1	1	1	1	1	1	1	1	1	1	1	1	1	1	1	1	1	1	1	1	1	1	1	1	1	1	1	1	1	1	1	1	1	1	1
OG0001148	1	1	1	1	1	1	1	1	1	1	1	1	1	1	1	1	1	1	1	1	1	1	1	1	1	1	1	1	1	1	1	1	1	1	1	1	1	1	1
OG0001149	1	1	1	1	1	1	1	1	1	1	1	1	1	1	1	1	1	1	1	1	1	1	1	1	1	1	1	1	1	1	1	1	1	1	1	1	1	1	1
OG0001150	1	1	1	1	1	1	1	1	1	1	1	1	1	1	1	1	1	1	1	1	1	1	1	1	1	1	1	1	1	1	1	1	1	1	1	1	1	1	1
OG0001151	1	1	1	1	1	1	1	1	1	1	1	1	1	1	1	1	1	1	1	1	1	1	1	1	1	1	1	1	1	1	1	1	1	1	1	1	1	1	1
OG0001152	1	1	1	1	1	1	1	1	1	1	1	1	1	1	1	1	1	1	1	1	1	1	1	1	1	1	1	1	1	1	1	1	1	1	1	1	1	1	1
OG0001153	1	1	1	1	1	1	1	1	1	1	1	1	1	1	1	1	1	1	1	1	1	1	1	1	1	1	1	1	1	1	1	1	1	1	1	1	1	1	1
OG0001154	1	1	1	1	1	1	1	1	1	1	1	1	1	1	1	1	1	1	1	1	1	1	1	1	1	1	1	1	1	1	1	1	1	1	1	1	1	1	1
OG0001155	1	1	1	1	1	1	1	1	1	1	1	1	1	1	1	1	1	1	1	1	1	1	1	1	1	1	1	1	1	1	1	1	1	1	1	1	1	1	1
OG0001156	1	1	1	1	1	1	1	1	1	1	1	1	1	1	1	1	1	1	1	1	1	1	1	1	1	1	1	1	1	1	1	1	1	1	1	1	1	1	1
OG0001157	1	1	1	1	1	1	1	1	1	1	1	1	1	1	1	1	1	1	1	1	1	1	1	1	1	1	1	1	1	1	1	1	1	1	1	1	1	1	1
OG0001158	1	1	1	1	1	1	1	1	1	1	1	1	1	1	1	1	1	1	1	1	1	1	1	1	1	1	1	1	1	1	1	1	1	1	1	1	1	1	1
OG0001159	1	1	1	1	1	1	1	1	1	1	1	1	1	1	1	1	1	1	1	1	1	1	1	1	1	1	1	1	1	1	1	1	1	1	1	1	1	1	1
OG0001160	1	1	1	1	1	1	1	1	1	1	1	1	1	1	1	1	1	1	1	1	1	1	1	1	1	1	1	1	1	1	1	1	1	1	1	1	1	1	1
OG0001161	1	1	1	1	1	1	1	1	1	1	1	1	1	1	1	1	1	1	1	1	1	1	1	1	1	1	1	1	1	1	1	1	1	1	1	1	1	1	1
OG0001162	1	1	1	1	1	1	1	1	1	1	1	1	1	1	1	1	1	1	1	1	1	1	1	1	1	1	1	1	1	1	1	1	1	1	1	1	1	1	1
OG0001163	1	1	1	1	1	1	1	1	1	1	1	1	1	1	1	1	1	1	1	1	1	1	1	1	1	1	1	1	1	1	1	1	1	1	1	1	1	1	1
OG0001164	1	1	1	1	1	1	1	1	1	1	1	1	1	1	1	1	1	1	1	1	1	1	1	1	1	1	1	1	1	1	1	1	1	1	1	1	1	1	1
OG0001165	1	1	1	1	1	1	1	1	1	1	1	1	1	1	1	1	1	1	1	1	1	1	1	1	1	1	1	1	1	1	1	1	1	1	1	1	1	1	1
OG0001166	1	1	1	1	1	1	1	1	1	1	1	1	1	1	1	1	1	1	1	1	1	1	1	1	1	1	1	1	1	1	1	1	1	1	1	1	1	1	1
OG0001167	1	1	1	1	1	1	1	1	1	1	1	1	1	1	1	1	1	1	1	1	1	1	1	1	1	1	1	1	1	1	1	1	1	1	1	1	1	1	1
OG0001168	1	1	1	1	1	1	1	1	1	1	1	1	1	1	1	1	1	1	1	1	1	1	1	1	1	1	1	1	1	1	1	1	1	1	1	1	1	1	1
OG0001169	1	1	1	1	1	1	1	1	1	1	1	1	1	1	1	1	1	1	1	1	1	1	1	1	1	1	1	1	1	1	1	1	1	1	1	1	1	1	1
OG0001170	1	1	1	1	1	1	1	1	1	1	1	1	1	1	1	1	1	1	1	1	1	1	1	1	1	1	1	1	1	1	1	1	1	1	1	1	1	1	1
OG0001171	1	1	1	1	1	1	1	1	1	1	1	1	1	1	1	1	1	1	1	1	1	1	1	1	1	1	1	1	1	1	1	1	1	1	1	1	1	1	1
OG0001172	1	1	1	1	1	1	1	1	1	1	1	1	1	1	1	1	1	1	1	1	1	1	1	1	1	1	1	1	1	1	1	1	1	1	1	1	1	1	1
OG0001173	1	1	1	1	1	1	1	1	1	1	1	1	1	1	1	1	1	1	1	1	1	1	1	1	1	1	1	1	1	1	1	1	1	1	1	1	1	1	1
OG0001174	1	1	1	1	1	1	1	1	1	1	1	1	1	1	1	1	1	1	1	1	1	1	1	1	1	1	1	1	1	1	1	1	1	1	1	1	1	1	1
OG0001175	1	1	1	1	1	1	1	1	1	1	1	1	1	1	1	1	1	1	1	1	1	1	1	1	1	1	1	1	1	1	1	1	1	1	1	1	1	1	1
OG0001176	1	1	1	1	1	1	1	1	1	1	1	1	1	1	1	1	1	1	1	1	1	1	1	1	1	1	1	1	1	1	1	1	1	1	1	1	1	1	1
OG0001177	1	1	1	1	1	1	1	1	1	1	1	1	1	1	1	1	1	1	1	1	1	1	1	1	1	1	1	1	1	1	1	1	1	1	1	1	1	1	1
OG0001178	1	1	1	1	1	1	1	1	1	1	1	1	1	1	1	1	1	1	1	1	1	1	1	1	1	1	1	1	1	1	1	1	1	1	1	1	1	1	1
OG0001179	1	1	1	1	1	1	1	1	1	1	1	1	1	1	1	1	1	1	1	1	1	1	1	1	1	1	1	1	1	1	1	1	1	1	1	1	1	1	1
OG0001180	1	1	1	1	1	1	1	1	1	1	1	1	1	1	1	1	1	1	1	1	1	1	1	1	1	1	1	1	1	1	1	1	1	1	1	1	1	1	1
OG0001181	1	1	1	1	1	1	1	1	1	1	1	1	1	1	1	1	1	1	1	1	1	1	1	1	1	1	1	1	1	1	1	1	1	1	1	1	1	1	1
OG0001182	1	1	1	1	1	1	1	1	1	1	1	1	1	1	1	1	1	1	1	1	1	1	1	1	1	1	1	1	1	1	1	1	1	1	1	1	1	1	1
OG0001183	1	1	1	1	1	1	1	1	1	1	1	1	1	1	1	1	1	1	1	1	1	1	1	1	1	1	1	1	1	1	1	1	1	1	1	1	1	1	1
OG0001184	1	1	1	1	1	1	1	1	1	1	1	1	1	1	1	1	1	1	1	1	1	1	1	1	1	1	1	1	1	1	1	1	1	1	1	1	1	1	1
OG0001185	1	1	1	1	1	1	1	1	1	1	1	1	1	1	1	1	1	1	1	1	1	1	1	1	1	1	1	1	1	1	1	1	1	1	1	1	1	1	1
OG0001186	1	1	1	1	1	1	1	1	1	1	1	1	1	1	1	1	1	1	1	1	1	1	1	1	1	1	1	1	1	1	1	1	1	1	1	1	1	1	1
OG0001187	1	1	1	1	1	1	1	1	1	1	1	1	1	1	1	1	1	1	1	1	1	1	1	1	1	1	1	1	1	1	1	1	1	1	1	1	1	1	1
OG0001188	1	1	1	1	1	1	1	1	1	1	1	1	1	1	1	1	1	1	1	1	1	1	1	1	1	1	1	1	1	1	1	1	1	1	1	1	1	1	1
OG0001189	1	1	1	1	1	1	1	1	1	1	1	1	1	1	1	1	1	1	1	1	1	1	1	1	1	1	1	1	1	1	1	1	1	1	1	1	1	1	1
OG0001190	1	1	1	1	1	1	1	1	1	1	1	1	1	1	1	1	1	1	1	1	1	1	1	1	1	1	1	1	1	1	1	1	1	1	1	1	1	1	1
OG0001191	1	1	1	1	1	1	1	1	1	1	1	1	1	1	1	1	1	1	1	1	1	1	1	1	1	1	1	1	1	1	1	1	1	1	1	1	1	1	1
OG0001192	1	1	1	1	1	1	1	1	1	1	1	1	1	1	1	1	1	1	1	1	1	1	1	1	1	1	1	1	1	1	1	1	1	1	1	1	1	1	1
OG0001193	1	1	1	1	1	1	1	1	1	1	1	1	1	1	1	1	1	1	1	1	1	1	1	1	1	1	1	1	1	1	1	1	1	1	1	1	1	1	1
OG0001194	1	1	1	1	1	1	1	1	1	1	1	1	1	1	1	1	1	1	1	1	1	1	1	1	1	1	1	1	1	1	1	1	1	1	1	1	1	1	1
OG0001195	1	1	1	1	1	1	1	1	1	1	1	1	1	1	1	1	1	1	1	1	1	1	1	1	1	1	1	1	1	1	1	1	1	1	1	1	1	1	1
OG0001196	1	1	1	1	1	1	1	1	1	1	1	1	1	1	1	1	1	1	1	1	1	1	1	1	1	1	1	1	1	1	1	1	1	1	1	1	1	1	1
OG0001197	1	1	1	1	1	1	1	1	1	1	1	1	1	1	1	1	1	1	1	1	1	1	1	1	1	1	1	1	1	1	1	1	1	1	1	1	1	1	1
OG0001198	1	1	1	1	1	1	1	1	1	1	1	1	1	1	1	1	1	1	1	1	1	1	1	1	1	1	1	1	1	1	1	1	1	1	1	1	1	1	1
OG0001199	1	1	1	1	1	1	1	1	1	1	1	1	1	1	1	1	1	1	1	1	1	1	1	1	1	1	1	1	1	1	1	1	1	1	1	1	1	1	1
OG0001200	1	1	1	1	1	1	1	1	1	1	1	1	1	1	1	1	1	1	1	1	1	1	1	1	1	1	1	1	1	1	1	1	1	1	1	1	1	1	1
OG0001201	1	1	1	1	1	1	1	1	1	1	1	1	1	1	1	1	1	1	1	1	1	1	1	1	1	1	1	1	1	1	1	1	1	1	1	1	1	1	1
OG0001202	1	1	1	1	1	1	1	1	1	1	1	1	1	1	1	1	1	1	1	1	1	1	1	1	1	1	1	1	1	1	1	1	1	1	1	1	1	1	1
OG0001203	1	1	1	1	1	1	1	1	1	1	1	1	1	1	1	1	1	1	1	1	1	1	1	1	1	1	1	1	1	1	1	1	1	1	1	1	1	1	1
OG0001204	1	1	1	1	1	1	1	1	1	1	1	1	1	1	1	1	1	1	1	1	1	1	1	1	1	1	1	1	1	1	1	1	1	1	1	1	1	1	1
OG0001205	1	1	1	1	1	1	1	1	1	1	1	1	1	1	1	1	1	1	1	1	1	1	1	1	1	1	1	1	1	1	1	1	1	1	1	1	1	1	1
OG0001206	1	1	1	1	1	1	1	1	1	1	1	1	1	1	1	1	1	1	1	1	1	1	1	1	1	1	1	1	1	1	1	1	1	1	1	1	1	1	1
OG0001207	1	1	1	1	1	1	1	1	1	1	1	1	1	1	1	1	1	1	1	1	1	1	1	1	1	1	1	1	1	1	1	1	1	1	1	1	1	1	1
OG0001208	1	1	1	1	1	1	1	1	1	1	1	1	1	1	1	1	1	1	1	1	1	1	1	1	1	1	1	1	1	1	1	1	1	1	1	1	1	1	1
OG0001209	1	1	1	1	1	1	1	1	1	1	1	1	1	1	1	1	1	1	1	1	1	1	1	1	1	1	1	1	1	1	1	1	1	1	1	1	1	1	1
OG0001210	1	1	1	1	1	1	1	1	1	1	1	1	1	1	1	1	1	1	1	1	1	1	1	1	1	1	1	1	1	1	1	1	1	1	1	1	1	1	1
OG0001211	1	1	1	1	1	1	1	1	1	1	1	1	1	1	1	1	1	1	1	1	1	1	1	1	1	1	1	1	1	1	1	1	1	1	1	1	1	1	1
OG0001212	1	1	1	1	1	1	1	1	1	1	1	1	1	1	1	1	1	1	1	1	1	1	1	1	1	1	1	1	1	1	1	1	1	1	1	1	1	1	1
OG0001213	1	1	1	1	1	1	1	1	1	1	1	1	1	1	1	1	1	1	1	1	1	1	1	1	1	1	1	1	1	1	1	1	1	1	1	1	1	1	1
OG0001214	1	1	1	1	1	1	1	1	1	1	1	1	1	1	1	1	1	1	1	1	1	1	1	1	1	1	1	1	1	1	1	1	1	1	1	1	1	1	1
OG0001215	1	1	1	1	1	1	1	1	1	1	1	1	1	1	1	1	1	1	1	1	1	1	1	1	1	1	1	1	1	1	1	1	1	1	1	1	1	1	1
OG0001216	1	1	1	1	1	1	1	1	1	1	1	1	1	1	1	1	1	1	1	1	1	1	1	1	1	1	1	1	1	1	1	1	1	1	1	1	1	1	1
OG0001217	1	1	1	1	1	1	1	1	1	1	1	1	1	1	1	1	1	1	1	1	1	1	1	1	1	1	1	1	1	1	1	1	1	1	1	1	1	1	1
OG0001218	1	1	1	1	1	1	1	1	1	1	1	1	1	1	1	1	1	1	1	1	1	1	1	1	1	1	1	1	1	1	1	1	1	1	1	1	1	1	1
OG0001219	1	1	1	1	1	1	1	1	1	1	1	1	1	1	1	1	1	1	1	1	1	1	1	1	1	1	1	1	1	1	1	1	1	1	1	1	1	1	1
OG0001220	1	1	1	1	1	1	1	1	1	1	1	1	1	1	1	1	1	1	1	1	1	1	1	1	1	1	1	1	1	1	1	1	1	1	1	1	1	1	1
OG0001221	1	1	1	1	1	1	1	1	1	1	1	1	1	1	1	1	1	1	1	1	1	1	1	1	1	1	1	1	1	1	1	1	1	1	1	1	1	1	1
OG0001222	1	1	1	1	1	1	1	1	1	1	1	1	1	1	1	1	1	1	1	1	1	1	1	1	1	1	1	1	1	1	1	1	1	1	1	1	1	1	1
OG0001223	1	1	1	1	1	1	1	1	1	1	1	1	1	1	1	1	1	1	1	1	1	1	1	1	1	1	1	1	1	1	1	1	1	1	1	1	1	1	1
OG0001224	1	1	1	1	1	1	1	1	1	1	1	1	1	1	1	1	1	1	1	1	1	1	1	1	1	1	1	1	1	1	1	1	1	1	1	1	1	1	1
OG0001225	1	1	1	1	1	1	1	1	1	1	1	1	1	1	1	1	1	1	1	1	1	1	1	1	1	1	1	1	1	1	1	1	1	1	1	1	1	1	1
OG0001226	1	1	1	1	1	1	1	1	1	1	1	1	1	1	1	1	1	1	1	1	1	1	1	1	1	1	1	1	1	1	1	1	1	1	1	1	1	1	1
OG0001227	1	1	1	1	1	1	1	1	1	1	1	1	1	1	1	1	1	1	1	1	1	1	1	1	1	1	1	1	1	1	1	1	1	1	1	1	1	1	1
OG0001228	1	1	1	1	1	1	1	1	1	1	1	1	1	1	1	1	1	1	1	1	1	1	1	1	1	1	1	1	1	1	1	1	1	1	1	1	1	1	1
OG0001229	1	1	1	1	1	1	1	1	1	1	1	1	1	1	1	1	1	1	1	1	1	1	1	1	1	1	1	1	1	1	1	1	1	1	1	1	1	1	1
OG0001230	1	1	1	1	1	1	2	1	1	1	1	1	0	1	1	1	1	1	1	1	1	1	1	1	1	1	1	1	1	1	1	1	1	1	1	1	1	1	1
OG0001231	1	1	1	1	1	1	1	1	1	1	1	1	1	1	1	1	1	1	1	1	1	1	1	1	1	1	1	1	1	1	1	1	1	1	1	1	1	1	1
OG0001232	1	1	1	1	1	1	1	1	1	1	1	1	1	1	1	1	1	1	1	1	1	1	1	1	1	1	1	1	1	1	1	1	1	1	1	1	1	1	1
OG0001233	1	1	1	1	1	1	1	1	1	1	1	1	1	1	1	1	1	1	1	1	1	1	1	1	1	1	1	1	1	1	1	1	1	1	1	1	1	1	1
OG0001234	1	1	1	1	1	1	1	1	1	1	1	1	1	1	1	1	1	1	1	1	1	1	1	1	1	1	1	1	1	1	1	1	1	1	1	1	1	1	1
OG0001235	1	1	1	1	1	1	1	1	1	1	1	1	1	1	1	1	1	1	1	1	1	1	1	1	1	1	1	1	1	1	1	1	1	1	1	1	1	1	1
OG0001236	1	1	1	1	1	1	1	1	1	1	1	1	1	1	1	1	1	1	1	1	1	1	1	1	1	1	1	1	1	1	1	1	1	1	1	1	1	1	1
OG0001237	1	1	1	1	1	1	1	1	1	1	1	1	1	1	1	1	1	1	1	1	1	1	1	1	1	1	1	1	1	1	1	1	1	1	1	1	1	1	1
OG0001238	1	1	1	1	1	1	1	1	1	1	1	1	1	1	1	1	1	1	1	1	1	1	1	1	1	1	1	1	1	1	1	1	1	1	1	1	1	1	1
OG0001239	1	1	1	1	1	1	1	1	1	1	1	1	1	1	1	1	1	1	1	1	1	1	1	1	1	1	1	1	1	1	1	1	1	1	1	1	1	1	1
OG0001240	1	1	1	1	1	1	1	1	1	1	1	1	1	1	1	1	1	1	1	1	1	1	1	1	1	1	1	1	1	1	1	1	1	1	1	1	1	1	1
OG0001241	1	1	1	1	1	1	1	1	1	1	1	1	1	1	1	1	1	1	1	1	1	1	1	1	1	1	1	1	1	1	1	1	1	1	1	1	1	1	1
OG0001242	1	1	1	1	1	1	1	1	1	1	1	1	1	1	1	1	1	1	1	1	1	1	1	1	1	1	1	1	1	1	1	1	1	1	1	1	1	1	1
OG0001243	1	1	1	1	1	1	1	1	1	1	1	1	1	1	1	1	1	1	1	1	1	1	1	1	1	1	1	1	1	1	1	1	1	1	1	1	1	1	1
OG0001244	1	1	1	1	1	1	1	1	1	1	1	1	1	1	1	1	1	1	1	1	1	1	1	1	1	1	1	1	1	1	1	1	1	1	1	1	1	1	1
OG0001245	1	1	1	1	1	1	1	1	1	1	1	1	1	1	1	1	1	1	1	1	1	1	1	1	1	1	1	1	1	1	1	1	1	1	1	1	1	1	1
OG0001246	1	1	1	1	1	1	1	1	1	1	1	1	1	1	1	1	1	1	1	1	1	1	1	1	1	1	1	1	1	1	1	1	1	1	1	1	1	1	1
OG0001247	1	1	1	1	1	1	1	1	1	1	1	1	1	1	1	1	1	1	1	1	1	1	1	1	1	1	1	1	1	1	1	1	1	1	1	1	1	1	1
OG0001248	1	1	1	1	1	1	1	1	1	1	1	1	1	1	1	1	1	1	1	1	1	1	1	1	1	1	1	1	1	1	1	1	1	1	1	1	1	1	1
OG0001249	1	1	1	1	1	1	1	1	1	1	1	1	1	1	1	1	1	1	1	1	1	1	1	1	1	1	1	1	1	1	1	1	1	1	1	1	1	1	1
OG0001250	1	1	1	1	1	1	1	1	1	1	1	1	1	1	1	1	1	1	1	1	1	1	1	1	1	1	1	1	1	1	1	1	1	1	1	1	1	1	1
OG0001251	1	1	1	1	1	1	1	1	1	1	1	1	1	1	1	1	1	1	1	1	1	1	1	1	1	1	1	1	1	1	1	1	1	1	1	1	1	1	1
OG0001252	1	1	1	1	1	1	1	1	1	1	1	1	1	1	1	1	1	1	1	1	1	1	1	1	1	1	1	1	1	1	1	1	1	1	1	1	1	1	1
OG0001253	1	1	1	1	1	1	1	1	1	1	1	1	1	1	1	1	1	1	1	1	1	1	1	1	1	1	1	1	1	1	1	1	1	1	1	1	1	1	1
OG0001254	1	1	1	1	1	1	1	1	1	1	1	1	1	1	1	1	1	1	1	1	1	1	1	1	1	1	1	1	1	1	1	1	1	1	1	1	1	1	1
OG0001255	1	1	1	1	1	1	1	1	1	1	1	1	1	1	1	1	1	1	1	1	1	1	1	1	1	1	1	1	1	1	1	1	1	1	1	1	1	1	1
OG0001256	1	1	1	1	1	1	1	1	1	1	1	1	1	1	1	1	1	1	1	1	1	1	1	1	1	1	1	1	1	1	1	1	1	1	1	1	1	1	1
OG0001257	1	1	1	1	1	1	1	1	1	1	1	1	1	1	1	1	1	1	1	1	1	1	1	1	1	1	1	1	1	1	1	1	1	1	1	1	1	1	1
OG0001258	1	1	1	1	1	1	1	1	1	1	1	1	1	1	1	1	1	1	1	1	1	1	1	1	1	1	1	1	1	1	1	1	1	1	1	1	1	1	1
OG0001259	1	1	1	1	1	1	1	1	1	1	1	1	1	1	1	1	1	1	1	1	1	1	1	1	1	1	1	1	1	1	1	1	1	1	1	1	1	1	1
OG0001260	1	1	1	1	1	1	1	1	1	1	1	1	1	1	1	1	1	1	1	1	1	1	1	1	1	1	1	1	1	1	1	1	1	1	1	1	1	1	1
OG0001261	1	1	1	1	1	1	1	1	1	1	1	1	1	1	1	1	1	1	1	1	1	1	1	1	1	1	1	1	1	1	1	1	1	1	1	1	1	1	1
OG0001262	1	1	1	1	1	1	1	1	1	1	1	1	1	1	1	1	1	1	1	1	1	1	1	1	1	1	1	1	1	1	1	1	1	1	1	1	1	1	1
OG0001263	1	1	1	1	1	1	1	1	1	1	1	1	1	1	1	1	1	1	1	1	1	1	1	1	1	1	1	1	1	1	1	1	1	1	1	1	1	1	1
OG0001264	1	1	1	1	1	1	1	1	1	1	1	1	1	1	1	1	1	1	1	1	1	1	1	1	1	1	1	1	1	1	1	1	1	1	1	1	1	1	1
OG0001265	1	1	1	1	1	1	1	1	1	1	1	1	1	1	1	1	1	1	1	1	1	1	1	1	1	1	1	1	1	1	1	1	1	1	1	1	1	1	1
OG0001266	1	1	1	1	1	1	1	1	1	1	1	1	1	1	1	1	1	1	1	1	1	1	1	1	1	1	1	1	1	1	1	1	1	1	1	1	1	1	1
OG0001267	1	1	1	1	1	1	1	1	1	1	1	1	1	1	1	1	1	1	1	1	1	1	1	1	1	1	1	1	1	1	1	1	1	1	1	1	1	1	1
OG0001268	1	1	1	1	1	1	1	1	1	1	1	1	1	1	1	1	1	1	1	1	1	1	1	1	1	1	1	1	1	1	1	1	1	1	1	1	1	1	1
OG0001269	1	1	1	1	1	1	1	1	1	1	1	1	1	1	1	1	1	1	1	1	1	1	1	1	1	1	1	1	1	1	1	1	1	1	1	1	1	1	1
OG0001270	1	1	1	1	1	1	1	1	1	1	1	1	1	1	1	1	1	1	1	1	1	1	1	1	1	1	1	1	1	1	1	1	1	1	1	1	1	1	1
OG0001271	1	1	1	1	1	1	1	1	1	1	1	1	1	1	1	1	1	1	1	1	1	1	1	1	1	1	1	1	1	1	1	1	1	1	1	1	1	1	1
OG0001272	1	1	1	1	1	1	1	1	1	1	1	1	1	1	1	1	1	1	1	1	1	1	1	1	1	1	1	1	1	1	1	1	1	1	1	1	1	1	1
OG0001273	1	1	1	1	1	1	1	1	1	1	1	1	1	1	1	1	1	1	1	1	1	1	1	1	1	1	1	1	1	1	1	1	1	1	1	1	1	1	1
OG0001274	1	1	1	1	1	1	1	1	1	1	1	1	1	1	1	1	1	1	1	1	1	1	1	1	1	1	1	1	1	1	1	1	1	1	1	1	1	1	1
OG0001275	1	1	1	1	1	1	1	1	1	1	1	1	1	1	1	1	1	1	1	1	1	1	1	1	1	1	1	1	1	1	1	1	1	1	1	1	1	1	1
OG0001276	1	1	1	1	1	1	1	1	1	1	1	1	1	1	1	1	1	1	1	1	1	1	1	1	1	1	1	1	1	1	1	1	1	1	1	1	1	1	1
OG0001277	1	1	1	1	1	1	1	1	1	1	1	1	1	1	1	1	1	1	1	1	1	1	1	1	1	1	1	1	1	1	1	1	1	1	1	1	1	1	1
OG0001278	1	1	1	1	1	1	1	1	1	1	1	1	1	1	1	1	1	1	1	1	1	1	1	1	1	1	1	1	1	1	1	1	1	1	1	1	1	1	1
OG0001279	1	1	1	1	1	1	1	1	1	1	1	1	1	1	1	1	1	1	1	1	1	1	1	1	1	1	1	1	1	1	1	1	1	1	1	1	1	1	1
OG0001280	1	1	1	1	1	1	1	1	1	1	1	1	1	1	1	1	1	1	1	1	1	1	1	1	1	1	1	1	1	1	1	1	1	1	1	1	1	1	1
OG0001281	1	1	1	1	1	1	1	1	1	1	1	1	1	1	1	1	1	1	1	1	1	1	1	1	1	1	1	1	1	1	1	1	1	1	1	1	1	1	1
OG0001282	1	1	1	1	1	1	1	1	1	1	1	1	1	1	1	1	1	1	1	1	1	1	1	1	1	1	1	1	1	1	1	1	1	1	1	1	1	1	1
OG0001283	1	1	0	0	1	0	1	3	2	1	1	1	1	2	1	0	0	1	1	2	1	1	1	1	1	1	1	1	1	0	1	1	1	1	1	1	1	1	1
OG0001284	1	1	1	1	1	1	1	1	1	1	1	1	1	1	1	1	1	1	1	1	1	1	1	1	1	1	1	1	1	1	1	1	1	1	1	1	1	1	1
OG0001285	1	1	1	1	1	1	1	1	1	1	1	1	1	1	1	1	1	1	1	1	1	1	1	1	1	1	1	1	1	1	1	1	1	1	1	1	1	1	1
OG0001286	1	1	1	1	1	1	1	1	1	1	1	1	1	1	1	1	1	1	1	1	1	1	1	1	1	1	1	1	1	1	1	1	1	1	1	1	1	1	1
OG0001287	1	1	1	1	1	1	1	1	1	1	1	1	1	1	1	1	1	1	1	1	1	1	1	1	1	1	1	1	1	1	1	1	1	1	1	1	1	1	1
OG0001288	1	1	1	1	1	1	1	1	1	1	1	1	1	1	1	1	1	1	1	1	1	1	1	1	1	1	1	1	1	1	1	1	1	1	1	1	1	1	1
OG0001289	1	1	1	1	1	1	1	1	1	1	1	1	1	1	1	1	1	1	1	1	1	1	1	1	1	1	1	1	1	1	1	1	1	1	1	1	1	1	1
OG0001290	1	1	1	1	1	1	1	1	1	1	1	1	1	1	1	1	1	1	1	1	1	1	1	1	1	1	1	1	1	1	1	1	1	1	1	1	1	1	1
OG0001291	1	1	1	1	1	1	1	1	1	1	1	1	1	1	1	1	1	1	1	1	1	1	1	1	1	1	1	1	1	1	1	1	1	1	1	1	1	1	1
OG0001292	1	1	1	1	1	1	1	1	1	1	1	1	1	1	1	1	1	1	1	1	1	1	1	1	1	1	1	1	1	1	1	1	1	1	1	1	1	1	1
OG0001293	1	1	1	1	1	1	1	1	1	1	1	1	1	1	1	1	1	1	1	1	1	1	1	1	1	1	1	1	1	1	1	1	1	1	1	1	1	1	1
OG0001294	1	1	1	1	1	1	1	1	1	1	1	1	1	1	1	1	1	1	1	1	1	1	1	1	1	1	1	1	1	1	1	1	1	1	1	1	1	1	1
OG0001295	1	1	1	1	1	1	1	1	1	1	1	1	1	1	1	1	1	1	1	1	1	1	1	1	1	1	1	1	1	1	1	1	1	1	1	1	1	1	1
OG0001296	1	1	1	1	1	1	1	1	1	1	1	1	1	1	1	1	1	1	1	1	1	1	1	1	1	1	1	1	1	1	1	1	1	1	1	1	1	1	1
OG0001297	1	1	1	1	1	1	1	1	1	1	1	1	1	1	1	1	1	1	1	1	1	1	1	1	1	1	1	1	1	1	1	1	1	1	1	1	1	1	1
OG0001298	1	1	1	1	1	1	1	1	1	1	1	1	1	1	1	1	1	1	1	1	1	1	1	1	1	1	1	1	1	1	1	1	1	1	1	1	1	1	1
OG0001299	1	1	1	1	1	1	1	1	1	1	1	1	1	1	1	1	1	1	1	1	1	1	1	1	1	1	1	1	1	1	1	1	1	1	1	1	1	1	1
OG0001300	1	1	1	1	1	1	1	1	1	1	1	1	1	1	1	1	1	1	1	1	1	1	1	1	1	1	1	1	1	1	1	1	1	1	1	1	1	1	1
OG0001301	1	1	1	1	1	1	1	1	1	1	1	1	1	1	1	1	1	1	1	1	1	1	1	1	1	1	1	1	1	1	1	1	1	1	1	1	1	1	1
OG0001302	1	1	1	1	1	1	1	1	1	1	1	1	1	1	1	1	1	1	1	1	1	1	1	1	1	1	1	1	1	1	1	1	1	1	1	1	1	1	1
OG0001303	1	1	1	1	1	1	1	1	1	1	1	1	1	1	1	1	1	1	1	1	1	1	1	1	1	1	1	1	1	1	1	1	1	1	1	1	1	1	1
OG0001304	1	1	1	1	1	1	1	1	1	1	1	1	1	1	1	1	1	1	1	1	1	1	1	1	1	1	1	1	1	1	1	1	1	1	1	1	1	1	1
OG0001305	1	1	1	1	1	1	1	1	1	1	1	1	1	1	1	1	1	1	1	1	1	1	1	1	1	1	1	1	1	1	1	1	1	1	1	1	1	1	1
OG0001306	1	1	1	1	1	1	1	1	1	1	1	1	1	1	1	1	1	1	1	1	1	1	1	1	1	1	1	1	1	1	1	1	1	1	1	1	1	1	1
OG0001307	1	1	1	1	1	1	1	1	1	1	1	1	1	1	1	1	1	1	1	1	1	1	1	1	1	1	1	1	1	1	1	1	1	1	1	1	1	1	1
OG0001308	1	1	1	1	1	1	1	1	1	1	1	1	1	1	1	1	1	1	1	1	1	1	1	1	1	1	1	1	1	1	1	1	1	1	1	1	1	1	1
OG0001309	1	1	1	1	1	1	1	1	1	1	1	1	1	1	1	1	1	1	1	1	1	1	1	1	1	1	1	1	1	1	1	1	1	1	1	1	1	1	1
OG0001310	1	1	1	1	1	1	1	1	1	1	1	1	1	1	1	1	1	1	1	1	1	1	1	1	1	1	1	1	1	1	1	1	1	1	1	1	1	1	1
OG0001311	1	1	1	1	1	1	1	1	1	1	1	1	1	1	1	1	1	1	1	1	1	1	1	1	1	1	1	1	1	1	1	1	1	1	1	1	1	1	1
OG0001312	1	1	1	1	1	1	1	1	1	1	1	1	1	1	1	1	1	1	1	1	1	1	1	1	1	1	1	1	1	1	1	1	1	1	1	1	1	1	1
OG0001313	1	1	1	1	1	1	1	1	1	1	1	1	1	1	1	1	1	1	1	1	1	1	1	1	1	1	1	1	1	1	1	1	1	1	1	1	1	1	1
OG0001314	1	1	1	1	1	1	1	1	1	1	1	1	1	1	1	1	1	1	1	1	1	1	1	1	1	1	1	1	1	1	1	1	1	1	1	1	1	1	1
OG0001315	1	1	1	1	1	1	1	1	1	1	1	1	1	1	1	1	1	1	1	1	1	1	1	1	1	1	1	1	1	1	1	1	1	1	1	1	1	1	1
OG0001316	1	1	1	1	1	1	1	1	1	1	1	1	1	1	1	1	1	1	1	1	1	1	1	1	1	1	1	1	1	1	1	1	1	1	1	1	1	1	1
OG0001317	1	1	1	1	1	1	1	1	1	1	1	1	1	1	1	1	1	1	1	1	1	1	1	1	1	1	1	1	1	1	1	1	1	1	1	1	1	1	1
OG0001318	1	1	1	1	1	1	1	1	1	1	1	1	1	1	1	1	1	1	1	1	1	1	1	1	1	1	1	1	1	1	1	1	1	1	1	1	1	1	1
OG0001319	1	1	1	1	1	1	1	1	1	1	1	1	1	1	1	1	1	1	1	1	1	1	1	1	1	1	1	1	1	1	1	1	1	1	1	1	1	1	1
OG0001320	1	1	1	1	1	1	1	1	1	1	1	1	1	1	1	1	1	1	1	1	1	1	1	1	1	1	1	1	1	1	1	1	1	1	1	1	1	1	1
OG0001321	1	1	1	1	1	1	1	1	1	1	1	1	1	1	1	1	1	1	1	1	1	1	1	1	1	1	1	1	1	1	1	1	1	1	1	1	1	1	1
OG0001322	1	1	1	1	1	1	1	1	1	1	1	1	1	1	1	1	1	1	1	1	1	1	1	1	1	1	1	1	1	1	1	1	1	1	1	1	1	1	1
OG0001323	1	1	1	1	1	1	1	1	1	1	1	1	1	1	1	1	1	1	1	1	1	1	1	1	1	1	1	1	1	1	1	1	1	1	1	1	1	1	1
OG0001324	1	1	1	1	1	1	1	1	1	1	1	1	1	1	1	1	1	1	1	1	1	1	1	1	1	1	1	1	1	1	1	1	1	1	1	1	1	1	1
OG0001325	1	1	1	1	1	1	1	1	1	1	1	1	1	1	1	1	1	1	1	1	1	1	1	1	1	1	1	1	1	1	1	1	1	1	1	1	1	1	1
OG0001326	1	1	1	1	1	1	1	1	1	1	1	1	1	1	1	1	1	1	1	1	1	1	1	1	1	1	1	1	1	1	1	1	1	1	1	1	1	1	1
OG0001327	1	1	1	1	1	1	1	1	1	1	1	1	1	1	1	1	1	1	1	1	1	1	1	1	1	1	1	1	1	1	1	1	1	1	1	1	1	1	1
OG0001328	1	1	1	1	1	1	1	1	1	1	1	1	1	1	1	1	1	1	1	1	1	1	1	1	1	1	1	1	1	1	1	1	1	1	1	1	1	1	1
OG0001329	1	1	1	1	1	1	1	1	1	1	1	1	1	1	1	1	1	1	1	1	1	1	1	1	1	1	1	1	1	1	1	1	1	1	1	1	1	1	1
OG0001330	1	1	1	1	1	1	1	1	1	1	1	1	1	1	1	1	1	1	1	1	1	1	1	1	1	1	1	1	1	1	1	1	1	1	1	1	1	1	1
OG0001331	1	1	1	1	1	1	1	1	1	1	1	1	1	1	1	1	1	1	1	1	1	1	1	1	1	1	1	1	1	1	1	1	1	1	1	1	1	1	1
OG0001332	1	1	1	1	1	1	1	1	1	1	1	1	1	1	1	1	1	1	1	1	1	1	1	1	1	1	1	1	1	1	1	1	1	1	1	1	1	1	1
OG0001333	1	1	1	1	1	1	1	1	1	1	1	1	1	1	1	1	1	1	1	1	1	1	1	1	1	1	1	1	1	1	1	1	1	1	1	1	1	1	1
OG0001334	1	1	1	1	1	1	1	1	1	1	1	1	1	1	1	1	1	1	1	1	1	1	1	1	1	1	1	1	1	1	1	1	1	1	1	1	1	1	1
OG0001335	1	1	1	1	1	1	1	1	1	1	1	1	1	1	1	1	1	1	1	1	1	1	1	1	1	1	1	1	1	1	1	1	1	1	1	1	1	1	1
OG0001336	1	1	1	1	1	1	1	1	1	1	1	1	1	1	1	1	1	1	1	1	1	1	1	1	1	1	1	1	1	1	1	1	1	1	1	1	1	1	1
OG0001337	1	1	1	1	1	1	1	1	1	1	1	1	1	1	1	1	1	1	1	1	1	1	1	1	1	1	1	1	1	1	1	1	1	1	1	1	1	1	1
OG0001338	1	1	1	1	1	1	1	1	1	1	1	1	1	1	1	1	1	1	1	1	1	1	1	1	1	1	1	1	1	1	1	1	1	1	1	1	1	1	1
OG0001339	1	1	1	1	1	1	1	1	1	1	1	1	1	1	1	1	1	1	1	1	1	1	1	1	1	1	1	1	1	1	1	1	1	1	1	1	1	1	1
OG0001340	1	1	1	1	1	1	1	1	1	1	1	1	1	1	1	1	1	1	1	1	1	1	1	1	1	1	1	1	1	1	1	1	1	1	1	1	1	1	1
OG0001341	1	1	1	1	1	1	1	1	1	1	1	1	1	1	1	1	1	1	1	1	1	1	1	1	1	1	1	1	1	1	1	1	1	1	1	1	1	1	1
OG0001342	1	1	1	1	1	1	1	1	1	1	1	1	1	1	1	1	1	1	1	1	1	1	1	1	1	1	1	1	1	1	1	1	1	1	1	1	1	1	1
OG0001343	1	1	1	1	1	1	1	1	1	1	1	1	1	1	1	1	1	1	1	1	1	1	1	1	1	1	1	1	1	1	1	1	1	1	1	1	1	1	1
OG0001344	1	1	1	1	1	1	1	1	1	1	1	1	1	1	1	1	1	1	1	1	1	1	1	1	1	1	1	1	1	1	1	1	1	1	1	1	1	1	1
OG0001345	1	1	1	1	1	1	1	1	1	1	1	1	1	1	1	1	1	1	1	1	1	1	1	1	1	1	1	1	1	1	1	1	1	1	1	1	1	1	1
OG0001346	1	1	1	1	1	1	1	1	1	1	1	1	1	1	1	1	1	1	1	1	1	1	1	1	1	1	1	1	1	1	1	1	1	1	1	1	1	1	1
OG0001347	1	1	1	1	1	1	1	1	1	1	1	1	1	1	1	1	1	1	1	1	1	1	1	1	1	1	1	1	1	1	1	1	1	1	1	1	1	1	1
OG0001348	1	1	1	1	1	1	1	1	1	1	1	1	1	1	1	1	1	1	1	1	1	1	1	1	1	1	1	1	1	1	1	1	1	1	1	1	1	1	1
OG0001349	1	1	1	1	1	1	1	1	1	1	1	1	1	1	1	1	1	1	1	1	1	1	1	1	1	1	1	1	1	1	1	1	1	1	1	1	1	1	1
OG0001350	1	1	1	1	1	1	1	1	1	1	1	1	1	1	1	1	1	1	1	1	1	1	1	1	1	1	1	1	1	1	1	1	1	1	1	1	1	1	1
OG0001351	1	1	1	1	1	1	1	1	1	1	1	1	1	1	1	1	1	1	1	1	1	1	1	1	1	1	1	1	1	1	1	1	1	1	1	1	1	1	1
OG0001352	1	1	1	1	1	1	1	1	1	1	1	1	1	1	1	1	1	1	1	1	1	1	1	1	1	1	1	1	1	1	1	1	1	1	1	1	1	1	1
OG0001353	1	1	1	1	1	1	1	1	1	1	1	1	1	1	1	1	1	1	1	1	1	1	1	1	1	1	1	1	1	1	1	1	1	1	1	1	1	1	1
OG0001354	1	1	1	1	1	1	1	1	1	1	1	1	1	1	1	1	1	1	1	1	1	1	1	1	1	1	1	1	1	1	1	1	1	1	1	1	1	1	1
OG0001355	1	1	1	1	1	1	1	1	1	1	1	1	1	1	1	1	1	1	1	1	1	1	1	1	1	1	1	1	1	1	1	1	1	1	1	1	1	1	1
OG0001356	1	1	1	1	1	1	1	1	1	1	1	1	1	1	1	1	1	1	1	1	1	1	1	1	1	1	1	1	1	1	1	1	1	1	1	1	1	1	1
OG0001357	1	1	1	1	1	1	1	1	1	1	1	1	1	1	1	1	1	1	1	1	1	1	1	1	1	1	1	1	1	1	1	1	1	1	1	1	1	1	1
OG0001358	1	1	1	1	1	1	1	1	1	1	1	1	1	1	1	1	1	1	1	1	1	1	1	1	1	1	1	1	1	1	1	1	1	1	1	1	1	1	1
OG0001359	1	1	1	1	1	1	1	1	1	1	1	1	1	1	1	1	1	1	1	1	1	1	1	1	1	1	1	1	1	1	1	1	1	1	1	1	1	1	1
OG0001360	1	1	1	1	1	1	1	1	1	1	1	1	1	1	1	1	1	1	1	1	1	1	1	1	1	1	1	1	1	1	1	1	1	1	1	1	1	1	1
OG0001361	1	1	1	1	1	1	1	1	1	1	1	1	1	1	1	1	1	1	1	1	1	1	1	1	1	1	1	1	1	1	1	1	1	1	1	1	1	1	1
OG0001362	1	1	1	1	1	1	1	1	1	1	1	1	1	1	1	1	1	1	1	1	1	1	1	1	1	1	1	1	1	1	1	1	1	1	1	1	1	1	1
OG0001363	1	1	1	1	1	1	1	1	1	1	1	1	1	1	1	1	1	1	1	1	1	1	1	1	1	1	1	1	1	1	1	1	1	1	1	1	1	1	1
OG0001364	1	1	1	1	1	1	1	1	1	1	1	1	1	1	1	1	1	1	1	1	1	1	1	1	1	1	1	1	1	1	1	1	1	1	1	1	1	1	1
OG0001365	1	1	1	1	1	1	1	1	1	1	1	1	1	1	1	1	1	1	1	1	1	1	1	1	1	1	1	1	1	1	1	1	1	1	1	1	1	1	1
OG0001366	1	1	1	1	1	1	1	1	1	1	1	1	1	1	1	1	1	1	1	1	1	1	1	1	1	1	1	1	1	1	1	1	1	1	1	1	1	1	1
OG0001367	1	1	1	1	1	1	1	1	1	1	1	1	1	1	1	1	1	1	1	1	1	1	1	1	1	1	1	1	1	1	1	1	1	1	1	1	1	1	1
OG0001368	1	1	1	1	1	1	1	1	1	1	1	1	1	1	1	1	1	1	1	1	1	1	1	1	1	1	1	1	1	1	1	1	1	1	1	1	1	1	1
OG0001369	1	1	1	1	1	1	1	1	1	1	1	1	1	1	1	1	1	1	1	1	1	1	1	1	1	1	1	1	1	1	1	1	1	1	1	1	1	1	1
OG0001370	1	1	1	1	1	1	1	1	1	1	1	1	1	1	1	1	1	1	1	1	1	1	1	1	1	1	1	1	1	1	1	1	1	1	1	1	1	1	1
OG0001371	1	1	1	1	1	1	1	1	1	1	1	1	1	1	1	1	1	1	1	1	1	1	1	1	1	1	1	1	1	1	1	1	1	1	1	1	1	1	1
OG0001372	1	1	1	1	1	1	1	1	1	1	1	1	1	1	1	1	1	1	1	1	1	1	1	1	1	1	1	1	1	1	1	1	1	1	1	1	1	1	1
OG0001373	1	1	1	1	1	1	1	1	1	1	1	1	1	1	1	1	1	1	1	1	1	1	1	1	1	1	1	1	1	1	1	1	1	1	1	1	1	1	1
OG0001374	1	1	1	1	1	1	1	1	1	1	1	1	1	1	1	1	1	1	1	1	1	1	1	1	1	1	1	1	1	1	1	1	1	1	1	1	1	1	1
OG0001375	1	1	1	1	1	1	1	1	1	1	1	1	1	1	1	1	1	1	1	1	1	1	1	1	1	1	1	1	1	1	1	1	1	1	1	1	1	1	1
OG0001376	1	1	1	1	1	1	1	1	1	1	1	1	1	1	1	1	1	1	1	1	1	1	1	1	1	1	1	1	1	1	1	1	1	1	1	1	1	1	1
OG0001377	1	1	1	1	1	1	1	1	1	1	1	1	1	1	1	1	1	1	1	1	1	1	1	1	1	1	1	1	1	1	1	1	1	1	1	1	1	1	1
OG0001378	1	1	1	1	1	1	1	1	1	1	1	1	1	1	1	1	1	1	1	1	1	1	1	1	1	1	1	1	1	1	1	1	1	1	1	1	1	1	1
OG0001379	1	1	1	1	1	1	1	1	1	1	1	1	1	1	1	1	1	1	1	1	1	1	1	1	1	1	1	1	1	1	1	1	1	1	1	1	1	1	1
OG0001380	1	1	1	1	1	1	1	1	1	1	1	1	1	1	1	1	1	1	1	1	1	1	1	1	1	1	1	1	1	1	1	1	1	1	1	1	1	1	1
OG0001381	1	1	1	1	1	1	1	1	1	1	1	1	1	1	1	1	1	1	1	1	1	1	1	1	1	1	1	1	1	1	1	1	1	1	1	1	1	1	1
OG0001382	1	1	1	1	1	1	1	1	1	1	1	1	1	1	1	1	1	1	1	1	1	1	1	1	1	1	1	1	1	1	1	1	1	1	1	1	1	1	1
OG0001383	1	1	1	1	1	1	1	1	1	1	1	1	1	1	1	1	1	1	1	1	1	1	1	1	1	1	1	1	1	1	1	1	1	1	1	1	1	1	1
OG0001384	1	1	1	1	1	1	1	1	1	1	1	1	1	1	1	1	1	1	1	1	1	1	1	1	1	1	1	1	1	1	1	1	1	1	1	1	1	1	1
OG0001385	1	1	1	1	1	1	1	1	1	1	1	1	1	1	1	1	1	1	1	1	1	1	1	1	1	1	1	1	1	1	1	1	1	1	1	1	1	1	1
OG0001386	1	1	1	1	1	1	1	1	1	1	1	1	1	1	1	1	1	1	1	1	1	1	1	1	1	1	1	1	1	1	1	1	1	1	1	1	1	1	1
OG0001387	1	1	1	1	1	1	1	1	1	1	1	1	1	1	1	1	1	1	1	1	1	1	1	1	1	1	1	1	1	1	1	1	1	1	1	1	1	1	1
OG0001388	1	1	1	1	1	1	1	1	1	1	1	1	1	1	1	1	1	1	1	1	1	1	1	1	1	1	1	1	1	1	1	1	1	1	1	1	1	1	1
OG0001389	1	1	1	1	1	1	1	1	1	1	1	1	1	1	1	1	1	1	1	1	1	1	1	1	1	1	1	1	1	1	1	1	1	1	1	1	1	1	1
OG0001390	1	1	1	1	1	1	1	1	1	1	1	1	1	1	1	1	1	1	1	1	1	1	1	1	1	1	1	1	1	1	1	1	1	1	1	1	1	1	1
OG0001391	1	1	1	1	1	1	1	1	1	1	1	1	1	1	1	1	1	1	1	1	1	1	1	1	1	1	1	1	1	1	1	1	1	1	1	1	1	1	1
OG0001392	1	1	1	1	1	1	1	1	1	1	1	1	1	1	1	1	1	1	1	1	1	1	1	1	1	1	1	1	1	1	1	1	1	1	1	1	1	1	1
OG0001393	1	1	1	1	1	1	1	1	1	1	1	1	1	1	1	1	1	1	1	1	1	1	1	1	1	1	1	1	1	1	1	1	1	1	1	1	1	1	1
OG0001394	1	1	1	1	1	1	1	1	1	1	1	1	1	1	1	1	1	1	1	1	1	1	1	1	1	1	1	1	1	1	1	1	1	1	1	1	1	1	1
OG0001395	1	1	1	1	1	1	1	1	1	1	1	1	1	1	1	1	1	1	1	1	1	1	1	1	1	1	1	1	1	1	1	1	1	1	1	1	1	1	1
OG0001396	1	1	1	1	1	1	1	1	1	1	1	1	1	1	1	1	1	1	1	1	1	1	1	1	1	1	1	1	1	1	1	1	1	1	1	1	1	1	1
OG0001397	1	1	1	1	1	1	1	1	1	1	1	1	1	1	1	1	1	1	1	1	1	1	1	1	1	1	1	1	1	1	1	1	1	1	1	1	1	1	1
OG0001398	1	1	1	1	1	1	1	1	1	1	1	1	1	1	1	1	1	1	1	1	1	1	1	1	1	1	1	1	1	1	1	1	1	1	1	1	1	1	1
OG0001399	1	1	1	1	1	1	1	1	1	1	1	1	1	1	1	1	1	1	1	1	1	1	1	1	1	1	1	1	1	1	1	1	1	1	1	1	1	1	1
OG0001400	1	1	1	1	1	1	1	1	1	1	1	1	1	1	1	1	1	1	1	1	1	1	1	1	1	1	1	1	1	1	1	1	1	1	1	1	1	1	1
OG0001401	1	1	1	1	1	1	1	1	1	1	1	1	1	1	1	1	1	1	1	1	1	1	1	1	1	1	1	1	1	1	1	1	1	1	1	1	1	1	1
OG0001402	1	1	1	1	1	1	1	1	1	1	1	1	1	1	1	1	1	1	1	1	1	1	1	1	1	1	1	1	1	1	1	1	1	1	1	1	1	1	1
OG0001403	1	1	1	1	1	1	1	1	1	1	1	1	1	1	1	1	1	1	1	1	1	1	1	1	1	1	1	1	1	1	1	1	1	1	1	1	1	1	1
OG0001404	1	1	1	1	1	1	1	1	1	1	1	1	1	1	1	1	1	1	1	1	1	1	1	1	1	1	1	1	1	1	1	1	1	1	1	1	1	1	1
OG0001405	1	1	1	1	1	1	1	1	1	1	1	1	1	1	1	1	1	1	1	1	1	1	1	1	1	1	1	1	1	1	1	1	1	1	1	1	1	1	1
OG0001406	1	1	1	1	1	1	1	1	1	1	1	1	1	1	1	1	1	1	1	1	1	1	1	1	1	1	1	1	1	1	1	1	1	1	1	1	1	1	1
OG0001407	1	1	1	1	1	1	1	1	1	1	1	1	1	1	1	1	1	1	1	1	1	1	1	1	1	1	1	1	1	1	1	1	1	1	1	1	1	1	1
OG0001408	1	1	1	1	1	1	1	1	1	1	1	1	1	1	1	1	1	1	1	1	1	1	1	1	1	1	1	1	1	1	1	1	1	1	1	1	1	1	1
OG0001409	1	1	1	1	1	1	1	1	1	1	1	1	1	1	1	1	1	1	1	1	1	1	1	1	1	1	1	1	1	1	1	1	1	1	1	1	1	1	1
OG0001410	1	1	1	1	1	1	1	1	1	1	1	1	1	1	1	1	1	1	1	1	1	1	1	1	1	1	1	1	1	1	1	1	1	1	1	1	1	1	1
OG0001411	1	1	1	1	1	1	1	1	1	1	1	1	1	1	1	1	1	1	1	1	1	1	1	1	1	1	1	1	1	1	1	1	1	1	1	1	1	1	1
OG0001412	1	1	1	1	1	1	1	1	1	1	1	1	1	1	1	1	1	1	1	1	1	1	1	1	1	1	1	1	1	1	1	1	1	1	1	1	1	1	1
OG0001413	1	1	1	1	1	1	1	1	1	1	1	1	1	1	1	1	1	1	1	1	1	1	1	1	1	1	1	1	1	1	1	1	1	1	1	1	1	1	1
OG0001414	1	1	1	1	1	1	1	1	1	1	1	1	1	1	1	1	1	1	1	1	1	1	1	1	1	1	1	1	1	1	1	1	1	1	1	1	1	1	1
OG0001415	1	1	1	1	1	1	1	1	1	1	1	1	1	1	1	1	1	1	1	1	1	1	1	1	1	1	1	1	1	1	1	1	1	1	1	1	1	1	1
OG0001416	1	1	1	1	1	1	1	1	1	1	1	1	1	1	1	1	1	1	1	1	1	1	1	1	1	1	1	1	1	1	1	1	1	1	1	1	1	1	1
OG0001417	1	1	1	1	1	1	1	1	1	1	1	1	1	1	1	1	1	1	1	1	1	1	1	1	1	1	1	1	1	1	1	1	1	1	1	1	1	1	1
OG0001418	1	1	1	1	1	1	1	1	1	1	1	1	1	1	1	1	1	1	1	1	1	1	1	1	1	1	1	1	1	1	1	1	1	1	1	1	1	1	1
OG0001419	1	1	1	1	1	1	1	1	1	1	1	1	1	1	1	1	1	1	1	1	1	1	1	1	1	1	1	1	1	1	1	1	1	1	1	1	1	1	1
OG0001420	1	1	1	1	1	1	1	1	1	1	1	1	1	1	1	1	1	1	1	1	1	1	1	1	1	1	1	1	1	1	1	1	1	1	1	1	1	1	1
OG0001421	1	1	1	1	1	1	1	1	1	1	1	1	1	1	1	1	1	1	1	1	1	1	1	1	1	1	1	1	1	1	1	1	1	1	1	1	1	1	1
OG0001422	1	1	1	1	1	1	1	1	1	1	1	1	1	1	1	1	1	1	1	1	1	1	1	1	1	1	1	1	1	1	1	1	1	1	1	1	1	1	1
OG0001423	1	1	1	1	1	1	1	1	1	1	1	1	1	1	1	1	1	1	1	1	1	1	1	1	1	1	1	1	1	1	1	1	1	1	1	1	1	1	1
OG0001424	1	1	1	1	1	1	1	1	1	1	1	1	1	1	1	1	1	1	1	1	1	1	1	1	1	1	1	1	1	1	1	1	1	1	1	1	1	1	1
OG0001425	1	1	1	1	1	1	1	1	1	1	1	1	1	1	1	1	1	1	1	1	1	1	1	1	1	1	1	1	1	1	1	1	1	1	1	1	1	1	1
OG0001426	1	1	1	1	1	1	1	1	1	1	1	1	1	1	1	1	1	1	1	1	1	1	1	1	1	1	1	1	1	1	1	1	1	1	1	1	1	1	1
OG0001427	1	1	1	1	1	1	1	1	1	1	1	1	1	1	1	1	1	1	1	1	1	1	1	1	1	1	1	1	1	1	1	1	1	1	1	1	1	1	1
OG0001428	1	1	1	1	1	1	1	1	1	1	1	1	1	1	1	1	1	1	1	1	1	1	1	1	1	1	1	1	1	1	1	1	1	1	1	1	1	1	1
OG0001429	1	1	1	1	1	1	1	1	1	1	1	1	1	1	1	1	1	1	1	1	1	1	1	1	1	1	1	1	1	1	1	1	1	1	1	1	1	1	1
OG0001430	1	1	1	1	1	1	1	1	1	1	1	1	1	1	1	1	1	1	1	1	1	1	1	1	1	1	1	1	1	1	1	1	1	1	1	1	1	1	1
OG0001431	1	1	1	1	1	1	1	1	1	1	1	1	1	1	1	1	1	1	1	1	1	1	1	1	1	1	1	1	1	1	1	1	1	1	1	1	1	1	1
OG0001432	1	1	1	1	1	1	1	1	1	1	1	1	1	1	1	1	1	1	1	1	1	1	1	1	1	1	1	1	1	1	1	1	1	1	1	1	1	1	1
OG0001433	1	1	1	1	1	1	1	1	1	1	1	1	1	1	1	1	1	1	1	1	1	1	1	1	1	1	1	1	1	1	1	1	1	1	1	1	1	1	1
OG0001434	1	1	1	1	1	1	1	1	1	1	1	1	1	1	1	1	1	1	1	1	1	1	1	1	1	1	1	1	1	1	1	1	1	1	1	1	1	1	1
OG0001435	1	1	1	1	1	1	1	1	1	1	1	1	1	1	1	1	1	1	1	1	1	1	1	1	1	1	1	1	1	1	1	1	1	1	1	1	1	1	1
OG0001436	1	1	1	1	1	1	1	1	1	1	1	1	1	1	1	1	1	1	1	1	1	1	1	1	1	1	1	1	1	1	1	1	1	1	1	1	1	1	1
OG0001437	1	1	1	1	1	1	1	1	1	1	1	1	1	1	1	1	1	1	1	1	1	1	1	1	1	1	1	1	1	1	1	1	1	1	1	1	1	1	1
OG0001438	1	1	1	1	1	1	1	1	1	1	1	1	1	1	1	1	1	1	1	1	1	1	1	1	1	1	1	1	1	1	1	1	1	1	1	1	1	1	1
OG0001439	1	1	1	1	1	1	1	1	1	1	1	1	1	1	1	1	1	1	1	1	1	1	1	1	1	1	1	1	1	1	1	1	1	1	1	1	1	1	1
OG0001440	1	1	1	1	1	1	1	1	1	1	1	1	1	1	1	1	1	1	1	1	1	1	1	1	1	1	1	1	1	1	1	1	1	1	1	1	1	1	1
OG0001441	1	1	1	1	1	1	1	1	1	1	1	1	1	1	1	1	1	1	1	1	1	1	1	1	1	1	1	1	1	1	1	1	1	1	1	1	1	1	1
OG0001442	1	1	1	1	1	1	1	1	1	1	1	1	1	1	1	1	1	1	1	1	1	1	1	1	1	1	1	1	1	1	1	1	1	1	1	1	1	1	1
OG0001443	1	1	1	1	1	1	1	1	1	1	1	1	1	1	1	1	1	1	1	1	1	1	1	1	1	1	1	1	1	1	1	1	1	1	1	1	1	1	1
OG0001444	1	1	1	1	1	1	1	1	1	1	1	1	1	1	1	1	1	1	1	1	1	1	1	1	1	1	1	1	1	1	1	1	1	1	1	1	1	1	1
OG0001445	1	1	1	1	1	1	1	1	1	1	1	1	1	1	1	1	1	1	1	1	1	1	1	1	1	1	1	1	1	1	1	1	1	1	1	1	1	1	1
OG0001446	1	1	1	1	1	1	1	1	1	1	1	1	1	1	1	1	1	1	1	1	1	1	1	1	1	1	1	1	1	1	1	1	1	1	1	1	1	1	1
OG0001447	1	1	1	1	1	1	1	1	1	1	1	1	1	1	1	1	1	1	1	1	1	1	1	1	1	1	1	1	1	1	1	1	1	1	1	1	1	1	1
OG0001448	0	1	1	1	1	2	1	1	1	1	1	1	1	1	1	1	1	1	1	1	1	1	1	1	1	1	1	1	1	1	1	1	1	1	1	1	1	1	1
OG0001449	1	1	1	1	1	1	1	1	1	1	1	1	1	1	1	1	1	1	1	1	1	1	1	1	1	1	1	1	1	1	1	1	1	1	1	1	1	1	1
OG0001450	1	1	1	1	1	1	1	1	1	1	1	1	1	1	1	1	1	1	1	1	1	1	1	1	1	1	1	1	1	1	1	1	1	1	1	1	1	1	1
OG0001451	1	1	1	1	1	1	1	1	1	1	1	1	1	1	1	1	1	1	1	1	1	1	1	1	1	1	1	1	1	1	1	1	1	1	1	1	1	1	1
OG0001452	1	1	1	1	1	1	1	1	1	1	1	1	1	1	1	1	1	1	1	1	1	1	1	1	1	1	1	1	1	1	1	1	1	1	1	1	1	1	1
OG0001453	1	1	1	1	1	1	1	1	1	1	1	1	1	1	1	1	1	1	1	1	1	1	1	1	1	1	1	1	1	1	1	1	1	1	1	1	1	1	1
OG0001454	1	1	1	1	1	1	1	1	1	1	1	1	1	1	1	1	1	1	1	1	1	1	1	1	1	1	1	1	1	1	1	1	1	1	1	1	1	1	1
OG0001455	1	1	1	1	1	1	1	1	1	1	1	1	1	1	1	1	1	1	1	1	1	1	1	1	1	1	1	1	1	1	1	1	1	1	1	1	1	1	1
OG0001456	1	1	1	1	1	1	1	1	1	1	1	1	1	1	1	1	1	1	1	1	1	1	1	1	1	1	1	1	1	1	1	1	1	1	1	1	1	1	1
OG0001457	1	1	1	1	1	1	1	1	1	1	1	1	1	1	1	1	1	1	1	1	1	1	1	1	1	1	1	1	1	1	1	1	1	1	1	1	1	1	1
OG0001458	1	1	1	1	1	1	1	1	1	1	1	1	1	1	1	1	1	1	1	1	1	1	1	1	1	1	1	1	1	1	1	1	1	1	1	1	1	1	1
OG0001459	1	1	1	1	1	1	1	1	1	1	1	1	1	1	1	1	1	1	1	1	1	1	1	1	1	1	1	1	1	1	1	1	1	1	1	1	1	1	1
OG0001460	1	1	1	1	1	1	1	1	1	1	1	1	1	1	1	1	1	1	1	1	1	1	1	1	1	1	1	1	1	1	1	1	1	1	1	1	1	1	1
OG0001461	1	1	1	1	1	1	1	1	1	1	1	1	1	1	1	1	1	1	1	1	1	1	1	1	1	1	1	1	1	1	1	1	1	1	1	1	1	1	1
OG0001462	1	1	1	1	1	1	1	1	1	1	1	1	1	1	1	1	1	1	1	1	1	1	1	1	1	1	1	1	1	1	1	1	1	1	1	1	1	1	1
OG0001463	1	1	1	1	1	1	1	1	1	1	1	1	1	1	1	1	1	1	1	1	1	1	1	1	1	1	1	1	1	1	1	1	1	1	1	1	1	1	1
OG0001464	1	1	1	1	1	1	1	1	1	1	1	1	1	1	1	1	1	1	1	1	1	1	1	1	1	1	1	1	1	1	1	1	1	1	1	1	1	1	1
OG0001465	1	1	1	1	1	1	1	1	1	1	1	1	1	1	1	1	1	1	1	1	1	1	1	1	1	1	1	1	1	1	1	1	1	1	1	1	1	1	1
OG0001466	1	1	1	1	1	1	1	1	1	1	1	1	1	1	1	1	1	1	1	1	1	1	1	1	1	1	1	1	1	1	1	1	1	1	1	1	1	1	1
OG0001467	1	1	1	1	1	1	1	1	1	1	1	1	1	1	1	1	1	1	1	1	1	1	1	1	1	1	1	1	1	1	1	1	1	1	1	1	1	1	1
OG0001468	1	1	1	1	1	1	1	1	1	1	1	1	1	1	1	1	1	1	1	1	1	1	1	1	1	1	1	1	1	1	1	1	1	1	1	1	1	1	1
OG0001469	1	1	1	1	1	1	1	1	1	1	1	1	1	1	1	1	1	1	1	1	1	1	1	1	1	1	1	1	1	1	1	1	1	1	1	1	1	1	1
OG0001470	1	1	1	1	1	1	1	1	1	1	1	1	1	1	1	1	1	1	1	1	1	1	1	1	1	1	1	1	1	1	1	1	1	1	1	1	1	1	1
OG0001471	1	1	1	1	1	1	1	1	1	1	1	1	1	1	1	1	1	1	1	1	1	1	1	1	1	1	1	1	1	1	1	1	1	1	1	1	1	1	1
OG0001472	1	1	1	1	1	1	1	1	1	1	1	1	1	1	1	1	1	1	1	1	1	1	1	1	1	1	1	1	1	1	1	1	1	1	1	1	1	1	1
OG0001473	1	1	1	1	1	1	1	1	1	1	1	1	1	1	1	1	1	1	1	1	1	1	1	1	1	1	1	1	1	1	1	1	1	1	1	1	1	1	1
OG0001474	1	1	1	1	1	1	1	1	1	1	1	1	1	1	1	1	1	1	1	1	1	1	1	1	1	1	1	1	1	1	1	1	1	1	1	1	1	1	1
OG0001475	1	1	1	1	1	1	1	1	1	1	1	1	1	1	1	1	1	1	1	1	1	1	1	1	1	1	1	1	1	1	1	1	1	1	1	1	1	1	1
OG0001476	1	1	1	1	1	1	1	1	1	1	1	1	1	1	1	1	1	1	1	1	1	1	1	1	1	1	1	1	1	1	1	1	1	1	1	1	1	1	1
OG0001477	1	1	1	1	1	1	1	1	1	1	1	1	1	1	1	1	1	1	1	1	1	1	1	1	1	1	1	1	1	1	1	1	1	1	1	1	1	1	1
OG0001478	1	1	1	1	1	1	1	1	1	1	1	1	1	1	1	1	1	1	1	1	1	1	1	1	1	1	1	1	1	1	1	1	1	1	1	1	1	1	1
OG0001479	1	1	1	1	1	1	1	1	1	1	1	1	1	1	1	1	1	1	1	1	1	1	1	1	1	1	1	1	1	1	1	1	1	1	1	1	1	1	1
OG0001480	1	1	1	1	1	1	1	1	1	1	1	1	1	1	1	1	1	1	1	1	1	1	1	1	1	1	1	1	1	1	1	1	1	1	1	1	1	1	1
OG0001481	1	1	1	1	1	1	1	1	1	1	1	1	1	1	1	1	1	1	1	1	1	1	1	1	1	1	1	1	1	1	1	1	1	1	1	1	1	1	1
OG0001482	1	1	1	1	1	1	1	1	1	1	1	1	1	1	1	1	1	1	1	1	1	1	1	1	1	1	1	1	1	1	1	1	1	1	1	1	1	1	1
OG0001483	1	1	1	1	1	1	1	1	1	1	1	1	1	1	1	1	1	1	1	1	1	1	1	1	1	1	1	1	1	1	1	1	1	1	1	1	1	1	1
OG0001484	1	1	1	1	1	1	1	1	1	1	1	1	1	1	1	1	1	1	1	1	1	1	1	1	1	1	1	1	1	1	1	1	1	1	1	1	1	1	1
OG0001485	1	1	1	1	1	1	1	1	1	1	1	1	1	1	1	1	1	1	1	1	1	1	1	1	1	1	1	1	1	1	1	1	1	1	1	1	1	1	1
OG0001486	1	1	1	1	1	1	1	1	1	1	1	1	1	1	1	1	1	1	1	1	1	1	1	1	1	1	1	1	1	1	1	1	1	1	1	1	1	1	1
OG0001487	1	1	1	1	1	1	1	1	1	1	1	1	1	1	1	1	1	1	1	1	1	1	1	1	1	1	1	1	1	1	1	1	1	1	1	1	1	1	1
OG0001488	1	1	1	1	1	1	1	1	1	1	1	1	1	1	1	1	1	1	1	1	1	1	1	1	1	1	1	1	1	1	1	1	1	1	1	1	1	1	1
OG0001489	1	1	1	1	1	1	1	1	1	1	1	1	1	1	1	1	1	1	1	1	1	1	1	1	1	1	1	1	1	1	1	1	1	1	1	1	1	1	1
OG0001490	1	1	1	1	1	1	1	1	1	1	1	1	1	1	1	1	1	1	1	1	1	1	1	1	1	1	1	1	1	1	1	1	1	1	1	1	1	1	1
OG0001491	1	1	1	1	1	1	1	1	1	1	1	1	1	1	1	1	1	1	1	1	1	1	1	1	1	1	1	1	1	1	1	1	1	1	1	1	1	1	1
OG0001492	1	1	1	1	1	1	1	1	1	1	1	1	1	1	1	1	1	1	1	1	1	1	1	1	1	1	1	1	1	1	1	1	1	1	1	1	1	1	1
OG0001493	1	1	1	1	1	1	1	1	1	1	1	1	1	1	1	1	1	1	1	1	1	1	1	1	1	1	1	1	1	1	1	1	1	1	1	1	1	1	1
OG0001494	1	1	1	1	1	1	1	1	1	1	1	1	1	1	1	1	1	1	1	1	1	1	1	1	1	1	1	1	1	1	1	1	1	1	1	1	1	1	1
OG0001495	1	1	1	1	1	1	1	1	1	1	1	1	1	1	1	1	1	1	1	1	1	1	1	1	1	1	1	1	1	1	1	1	1	1	1	1	1	1	1
OG0001496	1	1	1	1	1	1	1	1	1	1	1	1	1	1	1	1	1	1	1	1	1	1	1	1	1	1	1	1	1	1	1	1	1	1	1	1	1	1	1
OG0001497	1	1	1	1	1	1	1	1	1	1	1	1	1	1	1	1	1	1	1	1	1	1	1	1	1	1	1	1	1	1	1	1	1	1	1	1	1	1	1
OG0001498	1	1	1	1	1	1	1	1	1	1	1	1	1	1	1	1	1	1	1	1	1	1	1	1	1	1	1	1	1	1	1	1	1	1	1	1	1	1	1
OG0001499	1	1	1	1	1	1	1	1	1	1	1	1	1	1	1	1	1	1	1	1	1	1	1	1	1	1	1	1	1	1	1	1	1	1	1	1	1	1	1
OG0001500	1	1	1	1	1	1	1	1	1	1	1	1	1	1	1	1	1	1	1	1	1	1	1	1	1	1	1	1	1	1	1	1	1	1	1	1	1	1	1
OG0001501	1	1	1	1	1	1	1	1	1	1	1	1	1	1	1	1	1	1	1	1	1	1	1	1	1	1	1	1	1	1	1	1	1	1	1	1	1	1	1
OG0001502	1	1	1	1	1	1	1	1	1	1	1	1	1	1	1	1	1	1	1	1	1	1	1	1	1	1	1	1	1	1	1	1	1	1	1	1	1	1	1
OG0001503	1	1	1	1	1	1	1	1	1	1	1	1	1	1	1	1	1	1	1	1	1	1	1	1	1	1	1	1	1	1	1	1	1	1	1	1	1	1	1
OG0001504	1	1	1	1	1	1	1	1	1	1	1	1	1	1	1	1	1	1	1	1	1	1	1	1	1	1	1	1	1	1	1	1	1	1	1	1	1	1	1
OG0001505	1	1	1	1	1	1	1	1	1	1	1	1	1	1	1	1	1	1	1	1	1	1	1	1	1	1	1	1	1	1	1	1	1	1	1	1	1	1	1
OG0001506	1	1	1	1	1	1	1	1	1	1	1	1	1	1	1	1	1	1	1	1	1	1	1	1	1	1	1	1	1	1	1	1	1	1	1	1	1	1	1
OG0001507	1	1	1	1	1	1	1	1	1	1	1	1	1	1	1	1	1	1	1	1	1	1	1	1	1	1	1	1	1	1	1	1	1	1	1	1	1	1	1
OG0001508	1	1	1	1	1	1	1	1	1	1	1	1	1	1	1	1	1	1	1	1	1	1	1	1	1	1	1	1	1	1	1	1	1	1	1	1	1	1	1
OG0001509	1	1	1	1	1	1	1	1	1	1	1	1	1	1	1	1	1	1	1	1	1	1	1	1	1	1	1	1	1	1	1	1	1	1	1	1	1	1	1
OG0001510	1	1	1	1	1	1	1	1	1	1	1	1	1	1	1	1	1	1	1	1	1	1	1	1	1	1	1	1	1	1	1	1	1	1	1	1	1	1	1
OG0001511	1	1	1	1	1	1	1	1	1	1	1	1	1	1	1	1	1	1	1	1	1	1	1	1	1	1	1	1	1	1	1	1	1	1	1	1	1	1	1
OG0001512	1	1	1	1	1	1	1	1	1	1	1	1	1	1	1	1	1	1	1	1	1	1	1	1	1	1	1	1	1	1	1	1	1	1	1	1	1	1	1
OG0001513	1	1	1	1	1	1	1	1	1	1	1	1	1	1	1	1	1	1	1	1	1	1	1	1	1	1	1	1	1	1	1	1	1	1	1	1	1	1	1
OG0001514	1	1	1	1	1	1	1	1	1	1	1	1	1	1	1	1	1	1	1	1	1	1	1	1	1	1	1	1	1	1	1	1	1	1	1	1	1	1	1
OG0001515	1	1	1	1	1	1	1	1	1	1	1	1	1	1	1	1	1	1	1	1	1	1	1	1	1	1	1	1	1	1	1	1	1	1	1	1	1	1	1
OG0001516	1	1	1	1	1	1	1	1	1	1	1	1	1	1	1	1	1	1	1	1	1	1	1	1	1	1	1	1	1	1	1	1	1	1	1	1	1	1	1
OG0001517	1	1	1	1	1	1	1	1	1	1	1	1	1	1	1	1	1	1	1	1	1	1	1	1	1	1	1	1	1	1	1	1	1	1	1	1	1	1	1
OG0001518	1	1	1	1	1	1	1	1	1	1	1	1	1	1	1	1	1	1	1	1	1	1	1	1	1	1	1	1	1	1	1	1	1	1	1	1	1	1	1
OG0001519	1	1	1	1	1	1	1	1	1	1	1	1	1	1	1	1	1	1	1	1	1	1	1	1	1	1	1	1	1	1	1	1	1	1	1	1	1	1	1
OG0001520	1	1	1	1	1	1	1	1	1	1	1	1	1	1	1	1	1	1	1	1	1	1	1	1	1	1	1	1	1	1	1	1	1	1	1	1	1	1	1
OG0001521	1	1	1	1	1	1	1	1	1	1	1	1	1	1	1	1	1	1	1	1	1	1	1	1	1	1	1	1	1	1	1	1	1	1	1	1	1	1	1
OG0001522	1	1	1	1	1	1	1	1	1	1	1	1	1	1	1	1	1	1	1	1	1	1	1	1	1	1	1	1	1	1	1	1	1	1	1	1	1	1	1
OG0001523	1	1	1	1	1	1	1	1	1	1	1	1	1	1	1	1	1	1	1	1	1	1	1	1	1	1	1	1	1	1	1	1	1	1	1	1	1	1	1
OG0001524	1	1	1	1	1	1	1	1	1	1	1	1	1	1	1	1	1	1	1	1	1	1	1	1	1	1	1	1	1	1	1	1	1	1	1	1	1	1	1
OG0001525	1	1	1	1	1	1	1	1	1	1	1	1	1	1	1	1	1	1	1	1	1	1	1	1	1	1	1	1	1	1	1	1	1	1	1	1	1	1	1
OG0001526	1	1	1	1	1	1	1	1	1	1	1	1	1	1	1	1	1	1	1	1	1	1	1	1	1	1	1	1	1	1	1	1	1	1	1	1	1	1	1
OG0001527	1	1	1	1	1	1	1	1	1	1	1	1	1	1	1	1	1	1	1	1	1	1	1	1	1	1	1	1	1	1	1	1	1	1	1	1	1	1	1
OG0001528	1	1	1	1	1	1	1	1	1	1	1	1	1	1	1	1	1	1	1	1	1	1	1	1	1	1	1	1	1	1	1	1	1	1	1	1	1	1	1
OG0001529	1	1	1	1	1	1	1	1	1	1	1	1	1	1	1	1	1	1	1	1	1	1	1	1	1	1	1	1	1	1	1	1	1	1	1	1	1	1	1
OG0001530	1	1	1	1	1	1	1	1	1	1	1	1	1	1	1	1	1	1	1	1	1	1	1	1	1	1	1	1	1	1	1	1	1	1	1	1	1	1	1
OG0001531	1	1	1	1	1	1	1	1	1	1	1	1	1	1	1	1	1	1	1	1	1	1	1	1	1	1	1	1	1	1	1	1	1	1	1	1	1	1	1
OG0001532	1	1	1	1	1	1	1	1	1	1	1	1	1	1	1	1	1	1	1	1	1	1	1	1	1	1	1	1	1	1	1	1	1	1	1	1	1	1	1
OG0001533	1	1	1	1	1	1	1	1	1	1	1	1	1	1	1	1	1	1	1	1	1	1	1	1	1	1	1	1	1	1	1	1	1	1	1	1	1	1	1
OG0001534	1	1	1	1	1	1	1	1	1	1	1	1	1	1	1	1	1	1	1	1	1	1	1	1	1	1	1	1	1	1	1	1	1	1	1	1	1	1	1
OG0001535	1	1	1	1	1	1	1	1	1	1	1	1	1	1	1	1	1	1	1	1	1	1	1	1	1	1	1	1	1	1	1	1	1	1	1	1	1	1	1
OG0001536	1	1	1	1	1	1	1	1	1	1	1	1	1	1	1	1	1	1	1	1	1	1	1	1	1	1	1	1	1	1	1	1	1	1	1	1	1	1	1
OG0001537	1	1	1	1	1	1	1	1	1	1	1	1	1	1	1	1	1	1	1	1	1	1	1	1	1	1	1	1	1	1	1	1	1	1	1	1	1	1	1
OG0001538	1	1	1	1	1	1	1	1	1	1	1	1	1	1	1	1	1	1	1	1	1	1	1	1	1	1	1	1	1	1	1	1	1	1	1	1	1	1	1
OG0001539	1	1	1	1	1	1	1	1	1	1	1	1	1	1	1	1	1	1	1	1	1	1	1	1	1	1	1	1	1	1	1	1	1	1	1	1	1	1	1
OG0001540	1	1	1	1	1	1	1	1	1	1	1	1	1	1	1	1	1	1	1	1	1	1	1	1	1	1	1	1	1	1	1	1	1	1	1	1	1	1	1
OG0001541	1	1	1	1	1	1	1	1	1	1	1	1	1	1	1	1	1	1	1	1	1	1	1	1	1	1	1	1	1	1	1	1	1	1	1	1	1	1	1
OG0001542	1	1	1	1	1	1	1	1	1	1	1	1	1	1	1	1	1	1	1	1	1	1	1	1	1	1	1	1	1	1	1	1	1	1	1	1	1	1	1
OG0001543	1	1	1	1	1	1	1	1	1	1	1	1	1	1	1	1	1	1	1	1	1	1	1	1	1	1	1	1	1	1	1	1	1	1	1	1	1	1	1
OG0001544	1	1	1	1	1	1	1	1	1	1	1	1	1	1	1	1	1	1	1	1	1	1	1	1	1	1	1	1	1	1	1	1	1	1	1	1	1	1	1
OG0001545	1	1	1	1	1	1	1	1	1	1	1	1	1	1	1	1	1	1	1	1	1	1	1	1	1	1	1	1	1	1	1	1	1	1	1	1	1	1	1
OG0001546	1	1	1	1	1	1	1	1	1	1	1	1	1	1	1	1	1	1	1	1	1	1	1	1	1	1	1	1	1	1	1	1	1	1	1	1	1	1	1
OG0001547	1	1	1	1	1	1	1	1	1	1	1	1	1	1	1	1	1	1	1	1	1	1	1	1	1	1	1	1	1	1	1	1	1	1	1	1	1	1	1
OG0001548	1	1	1	1	1	1	1	1	1	1	1	1	1	1	1	1	1	1	1	1	1	1	1	1	1	1	1	1	1	1	1	1	1	1	1	1	1	1	1
OG0001549	1	1	1	1	1	1	1	1	1	1	1	1	1	1	1	1	1	1	1	1	1	1	1	1	1	1	1	1	1	1	1	1	1	1	1	1	1	1	1
OG0001550	1	1	1	1	1	1	1	1	1	1	1	1	1	1	1	1	1	1	1	1	1	1	1	1	1	1	1	1	1	1	1	1	1	1	1	1	1	1	1
OG0001551	1	1	1	1	1	1	1	1	1	1	1	1	1	1	1	1	1	1	1	1	1	1	1	1	1	1	1	1	1	1	1	1	1	1	1	1	1	1	1
OG0001552	1	1	1	1	1	1	1	1	1	1	1	1	1	1	1	1	1	1	1	1	1	1	1	1	1	1	1	1	1	1	1	1	1	1	1	1	1	1	1
OG0001553	1	1	1	1	1	1	1	1	1	1	1	1	1	1	1	1	1	1	1	1	1	1	1	1	1	1	1	1	1	1	1	1	1	1	1	1	1	1	1
OG0001554	1	1	1	1	1	1	1	1	1	1	1	1	1	1	1	1	1	1	1	1	1	1	1	1	1	1	1	1	1	1	1	1	1	1	1	1	1	1	1
OG0001555	1	1	1	1	1	1	1	1	1	1	1	1	1	1	1	1	1	1	1	1	1	1	1	1	1	1	1	1	1	1	1	1	1	1	1	1	1	1	1
OG0001556	1	1	1	1	1	1	1	1	1	1	1	1	1	1	1	1	1	1	1	1	1	1	1	1	1	1	1	1	1	1	1	1	1	1	1	1	1	1	1
OG0001557	1	1	1	1	1	1	1	1	1	1	1	1	1	1	1	1	1	1	1	1	1	1	1	1	1	1	1	1	1	1	1	1	1	1	1	1	1	1	1
OG0001558	1	1	1	1	1	1	1	1	1	1	1	1	1	1	1	1	1	1	1	1	1	1	1	1	1	1	1	1	1	1	1	1	1	1	1	1	1	1	1
OG0001559	1	1	1	1	1	1	1	1	1	1	1	1	1	1	1	1	1	1	1	1	1	1	1	1	1	1	1	1	1	1	1	1	1	1	1	1	1	1	1
OG0001560	1	1	1	1	1	1	1	1	1	1	1	1	1	1	1	1	1	1	1	1	1	1	1	1	1	1	1	1	1	1	1	1	1	1	1	1	1	1	1
OG0001561	1	1	1	1	1	1	1	1	1	1	1	1	1	1	1	1	1	1	1	1	1	1	1	1	1	1	1	1	1	1	1	1	1	1	1	1	1	1	1
OG0001562	1	1	1	1	1	1	1	1	1	1	1	1	1	1	1	1	1	1	1	1	1	1	1	1	1	1	1	1	1	1	1	1	1	1	1	1	1	1	1
OG0001563	1	1	1	1	1	1	1	1	1	1	1	1	1	1	1	1	1	1	1	1	1	1	1	1	1	1	1	1	1	1	1	1	1	1	1	1	1	1	1
OG0001564	1	1	1	1	1	1	1	1	1	1	1	1	1	1	1	1	1	1	1	1	1	1	1	1	1	1	1	1	1	1	1	1	1	1	1	1	1	1	1
OG0001565	1	1	1	1	1	1	1	1	1	1	1	1	1	1	1	1	1	1	1	1	1	1	1	1	1	1	1	1	1	1	1	1	1	1	1	1	1	1	1
OG0001566	1	1	1	1	1	1	1	1	1	1	1	1	1	1	1	1	1	1	1	1	1	1	1	1	1	1	1	1	1	1	1	1	1	1	1	1	1	1	1
OG0001567	1	1	1	1	1	1	1	1	1	1	1	1	1	1	1	1	1	1	1	1	1	1	1	1	1	1	1	1	1	1	1	1	1	1	1	1	1	1	1
OG0001568	1	1	1	1	1	1	1	1	1	1	1	1	1	1	1	1	1	1	1	1	1	1	1	1	1	1	1	1	1	1	1	1	1	1	1	1	1	1	1
OG0001569	1	1	1	1	1	1	1	1	1	1	1	1	1	1	1	1	1	1	1	1	1	1	1	1	1	1	1	1	1	1	1	1	1	1	1	1	1	1	1
OG0001570	1	1	1	1	1	1	1	1	1	1	1	1	1	1	1	1	1	1	1	1	1	1	1	1	1	1	1	1	1	1	1	1	1	1	1	1	1	1	1
OG0001571	1	1	1	1	1	1	1	1	1	1	1	1	1	1	1	1	1	1	1	1	1	1	1	1	1	1	1	1	1	1	1	1	1	1	1	1	1	1	1
OG0001572	1	1	1	1	1	1	1	1	1	1	1	1	1	1	1	1	1	1	1	1	1	1	1	1	1	1	1	1	1	1	1	1	1	1	1	1	1	1	1
OG0001573	1	1	1	1	1	1	1	1	1	1	1	1	1	1	1	1	1	1	1	1	1	1	1	1	1	1	1	1	1	1	1	1	1	1	1	1	1	1	1
OG0001574	1	1	1	1	1	1	1	1	1	1	1	1	1	1	1	1	1	1	1	1	1	1	1	1	1	1	1	1	1	1	1	1	1	1	1	1	1	1	1
OG0001575	1	1	1	1	1	1	1	1	1	1	1	1	1	1	1	1	1	1	1	1	1	1	1	1	1	1	1	1	1	1	1	1	1	1	1	1	1	1	1
OG0001576	1	1	1	1	1	1	1	1	1	1	1	1	1	1	1	1	1	1	1	1	1	1	1	1	1	1	1	1	1	1	1	1	1	1	1	1	1	1	1
OG0001577	1	1	1	1	1	1	1	1	1	1	1	1	1	1	1	1	1	1	1	1	1	1	1	1	1	1	1	1	1	1	1	1	1	1	1	1	1	1	1
OG0001578	1	1	1	1	1	1	1	1	1	1	1	1	1	1	1	1	1	1	1	1	1	1	1	1	1	1	1	1	1	1	1	1	1	1	1	1	1	1	1
OG0001579	1	1	1	1	1	1	1	1	1	1	1	1	1	1	1	1	1	1	1	1	1	1	1	1	1	1	1	1	1	1	1	1	1	1	1	1	1	1	1
OG0001580	1	1	1	1	1	1	1	1	1	1	1	1	1	1	1	1	1	1	1	1	1	1	1	1	1	1	1	1	1	1	1	1	1	1	1	1	1	1	1
OG0001581	1	1	1	1	1	1	1	1	1	1	1	1	1	1	1	1	1	1	1	1	1	1	1	1	1	1	1	1	1	1	1	1	1	1	1	1	1	1	1
OG0001582	1	1	1	1	1	1	1	1	1	1	1	1	1	1	1	1	1	1	1	1	1	1	1	1	1	1	1	1	1	1	1	1	1	1	1	1	1	1	1
OG0001583	1	1	1	1	1	1	1	1	1	1	1	1	1	1	1	1	1	1	1	1	1	1	1	1	1	1	1	1	1	1	1	1	1	1	1	1	1	1	1
OG0001584	1	1	1	1	1	1	1	1	1	1	1	1	1	1	1	1	1	1	1	1	1	1	1	1	1	1	1	1	1	1	1	1	1	1	1	1	1	1	1
OG0001585	1	1	1	1	1	1	1	1	1	1	1	1	1	1	1	1	1	1	1	1	1	1	1	1	1	1	1	1	1	1	1	1	1	1	1	1	1	1	1
OG0001586	1	1	1	1	1	1	1	1	1	1	1	1	1	1	1	1	1	1	1	1	1	1	1	1	1	1	1	1	1	1	1	1	1	1	1	1	1	1	1
OG0001587	1	1	1	1	1	1	1	1	1	1	1	1	1	1	1	1	1	1	1	1	1	1	1	1	1	1	1	1	1	1	1	1	1	1	1	1	1	1	1
OG0001588	1	1	1	1	1	1	1	1	1	1	1	1	1	1	1	1	1	1	1	1	1	1	1	1	1	1	1	1	1	1	1	1	1	1	1	1	1	1	1
OG0001589	1	1	1	1	1	1	1	1	1	1	1	1	1	1	1	1	1	1	1	1	1	1	1	1	1	1	1	1	1	1	1	1	1	1	1	1	1	1	1
OG0001590	1	1	1	1	1	1	1	1	1	1	1	1	1	1	1	1	1	1	1	1	1	1	1	1	1	1	1	1	1	1	1	1	1	1	1	1	1	1	1
OG0001591	1	1	1	1	1	1	1	1	1	1	1	1	1	1	1	1	1	1	1	1	1	1	1	1	1	1	1	1	1	1	1	1	1	1	1	1	1	1	1
OG0001592	1	1	1	1	1	1	1	1	1	1	1	1	1	1	1	1	1	1	1	1	1	1	1	1	1	1	1	1	1	1	1	1	1	1	1	1	1	1	1
OG0001593	1	1	1	1	1	1	1	1	1	1	1	1	1	1	1	1	1	1	1	1	1	1	1	1	1	1	1	1	1	1	1	1	1	1	1	1	1	1	1
OG0001594	1	1	1	1	1	1	1	1	1	1	1	1	1	1	1	1	1	1	1	1	1	1	1	1	1	1	1	1	1	1	1	1	1	1	1	1	1	1	1
OG0001595	1	1	1	1	1	1	1	1	1	1	1	1	1	1	1	1	1	1	1	1	1	1	1	1	1	1	1	1	1	1	1	1	1	1	1	1	1	1	1
OG0001596	1	1	1	1	1	1	1	1	1	1	1	1	1	1	1	1	1	1	1	1	1	1	1	1	1	1	1	1	1	1	1	1	1	1	1	1	1	1	1
OG0001597	1	1	1	1	1	1	1	1	1	1	1	1	1	1	1	1	1	1	1	1	1	1	1	1	1	1	1	1	1	1	1	1	1	1	1	1	1	1	1
OG0001598	1	1	1	1	1	1	1	1	1	1	1	1	1	1	1	1	1	1	1	1	1	1	1	1	1	1	1	1	1	1	1	1	1	1	1	1	1	1	1
OG0001599	1	1	1	1	1	1	1	1	1	1	1	1	1	1	1	1	1	1	1	1	1	1	1	1	1	1	1	1	1	1	1	1	1	1	1	1	1	1	1
OG0001600	1	1	1	1	1	1	1	1	1	1	1	1	1	1	1	1	1	1	1	1	1	1	1	1	1	1	1	1	1	1	1	1	1	1	1	1	1	1	1
OG0001601	1	1	1	1	1	1	1	1	1	1	1	1	1	1	1	1	1	1	1	1	1	1	1	1	1	1	1	1	1	1	1	1	1	1	1	1	1	1	1
OG0001602	1	1	1	1	1	1	1	1	1	1	1	1	1	1	1	1	1	1	1	1	1	1	1	1	1	1	1	1	1	1	1	1	1	1	1	1	1	1	1
OG0001603	1	1	1	1	1	1	1	1	1	1	1	1	1	1	1	1	1	1	1	1	1	1	1	1	1	1	1	1	1	1	1	1	1	1	1	1	1	1	1
OG0001604	1	1	1	1	1	1	1	1	1	1	1	1	1	1	1	1	1	1	1	1	1	1	1	1	1	1	1	1	1	1	1	1	1	1	1	1	1	1	1
OG0001605	1	1	1	1	1	1	1	1	1	1	1	1	1	1	1	1	1	1	1	1	1	1	1	1	1	1	1	1	1	1	1	1	1	1	1	1	1	1	1
OG0001606	1	1	1	1	1	1	1	1	1	1	1	1	1	1	1	1	1	1	1	1	1	1	1	1	1	1	1	1	1	1	1	1	1	1	1	1	1	1	1
OG0001607	1	1	1	1	1	1	1	1	1	1	1	1	1	1	1	1	1	1	1	1	1	1	1	1	1	1	1	1	1	1	1	1	1	1	1	1	1	1	1
OG0001608	1	1	1	1	1	1	1	1	1	1	1	1	1	1	1	1	1	1	1	1	1	1	1	1	1	1	1	1	1	1	1	1	1	1	1	1	1	1	1
OG0001609	1	1	1	1	1	1	1	1	1	1	1	1	1	1	1	1	1	1	1	1	1	1	1	1	1	1	1	1	1	1	1	1	1	1	1	1	1	1	1
OG0001610	1	1	1	1	1	1	1	1	1	1	1	1	1	1	1	1	1	1	1	1	1	1	1	1	1	1	1	1	1	1	1	1	1	1	1	1	1	1	1
OG0001611	1	1	1	1	1	1	1	1	1	1	1	1	1	1	1	1	1	1	1	1	1	1	1	1	1	1	1	1	1	1	1	1	1	1	1	1	1	1	1
OG0001612	1	1	1	1	1	1	1	1	1	1	1	1	1	1	1	1	1	1	1	1	1	1	1	1	1	1	1	1	1	1	1	1	1	1	1	1	1	1	1
OG0001613	1	1	1	1	1	1	1	1	1	1	1	1	1	1	1	1	1	1	1	1	1	1	1	1	1	1	1	1	1	1	1	1	1	1	1	1	1	1	1
OG0001614	1	1	1	1	1	1	1	1	1	1	1	1	1	1	1	1	1	1	1	1	1	1	1	1	1	1	1	1	1	1	1	1	1	1	1	1	1	1	1
OG0001615	1	1	1	1	1	1	1	1	1	1	1	1	1	1	1	1	1	1	1	1	1	1	1	1	1	1	1	1	1	1	1	1	1	1	1	1	1	1	1
OG0001616	1	1	1	1	1	1	1	1	1	1	1	1	1	1	1	1	1	1	1	1	1	1	1	1	1	1	1	1	1	1	1	1	1	1	1	1	1	1	1
OG0001617	1	1	1	1	1	1	1	1	1	1	1	1	1	1	1	1	1	1	1	1	1	1	1	1	1	1	1	1	1	1	1	1	1	1	1	1	1	1	1
OG0001618	1	1	1	1	1	1	1	1	1	1	1	1	1	1	1	1	1	1	1	1	1	1	1	1	1	1	1	1	1	1	1	1	1	1	1	1	1	1	1
OG0001619	1	1	1	1	1	1	1	1	1	1	1	1	1	1	1	1	1	1	1	1	1	1	1	1	1	1	1	1	1	1	1	1	1	1	1	1	1	1	1
OG0001620	1	1	1	1	1	1	1	1	1	1	1	1	1	1	1	1	1	1	1	1	1	1	1	1	1	1	1	1	1	1	1	1	1	1	1	1	1	1	1
OG0001621	1	1	1	1	1	1	1	1	1	1	1	1	1	1	1	1	1	1	1	1	1	1	1	1	1	1	1	1	1	1	1	1	1	1	1	1	1	1	1
OG0001622	1	1	1	1	1	1	1	1	1	1	1	1	1	1	1	1	1	1	1	1	1	1	1	1	1	1	1	1	1	1	1	1	1	1	1	1	1	1	1
OG0001623	1	1	1	1	1	1	1	1	1	1	1	1	1	1	1	1	1	1	1	1	1	1	1	1	1	1	1	1	1	1	1	1	1	1	1	1	1	1	1
OG0001624	1	1	1	1	1	1	1	1	1	1	1	1	1	1	1	1	1	1	1	1	1	1	1	1	1	1	1	1	1	1	1	1	1	1	1	1	1	1	1
OG0001625	1	1	1	1	1	1	1	1	1	1	1	1	1	1	1	1	1	1	1	1	1	1	1	1	1	1	1	1	1	1	1	1	1	1	1	1	1	1	1
OG0001626	1	1	1	1	1	1	1	1	1	1	1	1	1	1	1	1	1	1	1	1	1	1	1	1	1	1	1	1	1	1	1	1	1	1	1	1	1	1	1
OG0001627	1	1	1	1	1	1	1	1	1	1	1	1	1	1	1	1	1	1	1	1	1	1	1	1	1	1	1	1	1	1	1	1	1	1	1	1	1	1	1
OG0001628	1	1	1	1	1	1	1	1	1	1	1	1	1	1	1	1	1	1	1	1	1	1	1	1	1	1	1	1	1	1	1	1	1	1	1	1	1	1	1
OG0001629	1	1	1	1	1	1	1	1	1	1	1	1	1	1	1	1	1	1	1	1	1	1	1	1	1	1	1	1	1	1	1	1	1	1	1	1	1	1	1
OG0001630	1	1	1	1	1	1	1	1	1	1	1	1	1	1	1	1	1	1	1	1	1	1	1	1	1	1	1	1	1	1	1	1	1	1	1	1	1	1	1
OG0001631	1	1	1	1	1	1	1	1	1	1	1	1	1	1	1	1	1	1	1	1	1	1	1	1	1	1	1	1	1	1	1	1	1	1	1	1	1	1	1
OG0001632	1	1	1	1	1	1	1	1	1	1	1	1	1	1	1	1	1	1	1	1	1	1	1	1	1	1	1	1	1	1	1	1	1	1	1	1	1	1	1
OG0001633	1	1	1	1	1	1	1	1	1	1	1	1	1	1	1	1	1	1	1	1	1	1	1	1	1	1	1	1	1	1	1	1	1	1	1	1	1	1	1
OG0001634	1	1	1	1	1	1	1	1	1	1	1	1	1	1	1	1	1	1	1	1	1	1	1	1	1	1	1	1	1	1	1	1	1	1	1	1	1	1	1
OG0001635	1	1	1	1	1	1	1	1	1	1	1	1	1	1	1	1	1	1	1	1	1	1	1	1	1	1	1	1	1	1	1	1	1	1	1	1	1	1	1
OG0001636	1	1	1	1	1	1	1	1	1	1	1	1	1	1	1	1	1	1	1	1	1	1	1	1	1	1	1	1	1	1	1	1	1	1	1	1	1	1	1
OG0001637	1	1	1	1	1	1	1	1	1	1	1	1	1	1	1	1	1	1	1	1	1	1	1	1	1	1	1	1	1	1	1	1	1	1	1	1	1	1	1
OG0001638	1	1	1	1	1	1	1	1	1	1	1	1	1	1	1	1	1	1	1	1	1	1	1	1	1	1	1	1	1	1	1	1	1	1	1	1	1	1	1
OG0001639	1	1	1	1	1	1	1	1	1	1	1	1	1	1	1	1	1	1	1	1	1	1	1	1	1	1	1	1	1	1	1	1	1	1	1	1	1	1	1
OG0001640	1	1	1	1	1	1	1	1	1	1	1	1	1	1	1	1	1	1	1	1	1	1	1	1	1	1	1	1	1	1	1	1	1	1	1	1	1	1	1
OG0001641	1	1	1	1	1	1	1	1	1	1	1	1	1	1	1	1	1	1	1	1	1	1	1	1	1	1	1	1	1	1	1	1	1	1	1	1	1	1	1
OG0001642	1	1	1	1	1	1	1	1	1	1	1	1	1	1	1	1	1	1	1	1	1	1	1	1	1	1	1	1	1	1	1	1	1	1	1	1	1	1	1
OG0001643	1	1	1	1	1	1	1	1	1	1	1	1	1	1	1	1	1	1	1	1	1	1	1	1	1	1	1	1	1	1	1	1	1	1	1	1	1	1	1
OG0001644	1	1	1	1	1	1	1	1	1	1	1	1	1	1	1	1	1	1	1	1	1	1	1	1	1	1	1	1	1	1	1	1	1	1	1	1	1	1	1
OG0001645	1	1	1	1	1	1	1	1	1	1	1	1	1	1	1	1	1	1	1	1	1	1	1	1	1	1	1	1	1	1	1	1	1	1	1	1	1	1	1
OG0001646	1	1	1	1	1	1	1	1	1	1	1	1	1	1	1	1	1	1	1	1	1	1	1	1	1	1	1	1	1	1	1	1	1	1	1	1	1	1	1
OG0001647	1	1	1	1	1	1	1	1	1	1	1	1	1	1	1	1	1	1	1	1	1	1	1	1	1	1	1	1	1	1	1	1	1	1	1	1	1	1	1
OG0001648	1	1	1	1	1	1	1	1	1	1	1	1	1	1	1	1	1	1	1	1	1	1	1	1	1	1	1	1	1	1	1	1	1	1	1	1	1	1	1
OG0001649	1	1	1	1	1	1	1	1	1	1	1	1	1	1	1	1	1	1	1	1	1	1	1	1	1	1	1	1	1	1	1	1	1	1	1	1	1	1	1
OG0001650	1	1	1	1	1	1	1	1	1	1	1	1	1	1	1	1	1	1	1	1	1	1	1	1	1	1	1	1	1	1	1	1	1	1	1	1	1	1	1
OG0001651	1	1	1	1	1	1	1	1	1	1	1	1	1	1	1	1	1	1	1	1	1	1	1	1	1	1	1	1	1	1	1	1	1	1	1	1	1	1	1
OG0001652	1	1	1	1	1	1	1	1	1	1	1	1	1	1	1	1	1	1	1	1	1	1	1	1	1	1	1	1	1	1	1	1	1	1	1	1	1	1	1
OG0001653	1	1	1	1	1	1	1	1	1	1	1	1	1	1	1	1	1	1	1	1	1	1	1	1	1	1	1	1	1	1	1	1	1	1	1	1	1	1	1
OG0001654	1	1	1	1	1	1	1	1	1	1	1	1	1	1	1	1	1	1	1	1	1	1	1	1	1	1	1	1	1	1	1	1	1	1	1	1	1	1	1
OG0001655	1	1	1	1	1	1	1	1	1	1	1	1	1	1	1	1	1	1	1	1	1	1	1	1	1	1	1	1	1	1	1	1	1	1	1	1	1	1	1
OG0001656	1	1	1	1	1	1	1	1	1	1	1	1	1	1	1	1	1	1	1	1	1	1	1	1	1	1	1	1	1	1	1	1	1	1	1	1	1	1	1
OG0001657	1	1	1	1	1	1	1	1	1	1	1	1	1	1	1	1	1	1	1	1	1	1	1	1	1	1	1	1	1	1	1	1	1	1	1	1	1	1	1
OG0001658	1	1	1	1	1	1	1	1	1	1	1	1	1	1	1	1	1	1	1	1	1	1	1	1	1	1	1	1	1	1	1	1	1	1	1	1	1	1	1
OG0001659	1	1	1	1	1	1	1	1	1	1	1	1	1	1	1	1	1	1	1	1	1	1	1	1	1	1	1	1	1	1	1	1	1	1	1	1	1	1	1
OG0001660	1	1	1	1	1	1	1	1	1	1	1	1	1	1	1	1	1	1	1	1	1	1	1	1	1	1	1	1	1	1	1	1	1	1	1	1	1	1	1
OG0001661	1	1	1	1	1	1	1	1	1	1	1	1	1	1	1	1	1	1	1	1	1	1	1	1	1	1	1	1	1	1	1	1	1	1	1	1	1	1	1
OG0001662	1	1	1	1	1	1	1	1	1	1	1	1	1	1	1	1	1	1	1	1	1	1	1	1	1	1	1	1	1	1	1	1	1	1	1	1	1	1	1
OG0001663	1	1	1	1	1	1	1	1	1	1	1	1	1	1	1	1	1	1	1	1	1	1	1	1	1	1	1	1	1	1	1	1	1	1	1	1	1	1	1
OG0001664	1	1	1	1	1	1	1	1	1	1	1	1	1	1	1	1	1	1	1	1	1	1	1	1	1	1	1	1	1	1	1	1	1	1	1	1	1	1	1
OG0001665	1	1	1	1	1	1	1	1	1	1	1	1	1	1	1	1	1	1	1	1	1	1	1	1	1	1	1	1	1	1	1	1	1	1	1	1	1	1	1
OG0001666	1	1	1	1	1	1	1	1	1	1	1	1	1	1	1	1	1	1	1	1	1	1	1	1	1	1	1	1	1	1	1	1	1	1	1	1	1	1	1
OG0001667	1	1	1	1	1	1	1	1	1	1	1	1	1	1	1	1	1	1	1	1	1	1	1	1	1	1	1	1	1	1	1	1	1	1	1	1	1	1	1
OG0001668	1	1	1	1	1	1	1	1	1	1	1	1	1	1	1	1	1	1	1	1	1	1	1	1	1	1	1	1	1	1	1	1	1	1	1	1	1	1	1
OG0001669	1	1	1	1	1	1	1	1	1	1	1	1	1	1	1	1	1	1	1	1	1	1	1	1	1	1	1	1	1	1	1	1	1	1	1	1	1	1	1
OG0001670	1	1	1	1	1	1	1	1	1	1	1	1	1	1	1	1	1	1	1	1	1	1	1	1	1	1	1	1	1	1	1	1	1	1	1	1	1	1	1
OG0001671	1	1	1	1	1	1	1	1	1	1	1	1	1	1	1	1	1	1	1	1	1	1	1	1	1	1	1	1	1	1	1	1	1	1	1	1	1	1	1
OG0001672	1	1	1	1	1	1	1	1	1	1	1	1	1	1	1	1	1	1	1	1	1	1	1	1	1	1	1	1	1	1	1	1	1	1	1	1	1	1	1
OG0001673	0	2	1	1	1	1	1	1	1	1	1	1	1	1	1	1	1	1	1	1	1	1	1	1	1	1	1	1	1	1	1	1	1	1	1	1	1	1	1
OG0001674	1	1	1	1	1	1	1	1	1	1	1	1	1	1	1	1	1	1	1	1	1	1	1	1	1	1	1	1	1	1	1	1	1	1	1	1	1	1	1
OG0001675	1	1	1	1	1	1	1	1	1	1	1	1	1	1	1	1	1	1	1	1	1	1	1	1	1	1	1	1	1	1	1	1	1	1	1	1	1	1	1
OG0001676	1	1	1	1	1	1	1	1	1	1	1	1	1	1	1	1	1	1	1	1	1	1	1	1	1	1	1	1	1	1	1	1	1	1	1	1	1	1	1
OG0001677	1	1	1	1	1	1	1	1	1	1	1	1	1	1	1	1	1	1	1	1	1	1	1	1	1	1	1	1	1	1	1	1	1	1	1	1	1	1	1
OG0001678	1	1	1	1	1	1	1	1	1	1	1	1	1	1	1	1	1	1	1	1	1	1	1	1	1	1	1	1	1	1	1	1	1	1	1	1	1	1	1
OG0001679	1	1	1	1	1	1	1	1	1	1	1	1	1	1	1	1	1	1	1	1	1	1	1	1	1	1	1	1	1	1	1	1	1	1	1	1	1	1	1
OG0001680	1	1	1	1	1	1	1	1	1	1	1	1	1	1	1	1	1	1	1	1	1	1	1	1	1	1	1	1	1	1	1	1	1	1	1	1	1	1	1
OG0001681	1	1	1	1	1	1	1	1	1	1	1	1	1	1	1	1	1	1	1	1	1	1	1	1	1	1	1	1	1	1	1	1	1	1	1	1	1	1	1
OG0001682	1	1	1	1	1	1	1	1	1	1	1	1	1	1	1	1	1	1	1	1	1	1	1	1	1	1	1	1	1	1	1	1	1	1	1	1	1	1	1
OG0001683	1	1	1	1	1	1	1	1	1	1	1	1	1	1	1	1	1	1	1	1	1	1	1	1	1	1	1	1	1	1	1	1	1	1	1	1	1	1	1
OG0001684	1	1	1	1	1	1	1	1	1	1	1	1	1	1	1	1	1	1	1	1	1	1	1	1	1	1	1	1	1	1	1	1	1	1	1	1	1	1	1
OG0001685	1	1	1	1	1	1	1	1	1	1	1	1	1	1	1	1	1	1	1	1	1	1	1	1	1	1	1	1	1	1	1	1	1	1	1	1	1	1	1
OG0001686	1	1	1	1	1	1	1	1	1	1	1	1	1	1	1	1	1	1	1	1	1	1	1	1	1	1	1	1	1	1	1	1	1	1	1	1	1	1	1
OG0001687	1	1	1	1	1	1	1	1	1	1	1	1	1	1	1	1	1	1	1	1	1	1	1	1	1	1	1	1	1	1	1	1	1	1	1	1	1	1	1
OG0001688	1	1	1	1	1	1	1	1	1	1	1	1	1	1	1	1	1	1	1	1	1	1	1	1	1	1	1	1	1	1	1	1	1	1	1	1	1	1	1
OG0001689	1	1	1	1	1	1	1	1	1	1	1	1	1	1	1	1	1	1	1	1	1	1	1	1	1	1	1	1	1	1	1	1	1	1	1	1	1	1	1
OG0001690	1	1	1	1	1	1	1	1	1	1	1	1	1	1	1	1	1	1	1	1	1	1	1	1	1	1	1	1	1	1	1	1	1	1	1	1	1	1	1
OG0001691	1	1	1	1	1	1	1	1	1	1	1	1	1	1	1	1	1	1	1	1	1	1	1	1	1	1	1	1	1	1	1	1	1	1	1	1	1	1	1
OG0001692	1	1	1	1	1	1	1	1	1	1	1	1	1	1	1	1	1	1	1	1	1	1	1	1	1	1	1	1	1	1	1	1	1	1	1	1	1	1	1
OG0001693	1	1	1	1	1	1	1	1	1	1	1	1	1	1	1	1	1	1	1	1	1	1	1	1	1	1	1	1	1	1	1	1	1	1	1	1	1	1	1
OG0001694	1	1	1	1	1	1	1	1	1	1	1	1	1	1	1	1	1	1	1	1	1	1	1	1	1	1	1	1	1	1	1	1	1	1	1	1	1	1	1
OG0001695	1	1	1	1	1	1	1	1	1	1	1	1	1	1	1	1	1	1	1	1	1	1	1	1	1	1	1	1	1	1	1	1	1	1	1	1	1	1	1
OG0001696	1	1	1	1	1	1	1	1	1	1	1	1	1	1	1	1	1	1	1	1	1	1	1	1	1	1	1	1	1	1	1	1	1	1	1	1	1	1	1
OG0001697	1	1	1	1	1	1	1	1	1	1	1	1	1	1	1	1	1	1	1	1	1	1	1	1	1	1	1	1	1	1	1	1	1	1	1	1	1	1	1
OG0001698	1	1	1	1	1	1	1	1	1	1	1	1	1	1	1	1	1	1	1	1	1	1	1	1	1	1	1	1	1	1	1	1	1	1	1	1	1	1	1
OG0001699	1	1	1	1	1	1	1	1	1	1	1	1	1	1	1	1	1	1	1	1	1	1	1	1	1	1	1	1	1	1	1	1	1	1	1	1	1	1	1
OG0001700	1	1	1	1	1	1	1	1	1	1	1	1	1	1	1	1	1	1	1	1	1	1	1	1	1	1	1	1	1	1	1	1	1	1	1	1	1	1	1
OG0001701	1	1	1	1	1	1	1	1	1	1	1	1	1	1	1	1	1	1	1	1	1	1	1	1	1	1	1	1	1	1	1	1	1	1	1	1	1	1	1
OG0001702	1	1	1	1	1	1	1	1	1	1	1	1	1	1	1	1	1	1	1	1	1	1	1	1	1	1	1	1	1	1	1	1	1	1	1	1	1	1	1
OG0001703	1	1	1	1	1	1	1	1	1	1	1	1	1	1	1	1	1	1	1	1	1	1	1	1	1	1	1	1	1	1	1	1	1	1	1	1	1	1	1
OG0001704	1	1	1	1	1	1	1	1	1	1	1	1	1	1	1	1	1	1	1	1	1	1	1	1	1	1	1	1	1	1	1	1	1	1	1	1	1	1	1
OG0001705	1	1	1	1	1	1	1	1	1	1	1	1	1	1	1	1	1	1	1	1	1	1	1	1	1	1	1	1	1	1	1	1	1	1	1	1	1	1	1
OG0001706	1	1	1	1	1	1	1	1	1	1	1	1	1	1	1	1	1	1	1	1	1	1	1	1	1	1	1	1	1	1	1	1	1	1	1	1	1	1	1
OG0001707	1	1	1	1	1	1	1	1	1	1	1	1	1	1	1	1	1	1	1	1	1	1	1	1	1	1	1	1	1	1	1	1	1	1	1	1	1	1	1
OG0001708	1	1	1	1	1	1	1	1	1	1	1	1	1	1	1	1	1	1	1	1	1	1	1	1	1	1	1	1	1	1	1	1	1	1	1	1	1	1	1
OG0001709	1	1	1	1	1	1	1	1	1	1	1	1	1	1	1	1	1	1	1	1	1	1	1	1	1	1	1	1	1	1	1	1	1	1	1	1	1	1	1
OG0001710	1	1	1	1	1	1	1	1	1	1	1	1	1	1	1	1	1	1	1	1	1	1	1	1	1	1	1	1	1	1	1	1	1	1	1	1	1	1	1
OG0001711	1	1	1	1	1	1	1	1	1	1	1	1	1	1	1	1	1	1	1	1	1	1	1	1	1	1	1	1	1	1	1	1	1	1	1	1	1	1	1
OG0001712	1	1	1	1	1	1	1	1	1	1	1	1	1	1	1	1	1	1	1	1	1	1	1	1	1	1	1	1	1	1	1	1	1	1	1	1	1	1	1
OG0001713	1	1	1	1	1	1	1	1	1	1	1	1	1	1	1	1	1	1	1	1	1	1	1	1	1	1	1	1	1	1	1	1	1	1	1	1	1	1	1
OG0001714	1	1	1	1	1	1	1	1	1	1	1	1	1	1	1	1	1	1	1	1	1	1	1	1	1	1	1	1	1	1	1	1	1	1	1	1	1	1	1
OG0001715	1	1	1	1	1	1	1	1	1	1	1	1	1	1	1	1	1	1	1	1	1	1	1	1	1	1	1	1	1	1	1	1	1	1	1	1	1	1	1
OG0001716	1	1	1	1	1	1	1	1	1	1	1	1	1	1	1	1	1	1	1	1	1	1	1	1	1	1	1	1	1	1	1	1	1	1	1	1	1	1	1
OG0001717	1	1	1	1	1	1	1	1	1	1	1	1	1	1	1	1	1	1	1	1	1	1	1	1	1	1	1	1	1	1	1	1	1	1	1	1	1	1	1
OG0001718	1	1	1	1	1	1	1	1	1	1	1	1	1	1	1	1	1	1	1	1	1	1	1	1	1	1	1	1	1	1	1	1	1	1	1	1	1	1	1
OG0001719	1	1	1	1	1	1	2	1	1	1	1	1	0	1	1	1	1	1	1	1	1	1	1	1	1	1	1	1	1	1	1	1	1	1	1	1	1	1	1
OG0001720	1	1	1	1	1	1	1	1	1	1	1	1	1	1	1	1	1	1	1	1	1	1	1	1	1	1	1	1	1	1	1	1	1	1	1	1	1	1	1
OG0001721	1	1	1	1	1	1	1	1	1	1	1	1	1	1	1	1	1	1	1	1	1	1	1	1	1	1	1	1	1	1	1	1	1	1	1	1	1	1	1
OG0001722	1	1	1	1	1	1	1	1	1	1	1	1	1	1	1	1	1	1	1	1	1	1	1	1	1	1	1	1	1	1	1	1	1	1	1	1	1	1	1
OG0001723	1	1	1	1	1	1	1	1	1	1	1	1	1	1	1	1	1	1	1	1	1	1	1	1	1	1	1	1	1	1	1	1	1	1	1	1	1	1	1
OG0001724	1	1	1	1	1	1	1	1	1	1	1	1	1	1	1	1	1	1	1	1	1	1	1	1	1	1	1	1	1	1	1	1	1	1	1	1	1	1	1
OG0001725	1	1	1	1	1	1	1	1	1	1	1	1	1	1	1	1	1	1	1	1	1	1	1	1	1	1	1	1	1	1	1	1	1	1	1	1	1	1	1
OG0001726	1	1	1	1	1	1	1	1	1	1	1	1	1	1	1	1	1	1	1	1	1	1	1	1	1	1	1	1	1	1	1	1	1	1	1	1	1	1	1
OG0001727	1	1	1	1	1	1	1	1	1	1	1	1	1	1	1	1	1	1	1	1	1	1	1	1	1	1	1	1	1	1	1	1	1	1	1	1	1	1	1
OG0001728	1	1	1	1	1	1	1	1	1	1	1	1	1	1	1	1	1	1	1	1	1	1	1	1	1	1	1	1	1	1	1	1	1	1	1	1	1	1	1
OG0001729	1	1	1	1	1	1	1	1	1	1	1	1	1	1	1	1	1	1	1	1	1	1	1	1	1	1	1	1	1	1	1	1	1	1	1	1	1	1	1
OG0001730	1	1	1	1	1	1	1	1	1	1	1	1	1	1	1	1	1	1	1	1	1	1	1	1	1	1	1	1	1	1	1	1	1	1	1	1	1	1	1
OG0001731	1	1	1	1	1	1	1	1	1	1	1	1	1	1	1	1	1	1	1	1	1	1	1	1	1	1	1	1	1	1	1	1	1	1	1	1	1	1	1
OG0001732	1	1	1	1	1	1	1	1	1	1	1	1	1	1	1	1	1	1	1	1	1	1	1	1	1	1	1	1	1	1	1	1	1	1	1	1	1	1	1
OG0001733	1	1	1	1	1	1	1	1	1	1	1	1	1	1	1	1	1	1	1	1	1	1	1	1	1	1	1	1	1	1	1	1	1	1	1	1	1	1	1
OG0001734	1	1	1	1	1	1	1	1	1	1	1	1	1	1	1	1	1	1	1	1	1	1	1	1	1	1	1	1	1	1	1	1	1	1	1	1	1	1	1
OG0001735	1	1	1	1	1	1	1	1	1	1	1	1	1	1	1	1	1	1	1	1	1	1	1	1	1	1	1	1	1	1	1	1	1	1	1	1	1	1	1
OG0001736	1	1	1	1	1	1	1	1	1	1	1	1	1	1	1	1	1	1	1	1	1	1	1	1	1	1	1	1	1	1	1	1	1	1	1	1	1	1	1
OG0001737	1	1	1	1	1	1	1	1	1	1	1	1	1	1	1	1	1	1	1	1	1	1	1	1	1	1	1	1	1	1	1	1	1	1	1	1	1	1	1
OG0001738	1	1	1	1	1	1	1	1	1	1	1	1	1	1	1	1	1	1	1	1	1	1	1	1	1	1	1	1	1	1	1	1	1	1	1	1	1	1	1
OG0001739	1	1	1	1	1	1	1	1	1	1	1	1	1	1	1	1	1	1	1	1	1	1	1	1	1	1	1	1	1	1	1	1	1	1	1	1	1	1	1
OG0001740	1	1	1	1	1	1	1	1	1	1	1	1	1	1	1	1	1	1	1	1	1	1	1	1	1	1	1	1	1	1	1	1	1	1	1	1	1	1	1
OG0001741	1	1	1	1	1	1	1	1	1	1	1	1	1	1	1	1	1	1	1	1	1	1	1	1	1	1	1	1	1	1	1	1	1	1	1	1	1	1	1
OG0001742	1	1	1	1	1	1	1	1	1	1	1	1	1	1	1	1	1	1	1	1	1	1	1	1	1	1	1	1	1	1	1	1	1	1	1	1	1	1	1
OG0001743	1	1	1	1	1	1	1	1	1	1	1	1	1	1	1	1	1	1	1	1	1	1	1	1	1	1	1	1	1	1	1	1	1	1	1	1	1	1	1
OG0001744	1	1	1	1	1	1	1	1	1	1	1	1	1	1	1	1	1	1	1	1	1	1	1	1	1	1	1	1	1	1	1	1	1	1	1	1	1	1	1
OG0001745	1	1	1	1	1	1	1	1	1	1	1	1	1	1	1	1	1	1	1	1	1	1	1	1	1	1	1	1	1	1	1	1	1	1	1	1	1	1	1
OG0001746	1	1	1	1	1	1	1	1	1	1	1	1	1	1	1	1	1	1	1	1	1	1	1	1	1	1	1	1	1	1	1	1	1	1	1	1	1	1	1
OG0001747	1	1	1	1	1	1	1	1	1	1	1	1	1	1	1	1	1	1	1	1	1	1	1	1	1	1	1	1	1	1	1	1	1	1	1	1	1	1	1
OG0001748	1	1	1	1	1	1	1	1	1	1	1	1	1	1	1	1	1	1	1	1	1	1	1	1	1	1	1	1	1	1	1	1	1	1	1	1	1	1	1
OG0001749	1	1	1	1	1	1	1	1	1	1	1	1	1	1	1	1	1	1	1	1	1	1	1	1	1	1	1	1	1	1	1	1	1	1	1	1	1	1	1
OG0001750	1	1	1	1	1	1	1	1	1	1	1	1	1	1	1	1	1	1	1	1	1	1	1	1	1	1	1	1	1	1	1	1	1	1	1	1	1	1	1
OG0001751	1	1	1	1	1	1	1	1	1	1	1	1	1	1	1	1	1	1	1	1	1	1	1	1	1	1	1	1	1	1	1	1	1	1	1	1	1	1	1
OG0001752	1	1	1	1	1	1	1	1	1	1	1	1	1	1	1	1	1	1	1	1	1	1	1	1	1	1	1	1	1	1	1	1	1	1	1	1	1	1	1
OG0001753	1	1	1	1	1	1	1	1	1	1	1	1	1	1	1	1	1	1	1	1	1	1	1	1	1	1	1	1	1	1	1	1	1	1	1	1	1	1	1
OG0001754	1	1	1	1	1	1	1	1	1	1	1	1	1	1	1	1	1	1	1	1	1	1	1	1	1	1	1	1	1	1	1	1	1	1	1	1	1	1	1
OG0001755	1	1	1	1	1	1	1	1	1	1	1	1	1	1	1	1	1	1	1	1	1	1	1	1	1	1	1	1	1	1	1	1	1	1	1	1	1	1	1
OG0001756	1	1	1	1	1	1	1	1	1	1	1	1	1	1	1	1	1	1	1	1	1	1	1	1	1	1	1	1	1	1	1	1	1	1	1	1	1	1	1
OG0001757	1	1	1	1	1	1	1	1	1	1	1	1	1	1	1	1	1	1	1	1	1	1	1	1	1	1	1	1	1	1	1	1	1	1	1	1	1	1	1
OG0001758	1	1	1	1	1	1	1	1	1	1	1	1	1	1	1	1	1	1	1	1	1	1	1	1	1	1	1	1	1	1	1	1	1	1	1	1	1	1	1
OG0001759	1	1	1	1	1	1	1	1	1	1	1	1	1	1	1	1	1	1	1	1	1	1	1	1	1	1	1	1	1	1	1	1	1	1	1	1	1	1	1
OG0001760	1	1	1	1	1	1	1	1	1	1	1	1	1	1	1	1	1	1	1	1	1	1	1	1	1	1	1	1	1	1	1	1	1	1	1	1	1	1	1
OG0001761	1	1	1	1	1	1	1	1	1	1	1	1	1	1	1	1	1	1	1	1	1	1	1	1	1	1	1	1	1	1	1	1	1	1	1	1	1	1	1
OG0001762	1	1	1	1	1	1	1	1	1	1	1	1	1	1	1	1	1	1	1	1	1	1	1	1	1	1	1	1	1	1	1	1	1	1	1	1	1	1	1
OG0001763	1	1	1	1	1	1	1	1	1	1	1	1	1	1	1	1	1	1	1	1	1	1	1	1	1	1	1	1	1	1	1	1	1	1	1	1	1	1	1
OG0001764	1	1	1	1	1	1	1	1	1	1	1	1	1	1	1	1	1	1	1	1	1	1	1	1	1	1	1	1	1	1	1	1	1	1	1	1	1	1	1
OG0001765	1	1	1	1	1	1	1	1	1	1	1	1	1	1	1	1	1	1	1	1	1	1	1	1	1	1	1	1	1	1	1	1	1	1	1	1	1	1	1
OG0001766	1	1	1	1	1	1	1	1	1	1	1	1	1	1	1	1	1	1	1	1	1	1	1	1	1	1	1	1	1	1	1	1	1	1	1	1	1	1	1
OG0001767	1	1	1	1	1	1	1	1	1	1	1	1	1	1	1	1	1	1	1	1	1	1	1	1	1	1	1	1	1	1	1	1	1	1	1	1	1	1	1
OG0001768	1	1	1	1	1	1	1	1	1	1	1	1	1	1	1	1	1	1	1	1	1	1	1	1	1	1	1	1	1	1	1	1	1	1	1	1	1	1	1
OG0001769	1	1	1	1	1	1	1	1	1	1	1	1	1	1	1	1	1	1	1	1	1	1	1	1	1	1	1	1	1	1	1	1	1	1	1	1	1	1	1
OG0001770	1	1	1	1	1	1	1	1	1	1	1	1	1	1	1	1	1	1	1	1	1	1	1	1	1	1	1	1	1	1	1	1	1	1	1	1	1	1	1
OG0001771	1	1	1	1	1	1	1	1	1	1	1	1	1	1	1	1	1	1	1	1	1	1	1	1	1	1	1	1	1	1	1	1	1	1	1	1	1	1	1
OG0001772	1	1	1	1	1	1	1	1	1	1	1	1	1	1	1	1	1	1	1	1	1	1	1	1	1	1	1	1	1	1	1	1	1	1	1	1	1	1	1
OG0001773	1	1	1	1	1	1	1	1	1	1	1	1	1	1	1	1	1	1	1	1	1	1	1	1	1	1	1	1	1	1	1	1	1	1	1	1	1	1	1
OG0001774	1	1	1	1	1	1	1	1	1	1	1	1	1	1	1	1	1	1	1	1	1	1	1	1	1	1	1	1	1	1	1	1	1	1	1	1	1	1	1
OG0001775	1	1	1	1	1	1	1	1	1	1	1	1	1	1	1	1	1	1	1	1	1	1	1	1	1	1	1	1	1	1	1	1	1	1	1	1	1	1	1
OG0001776	1	1	1	1	1	1	1	1	1	1	1	1	1	1	1	1	1	1	1	1	1	1	1	1	1	1	1	1	1	1	1	1	1	1	1	1	1	1	1
OG0001777	1	1	1	1	1	1	1	1	1	1	1	1	1	1	1	1	1	1	1	1	1	1	1	1	1	1	1	1	1	1	1	1	1	1	1	1	1	1	1
OG0001778	1	1	1	1	1	1	1	1	1	1	1	1	1	1	1	1	1	1	1	1	1	1	1	1	1	1	1	1	1	1	1	1	1	1	1	1	1	1	1
OG0001779	1	1	1	1	1	1	1	1	1	1	1	1	1	1	1	1	1	1	1	1	1	1	1	1	1	1	1	1	1	1	1	1	1	1	1	1	1	1	1
OG0001780	1	1	1	1	1	1	1	1	1	1	1	1	1	1	1	1	1	1	1	1	1	1	1	1	1	1	1	1	1	1	1	1	1	1	1	1	1	1	1
OG0001781	1	1	1	1	1	1	1	1	1	1	1	1	1	1	1	1	1	1	1	1	1	1	1	1	1	1	1	1	1	1	1	1	1	1	1	1	1	1	1
OG0001782	1	1	1	1	1	1	1	1	1	1	1	1	1	1	1	1	1	1	1	1	1	1	1	1	1	1	1	1	1	1	1	1	1	1	1	1	1	1	1
OG0001783	1	1	1	1	1	1	1	1	1	1	1	1	1	1	1	1	1	1	1	1	1	1	1	1	1	1	1	1	1	1	1	1	1	1	1	1	1	1	1
OG0001784	1	1	1	1	1	1	1	1	1	1	1	1	1	1	1	1	1	1	1	1	1	1	1	1	1	1	1	1	1	1	1	1	1	1	1	1	1	1	1
OG0001785	1	1	1	1	1	1	1	1	1	1	1	1	1	1	1	1	1	1	1	1	1	1	1	1	1	1	1	1	1	1	1	1	1	1	1	1	1	1	1
OG0001786	1	1	1	1	1	1	1	1	1	1	1	1	1	1	1	1	1	1	1	1	1	1	1	1	1	1	1	1	1	1	1	1	1	1	1	1	1	1	1
OG0001787	1	1	1	1	1	1	1	1	1	1	1	1	1	1	1	1	1	1	1	1	1	1	1	1	1	1	1	1	1	1	1	1	1	1	1	1	1	1	1
OG0001788	1	1	1	1	1	1	1	1	1	1	1	1	1	1	1	1	1	1	1	1	1	1	1	1	1	1	1	1	1	1	1	1	1	1	1	1	1	1	1
OG0001789	1	1	1	1	1	1	1	1	1	1	1	1	1	1	1	1	1	1	1	1	1	1	1	1	1	1	1	1	1	1	1	1	1	1	1	1	1	1	1
OG0001790	1	1	1	1	1	1	1	1	1	1	1	1	1	1	1	1	1	1	1	1	1	1	1	1	1	1	1	1	1	1	1	1	1	1	1	1	1	1	1
OG0001791	1	1	1	1	1	1	1	1	1	1	1	1	1	1	1	1	1	1	1	1	1	1	1	1	1	1	1	1	1	1	1	1	1	1	1	1	1	1	1
OG0001792	1	1	1	1	1	1	1	1	1	1	1	1	1	1	1	1	1	1	1	1	1	1	1	1	1	1	1	1	1	1	1	1	1	1	1	1	1	1	1
OG0001793	1	1	1	1	1	1	1	1	1	1	1	1	1	1	1	1	1	1	1	1	1	1	1	1	1	1	1	1	1	1	1	1	1	1	1	1	1	1	1
OG0001794	1	1	1	1	1	1	1	1	1	1	1	1	1	1	1	1	1	1	1	1	1	1	1	1	1	1	1	1	1	1	1	1	1	1	1	1	1	1	1
OG0001795	1	1	1	1	1	1	1	1	1	1	1	1	1	1	1	1	1	1	1	1	1	1	1	1	1	1	1	1	1	1	1	1	1	1	1	1	1	1	1
OG0001796	1	1	1	1	1	1	1	1	1	1	1	1	1	1	1	1	1	1	1	1	1	1	1	1	1	1	1	1	1	1	1	1	1	1	1	1	1	1	1
OG0001797	1	1	1	1	1	1	1	1	1	1	1	1	1	1	1	1	1	1	1	1	1	1	1	1	1	1	1	1	1	1	1	1	1	1	1	1	1	1	1
OG0001798	1	1	1	1	1	1	1	1	1	1	1	1	1	1	1	1	1	1	1	1	1	1	1	1	1	1	1	1	1	1	1	1	1	1	1	1	1	1	1
OG0001799	1	1	1	1	1	1	1	1	1	1	1	1	1	1	1	1	1	1	1	1	1	1	1	1	1	1	1	1	1	1	1	1	1	1	1	1	1	1	1
OG0001800	1	1	1	1	1	1	1	1	1	1	1	1	1	1	1	1	1	1	1	1	1	1	1	1	1	1	1	1	1	1	1	1	1	1	1	1	1	1	1
OG0001801	1	1	1	1	1	1	1	1	1	1	1	1	1	1	1	1	1	1	1	1	1	1	1	1	1	1	1	1	1	1	1	1	1	1	1	1	1	1	1
OG0001802	1	1	1	1	1	1	1	1	1	1	1	1	1	1	1	1	1	1	1	1	1	1	1	1	1	1	1	1	1	1	1	1	1	1	1	1	1	1	1
OG0001803	1	1	1	1	1	1	1	1	1	1	1	1	1	1	1	1	1	1	1	1	1	1	1	1	1	1	1	1	1	1	1	1	1	1	1	1	1	1	1
OG0001804	1	1	1	1	1	1	1	1	1	1	1	1	1	1	1	1	1	1	1	1	1	1	1	1	1	1	1	1	1	1	1	1	1	1	1	1	1	1	1
OG0001805	1	1	1	1	1	1	1	1	1	1	1	1	1	1	1	1	1	1	1	1	1	1	1	1	1	1	1	1	1	1	1	1	1	1	1	1	1	1	1
OG0001806	1	1	1	1	1	1	1	1	1	1	1	1	1	1	1	1	1	1	1	1	1	1	1	1	1	1	1	1	1	1	1	1	1	1	1	1	1	1	1
OG0001807	1	1	1	1	1	1	1	1	1	1	1	1	1	1	1	1	1	1	1	1	1	1	1	1	1	1	1	1	1	1	1	1	1	1	1	1	1	1	1
OG0001808	1	1	1	1	1	1	1	1	1	1	1	1	1	1	1	1	1	1	1	1	1	1	1	1	1	1	1	1	1	1	1	1	1	1	1	1	1	1	1
OG0001809	1	1	1	1	1	1	1	1	1	1	1	1	1	1	1	1	1	1	1	1	1	1	1	1	1	1	1	1	1	1	1	1	1	1	1	1	1	1	1
OG0001810	1	1	1	1	1	1	1	1	1	1	1	1	1	1	1	1	1	1	1	1	1	1	1	1	1	1	1	1	1	1	1	1	1	1	1	1	1	1	1
OG0001811	1	1	1	1	1	1	1	1	1	1	1	1	1	1	1	1	1	1	1	1	1	1	1	1	1	1	1	1	1	1	1	1	1	1	1	1	1	1	1
OG0001812	1	1	1	1	1	1	1	1	1	1	1	1	1	1	1	1	1	1	1	1	1	1	1	1	1	1	1	1	1	1	1	1	1	1	1	1	1	1	1
OG0001813	1	1	1	1	1	1	1	1	1	1	1	1	1	1	1	1	1	1	1	1	1	1	1	1	1	1	1	1	1	1	1	1	1	1	1	1	1	1	1
OG0001814	1	1	1	1	1	1	1	1	1	1	1	1	1	1	1	1	1	1	1	1	1	1	1	1	1	1	1	1	1	1	1	1	1	1	1	1	1	1	1
OG0001815	1	1	1	1	1	1	1	1	1	1	1	1	1	1	1	1	1	1	1	1	1	1	1	1	1	1	1	1	1	1	1	1	1	1	1	1	1	1	1
OG0001816	1	1	1	1	1	1	1	1	1	1	1	1	1	1	1	1	1	1	1	1	1	1	1	1	1	1	1	1	1	1	1	1	1	1	1	1	1	1	1
OG0001817	1	1	1	1	1	1	1	1	1	1	1	1	1	1	1	1	1	1	1	1	1	1	1	1	1	1	1	1	1	1	1	1	1	1	1	1	1	1	1
OG0001818	1	1	1	1	1	1	1	1	1	1	1	1	1	1	1	1	1	1	1	1	1	1	1	1	1	1	1	1	1	1	1	1	1	1	1	1	1	1	1
OG0001819	1	1	1	1	1	1	1	1	1	1	1	1	1	1	1	1	1	1	1	1	1	1	1	1	1	1	1	1	1	1	1	1	1	1	1	1	1	1	1
OG0001820	1	1	1	1	1	1	1	1	1	1	1	1	1	1	1	1	1	1	1	1	1	1	1	1	1	1	1	1	1	1	1	1	1	1	1	1	1	1	1
OG0001821	1	1	1	1	1	1	1	1	1	1	1	1	1	1	1	1	1	1	1	1	1	1	1	1	1	1	1	1	1	1	1	1	1	1	1	1	1	1	1
OG0001822	1	1	1	1	1	1	1	1	1	1	1	1	1	1	1	1	1	1	1	1	1	1	1	1	1	1	1	1	1	1	1	1	1	1	1	1	1	1	1
OG0001823	1	1	1	1	1	1	1	1	1	1	1	1	1	1	1	1	1	1	1	1	1	1	1	1	1	1	1	1	1	1	1	1	1	1	1	1	1	1	1
OG0001824	1	1	1	1	1	1	1	1	1	1	1	1	1	1	1	1	1	1	1	1	1	1	1	1	1	1	1	1	1	1	1	1	1	1	1	1	1	1	1
OG0001825	1	1	1	1	1	1	1	1	1	1	1	1	1	1	1	1	1	1	1	1	1	1	1	1	1	1	1	1	1	1	1	1	1	1	1	1	1	1	1
OG0001826	1	1	1	1	1	1	1	1	1	1	1	1	1	1	1	1	1	1	1	1	1	1	1	1	1	1	1	1	1	1	1	1	1	1	1	1	1	1	1
OG0001827	1	1	1	1	1	1	1	1	1	1	1	1	1	1	1	1	1	1	1	1	1	1	1	1	1	1	1	1	1	1	1	1	1	1	1	1	1	1	1
OG0001828	1	1	1	1	1	1	1	1	1	1	1	1	1	1	1	1	1	1	1	1	1	1	1	1	1	1	1	1	1	1	1	1	1	1	1	1	1	1	1
OG0001829	1	1	1	1	1	1	1	1	1	1	1	1	1	1	1	1	1	1	1	1	1	1	1	1	1	1	1	1	1	1	1	1	1	1	1	1	1	1	1
OG0001830	1	1	1	1	1	1	1	1	1	1	1	1	1	1	1	1	1	1	1	1	1	1	1	1	1	1	1	1	1	1	1	1	1	1	1	1	1	1	1
OG0001831	1	1	1	1	1	1	1	1	1	1	1	1	1	1	1	1	1	1	1	1	1	1	1	1	1	1	1	1	1	1	1	1	1	1	1	1	1	1	1
OG0001832	1	1	1	1	1	1	1	1	1	1	1	1	1	1	1	1	1	1	1	1	1	1	1	1	1	1	1	1	1	1	1	1	1	1	1	1	1	1	1
OG0001833	1	1	1	1	1	1	1	1	1	1	1	1	1	1	1	1	1	1	1	1	1	1	1	1	1	1	1	1	1	1	1	1	1	1	1	1	1	1	1
OG0001834	1	1	1	1	1	1	1	1	1	1	1	1	1	1	1	1	1	1	1	1	1	1	1	1	1	1	1	1	1	1	1	1	1	1	1	1	1	1	1
OG0001835	1	1	1	1	1	1	1	1	1	1	1	1	1	1	1	1	1	1	1	1	1	1	1	1	1	1	1	1	1	1	1	1	1	1	1	1	1	1	1
OG0001836	1	1	1	1	1	1	1	1	1	1	1	1	1	1	1	1	1	1	1	1	1	1	1	1	1	1	1	1	1	1	1	1	1	1	1	1	1	1	1
OG0001837	1	1	1	1	1	1	1	1	1	1	1	1	1	1	1	1	1	1	1	1	1	1	1	1	1	1	1	1	1	1	1	1	1	1	1	1	1	1	1
OG0001838	1	1	1	1	1	1	1	1	1	1	1	1	1	1	1	1	1	1	1	1	1	1	1	1	1	1	1	1	1	1	1	1	1	1	1	1	1	1	1
OG0001839	1	1	1	1	1	1	1	1	1	1	1	1	1	1	1	1	1	1	1	1	1	1	1	1	1	1	1	1	1	1	1	1	1	1	1	1	1	1	1
OG0001840	1	1	1	1	1	1	1	1	1	1	1	1	1	1	1	1	1	1	1	1	1	1	1	1	1	1	1	1	1	1	1	1	1	1	1	1	1	1	1
OG0001841	1	1	1	1	1	1	1	1	1	1	1	1	1	1	1	1	1	1	1	1	1	1	1	1	1	1	1	1	1	1	1	1	1	1	1	1	1	1	1
OG0001842	1	1	1	1	1	1	1	1	1	1	1	1	1	1	1	1	1	1	1	1	1	1	1	1	1	1	1	1	1	1	1	1	1	1	1	1	1	1	1
OG0001843	1	1	1	1	1	1	1	1	1	1	1	1	1	1	1	1	1	1	1	1	1	1	1	1	1	1	1	1	1	1	1	1	1	1	1	1	1	1	1
OG0001844	1	1	1	1	1	1	1	1	1	1	1	1	1	1	1	1	1	1	1	1	1	1	1	1	1	1	1	1	1	1	1	1	1	1	1	1	1	1	1
OG0001845	1	1	1	1	1	1	1	1	1	1	1	1	1	1	1	1	1	1	1	1	1	1	1	1	1	1	1	1	1	1	1	1	1	1	1	1	1	1	1
OG0001846	1	1	1	1	1	1	1	1	1	1	1	1	1	1	1	1	1	1	1	1	1	1	1	1	1	1	1	1	1	1	1	1	1	1	1	1	1	1	1
OG0001847	1	1	1	1	1	1	1	1	1	1	1	1	1	1	1	1	1	1	1	1	1	1	1	1	1	1	1	1	1	1	1	1	1	1	1	1	1	1	1
OG0001848	1	1	1	1	1	1	1	1	1	1	1	1	1	1	1	1	1	1	1	1	1	1	1	1	1	1	1	1	1	1	1	1	1	1	1	1	1	1	1
OG0001849	1	1	1	1	1	1	1	1	1	1	1	1	1	1	1	1	1	1	1	1	1	1	1	1	1	1	1	1	1	1	1	1	1	1	1	1	1	1	1
OG0001850	1	1	1	1	1	1	1	1	1	1	1	1	1	1	1	1	1	1	1	1	1	1	1	1	1	1	1	1	1	1	1	1	1	1	1	1	1	1	1
OG0001851	1	1	1	1	1	1	1	1	1	1	1	1	1	1	1	1	1	1	1	1	1	1	1	1	1	1	1	1	1	1	1	1	1	1	1	1	1	1	1
OG0001852	1	1	1	1	1	1	1	1	1	1	1	1	1	1	1	1	1	1	1	1	1	1	1	1	1	1	1	1	1	1	1	1	1	1	1	1	1	1	1
OG0001853	1	1	1	1	1	1	1	1	1	1	1	1	1	1	1	1	1	1	1	1	1	1	1	1	1	1	1	1	1	1	1	1	1	1	1	1	1	1	1
OG0001854	1	1	1	1	1	1	1	1	1	1	1	1	1	1	1	1	1	1	1	1	1	1	1	1	1	1	1	1	1	1	1	1	1	1	1	1	1	1	1
OG0001855	1	1	1	1	1	1	1	1	1	1	1	1	1	1	1	1	1	1	1	1	1	1	1	1	1	1	1	1	1	1	1	1	1	1	1	1	1	1	1
OG0001856	1	1	1	1	1	1	1	1	1	1	1	1	1	1	1	1	1	1	1	1	1	1	1	1	1	1	1	1	1	1	1	1	1	1	1	1	1	1	1
OG0001857	1	1	1	1	1	1	1	1	1	1	1	1	1	1	1	1	1	1	1	1	1	1	1	1	1	1	1	1	1	1	1	1	1	1	1	1	1	1	1
OG0001858	1	1	1	1	1	1	1	1	1	1	1	1	1	1	1	1	1	1	1	1	1	1	1	1	1	1	1	1	1	1	1	1	1	1	1	1	1	1	1
OG0001859	1	1	1	1	1	1	1	1	1	1	1	1	1	1	1	1	1	1	1	1	1	1	1	1	1	1	1	1	1	1	1	1	1	1	1	1	1	1	1
OG0001860	1	1	1	1	1	1	1	1	1	1	1	1	1	1	1	1	1	1	1	1	1	1	1	1	1	1	1	1	1	1	1	1	1	1	1	1	1	1	1
OG0001861	1	1	1	1	1	1	1	1	1	1	1	1	1	1	1	1	1	1	1	1	1	1	1	1	1	1	1	1	1	1	1	1	1	1	1	1	1	1	1
OG0001862	1	1	1	1	1	1	1	1	1	1	1	1	1	1	1	1	1	1	1	1	1	1	1	1	1	1	1	1	1	1	1	1	1	1	1	1	1	1	1
OG0001863	1	1	1	1	1	1	1	1	1	1	1	1	1	1	1	1	1	1	1	1	1	1	1	1	1	1	1	1	1	1	1	1	1	1	1	1	1	1	1
OG0001864	1	1	1	1	1	1	1	1	1	1	1	1	1	1	1	1	1	1	1	1	1	1	1	1	1	1	1	1	1	1	1	1	1	1	1	1	1	1	1
OG0001865	1	1	1	1	1	1	1	1	1	1	1	1	1	1	1	1	1	1	1	1	1	1	1	1	1	1	1	1	1	1	1	1	1	1	1	1	1	1	1
OG0001866	1	1	1	1	1	1	1	1	1	1	1	1	1	1	1	1	1	1	1	1	1	1	1	1	1	1	1	1	1	1	1	1	1	1	1	1	1	1	1
OG0001867	1	1	1	1	1	1	1	1	1	1	1	1	1	1	1	1	1	1	1	1	1	1	1	1	1	1	1	1	1	1	1	1	1	1	1	1	1	1	1
OG0001868	1	1	1	1	1	1	1	1	1	1	1	1	1	1	1	1	1	1	1	1	1	1	1	1	1	1	1	1	1	1	1	1	1	1	1	1	1	1	1
OG0001869	1	1	1	1	1	1	1	1	1	1	1	1	1	1	1	1	1	1	1	1	1	1	1	1	1	1	1	1	1	1	1	1	1	1	1	1	1	1	1
OG0001870	1	1	1	1	1	1	1	1	1	1	1	1	1	1	1	1	1	1	1	1	1	1	1	1	1	1	1	1	1	1	1	1	1	1	1	1	1	1	1
OG0001871	1	1	1	1	1	1	1	1	1	1	1	1	1	1	1	1	1	1	1	1	1	1	1	1	1	1	1	1	1	1	1	1	1	1	1	1	1	1	1
OG0001872	1	1	1	1	1	1	1	1	1	1	1	1	1	1	1	1	1	1	1	1	1	1	1	1	1	1	1	1	1	1	1	1	1	1	1	1	1	1	1
OG0001873	1	1	1	1	1	1	1	1	1	1	1	1	1	1	1	1	1	1	1	1	1	1	1	1	1	1	1	1	1	1	1	1	1	1	1	1	1	1	1
OG0001874	1	1	1	1	1	1	1	1	1	1	1	1	1	1	1	1	1	1	1	1	1	1	1	1	1	1	1	1	1	1	1	1	1	1	1	1	1	1	1
OG0001875	1	1	1	1	1	1	1	1	1	1	1	1	1	1	1	1	1	1	1	1	1	1	1	1	1	1	1	1	1	1	1	1	1	1	1	1	1	1	1
OG0001876	1	1	1	1	1	1	1	1	1	1	1	1	1	1	1	1	1	1	1	1	1	1	1	1	1	1	1	1	1	1	1	1	1	1	1	1	1	1	1
OG0001877	1	1	1	1	1	1	1	1	1	1	1	1	1	1	1	1	1	1	1	1	1	1	1	1	1	1	1	1	1	1	1	1	1	1	1	1	1	1	1
OG0001878	1	1	1	1	1	1	1	1	1	1	1	1	1	1	1	1	1	1	1	1	1	1	1	1	1	1	1	1	1	1	1	1	1	1	1	1	1	1	1
OG0001879	1	1	1	1	1	1	1	1	1	1	1	1	1	1	1	1	1	1	1	1	1	1	1	1	1	1	1	1	1	1	1	1	1	1	1	1	1	1	1
OG0001880	1	1	1	1	1	1	1	1	1	1	1	1	1	1	1	1	1	1	1	1	1	1	1	1	1	1	1	1	1	1	1	1	1	1	1	1	1	1	1
OG0001881	1	1	1	1	1	1	1	1	1	1	1	1	1	1	1	1	1	1	1	1	1	1	1	1	1	1	1	1	1	1	1	1	1	1	1	1	1	1	1
OG0001882	1	1	1	1	1	1	1	1	1	1	1	1	1	1	1	1	1	1	1	1	1	1	1	1	1	1	1	1	1	1	1	1	1	1	1	1	1	1	1
OG0001883	1	1	1	1	1	1	1	1	1	1	1	1	1	1	1	1	1	1	1	1	1	1	1	1	1	1	1	1	1	1	1	1	1	1	1	1	1	1	1
OG0001884	1	1	1	1	1	1	1	1	1	1	1	1	1	1	1	1	1	1	1	1	1	1	1	1	1	1	1	1	1	1	1	1	1	1	1	1	1	1	1
OG0001885	1	1	1	1	1	1	1	1	1	1	1	1	1	1	1	1	1	1	1	1	1	1	1	1	1	1	1	1	1	1	1	1	1	1	1	1	1	1	1
OG0001886	1	1	1	1	1	1	1	1	1	1	1	1	1	1	1	1	1	1	1	1	1	1	1	1	1	1	1	1	1	1	1	1	1	1	1	1	1	1	1
OG0001887	1	1	1	1	1	1	1	1	1	1	1	1	1	1	1	1	1	1	1	1	1	1	1	1	1	1	1	1	1	1	1	1	1	1	1	1	1	1	1
OG0001888	1	1	1	1	1	1	1	1	1	1	1	1	1	1	1	1	1	1	1	1	1	1	1	1	1	1	1	1	1	1	1	1	1	1	1	1	1	1	1
OG0001889	1	1	1	1	1	1	1	1	1	1	1	1	1	1	1	1	1	1	1	1	1	1	1	1	1	1	1	1	1	1	1	1	1	1	1	1	1	1	1
OG0001890	1	1	1	1	1	1	1	1	1	1	1	1	1	1	1	1	1	1	1	1	1	1	1	1	1	1	1	1	1	1	1	1	1	1	1	1	1	1	1
OG0001891	1	1	1	1	1	1	1	1	1	1	1	1	1	1	1	1	1	1	1	1	1	1	1	1	1	1	1	1	1	1	1	1	1	1	1	1	1	1	1
OG0001892	1	1	1	1	1	1	1	1	1	1	1	1	1	1	1	1	1	1	1	1	1	1	1	1	1	1	1	1	1	1	1	1	1	1	1	1	1	1	1
OG0001893	1	1	1	1	1	1	1	1	1	1	1	1	1	1	1	1	1	1	1	1	1	1	1	1	1	1	1	1	1	1	1	1	1	1	1	1	1	1	1
OG0001894	1	1	1	1	1	1	1	1	1	1	1	1	1	1	1	1	1	1	1	1	1	1	1	1	1	1	1	1	1	1	1	1	1	1	1	1	1	1	1
OG0001895	1	1	1	1	1	1	1	1	1	1	1	1	1	1	1	1	1	1	1	1	1	1	1	1	1	1	1	1	1	1	1	1	1	1	1	1	1	1	1
OG0001896	1	1	1	1	1	1	1	1	1	1	1	1	1	1	1	1	1	1	1	1	1	1	1	1	1	1	1	1	1	1	1	1	1	1	1	1	1	1	1
OG0001897	1	1	1	1	1	1	1	1	1	1	1	1	1	1	1	1	1	1	1	1	1	1	1	1	1	1	1	1	1	1	1	1	1	1	1	1	1	1	1
OG0001898	1	1	1	1	1	1	1	1	1	1	1	1	1	1	1	1	1	1	1	1	1	1	1	1	1	1	1	1	1	1	1	1	1	1	1	1	1	1	1
OG0001899	1	1	1	1	1	1	1	1	1	1	1	1	1	1	1	1	1	1	1	1	1	1	1	1	1	1	1	1	1	1	1	1	1	1	1	1	1	1	1
OG0001900	1	1	1	1	1	1	1	1	1	1	1	1	1	1	1	1	1	1	1	1	1	1	1	1	1	1	1	1	1	1	1	1	1	1	1	1	1	1	1
OG0001901	1	1	1	1	1	1	1	1	1	1	1	1	1	1	1	1	1	1	1	1	1	1	1	1	1	1	1	1	1	1	1	1	1	1	1	1	1	1	1
OG0001902	1	1	1	1	1	1	1	1	1	1	1	1	1	1	1	1	1	1	1	1	1	1	1	1	1	1	1	1	1	1	1	1	1	1	1	1	1	1	1
OG0001903	1	1	1	1	1	1	1	1	1	1	1	1	1	1	1	1	1	1	1	1	1	1	1	1	1	1	1	1	1	1	1	1	1	1	1	1	1	1	1
OG0001904	1	1	1	1	1	1	1	1	1	1	1	1	1	1	1	1	1	1	1	1	1	1	1	1	1	1	1	1	1	1	1	1	1	1	1	1	1	1	1
OG0001905	1	1	1	1	1	1	1	1	1	1	1	1	1	1	1	1	1	1	1	1	1	1	1	1	1	1	1	1	1	1	1	1	1	1	1	1	1	1	1
OG0001906	1	1	1	1	1	1	1	1	1	1	1	1	1	1	1	1	1	1	1	1	1	1	1	1	1	1	1	1	1	1	1	1	1	1	1	1	1	1	1
OG0001907	1	1	1	1	1	1	1	1	1	1	1	1	1	1	1	1	1	1	1	1	1	1	1	1	1	1	1	1	1	1	1	1	1	1	1	1	1	1	1
OG0001908	1	1	1	1	1	1	1	1	1	1	1	1	1	1	1	1	1	1	1	1	1	1	1	1	1	1	1	1	1	1	1	1	1	1	1	1	1	1	1
OG0001909	1	1	1	1	1	1	1	1	1	1	1	1	1	1	1	1	1	1	1	1	1	1	1	1	1	1	1	1	1	1	1	1	1	1	1	1	1	1	1
OG0001910	1	1	1	1	1	1	1	1	1	1	1	1	1	1	1	1	1	1	1	1	1	1	1	1	1	1	1	1	1	1	1	1	1	1	1	1	1	1	1
OG0001911	1	1	1	1	1	1	1	1	1	1	1	1	1	1	1	1	1	1	1	1	1	1	1	1	1	1	1	1	1	1	1	1	1	1	1	1	1	1	1
OG0001912	1	1	1	1	1	1	1	1	1	1	1	1	1	1	1	1	1	1	1	1	1	1	1	1	1	1	1	1	1	1	1	1	1	1	1	1	1	1	1
OG0001913	1	1	1	1	1	1	1	1	1	1	1	1	1	1	1	1	1	1	1	1	1	1	1	1	1	1	1	1	1	1	1	1	1	1	1	1	1	1	1
OG0001914	1	1	1	1	1	1	1	1	1	1	1	1	1	1	1	1	1	1	1	1	1	1	1	1	1	1	1	1	1	1	1	1	1	1	1	1	1	1	1
OG0001915	1	1	1	1	1	1	1	1	1	1	1	1	1	1	1	1	1	1	1	1	1	1	1	1	1	1	1	1	1	1	1	1	1	1	1	1	1	1	1
OG0001916	1	1	1	1	1	1	1	1	1	1	1	1	1	1	1	1	1	1	1	1	1	1	1	1	1	1	1	1	1	1	1	1	1	1	1	1	1	1	1
OG0001917	1	1	1	1	1	1	1	1	1	1	1	1	1	1	1	1	1	1	1	1	1	1	1	1	1	1	1	1	1	1	1	1	1	1	1	1	1	1	1
OG0001918	1	1	1	1	1	1	1	1	1	1	1	1	1	1	1	1	1	1	1	1	1	1	1	1	1	1	1	1	1	1	1	1	1	1	1	1	1	1	1
OG0001919	1	1	1	1	1	1	1	1	1	1	1	1	1	1	1	1	1	1	1	1	1	1	1	1	1	1	1	1	1	1	1	1	1	1	1	1	1	1	1
OG0001920	1	1	1	1	1	1	1	1	1	1	1	1	1	1	1	1	1	1	1	1	1	1	1	1	1	1	1	1	1	1	1	1	1	1	1	1	1	1	1
OG0001921	1	1	1	1	1	1	1	1	1	1	1	1	1	1	1	1	1	1	1	1	1	1	1	1	1	1	1	1	1	1	1	1	1	1	1	1	1	1	1
OG0001922	1	1	1	1	1	1	1	1	1	1	1	1	1	1	1	1	1	1	1	1	1	1	1	1	1	1	1	1	1	1	1	1	1	1	1	1	1	1	1
OG0001923	1	1	1	1	1	1	1	1	1	1	1	1	1	1	1	1	1	1	1	1	1	1	1	1	1	1	1	1	1	1	1	1	1	1	1	1	1	1	1
OG0001924	1	1	1	1	1	1	1	1	1	1	1	1	1	1	1	1	1	1	1	1	1	1	1	1	1	1	1	1	1	1	1	1	1	1	1	1	1	1	1
OG0001925	1	1	1	1	1	1	1	1	1	1	1	1	1	1	1	1	1	1	1	1	1	1	1	1	1	1	1	1	1	1	1	1	1	1	1	1	1	1	1
OG0001926	1	1	1	1	1	1	1	1	1	1	1	1	1	1	1	1	1	1	1	1	1	1	1	1	1	1	1	1	1	1	1	1	1	1	1	1	1	1	1
OG0001927	1	1	1	1	1	1	1	1	1	1	1	1	1	1	1	1	1	1	1	1	1	1	1	1	1	1	1	1	1	1	1	1	1	1	1	1	1	1	1
OG0001928	1	1	1	1	1	1	1	1	1	1	1	1	1	1	1	1	1	1	1	1	1	1	1	1	1	1	1	1	1	1	1	1	1	1	1	1	1	1	1
OG0001929	1	1	1	1	1	1	1	1	1	1	1	1	1	1	1	1	1	1	1	1	1	1	1	1	1	1	1	1	1	1	1	1	1	1	1	1	1	1	1
OG0001930	1	1	1	1	1	1	1	1	1	1	1	1	1	1	1	1	1	1	1	1	1	1	1	1	1	1	1	1	1	1	1	1	1	1	1	1	1	1	1
OG0001931	1	1	1	1	1	1	1	1	1	1	1	1	1	1	1	1	1	1	1	1	1	1	1	1	1	1	1	1	1	1	1	1	1	1	1	1	1	1	1
OG0001932	1	1	1	1	1	1	1	1	1	1	1	1	1	1	1	1	1	1	1	1	1	1	1	1	1	1	1	1	1	1	1	1	1	1	1	1	1	1	1
OG0001933	1	1	1	1	1	1	1	1	1	1	1	1	1	1	1	1	1	1	1	1	1	1	1	1	1	1	1	1	1	1	1	1	1	1	1	1	1	1	1
OG0001934	1	1	1	1	1	1	1	1	1	1	1	1	1	1	1	1	1	1	1	1	1	1	1	1	1	1	1	1	1	1	1	1	1	1	1	1	1	1	1
OG0001935	1	1	1	1	1	1	1	1	1	1	1	1	1	1	1	1	1	1	1	1	1	1	1	1	1	1	1	1	1	1	1	1	1	1	1	1	1	1	1
OG0001936	1	1	1	1	1	1	1	1	1	1	1	1	1	1	1	1	1	1	1	1	1	1	1	1	1	1	1	1	1	1	1	1	1	1	1	1	1	1	1
OG0001937	1	1	1	1	1	1	1	1	1	1	1	1	1	1	1	1	1	1	1	1	1	1	1	1	1	1	1	1	1	1	1	1	1	1	1	1	1	1	1
OG0001938	1	1	1	1	1	1	1	1	1	1	1	1	1	1	1	1	1	1	1	1	1	1	1	1	1	1	1	1	1	1	1	1	1	1	1	1	1	1	1
OG0001939	1	1	1	1	1	1	1	1	1	1	1	1	1	1	1	1	1	1	1	1	1	1	1	1	1	1	1	1	1	1	1	1	1	1	1	1	1	1	1
OG0001940	1	1	1	1	1	1	1	1	1	1	1	1	1	1	1	1	1	1	1	1	1	1	1	1	1	1	1	1	1	1	1	1	1	1	1	1	1	1	1
OG0001941	1	1	1	1	1	1	1	1	1	1	1	1	1	1	1	1	1	1	1	1	1	1	1	1	1	1	1	1	1	1	1	1	1	1	1	1	1	1	1
OG0001942	1	1	1	1	1	1	1	1	1	1	1	1	1	1	1	1	1	1	1	1	1	1	1	1	1	1	1	1	1	1	1	1	1	1	1	1	1	1	1
OG0001943	1	1	1	1	1	1	1	1	1	1	1	1	1	1	1	1	1	1	1	1	1	1	1	1	1	1	1	1	1	1	1	1	1	1	1	1	1	1	1
OG0001944	1	1	1	1	1	1	1	1	1	1	1	1	1	1	1	1	1	1	1	1	1	1	1	1	1	1	1	1	1	1	1	1	1	1	1	1	1	1	1
OG0001945	1	1	1	1	1	1	1	1	1	1	1	1	1	1	1	1	1	1	1	1	1	1	1	1	1	1	1	1	1	1	1	1	1	1	1	1	1	1	1
OG0001946	1	1	1	1	1	1	1	1	1	1	1	1	1	1	1	1	1	1	1	1	1	1	1	1	1	1	1	1	1	1	1	1	1	1	1	1	1	1	1
OG0001947	1	1	1	1	1	1	1	1	1	1	1	1	1	1	1	1	1	1	1	1	1	1	1	1	1	1	1	1	1	1	1	1	1	1	1	1	1	1	1
OG0001948	1	1	1	1	1	1	1	1	1	1	1	1	1	1	1	1	1	1	1	1	1	1	1	1	1	1	1	1	1	1	1	1	1	1	1	1	1	1	1
OG0001949	1	1	1	1	1	1	1	1	1	1	1	1	1	1	1	1	1	1	1	1	1	1	1	1	1	1	1	1	1	1	1	1	1	1	1	1	1	1	1
OG0001950	1	1	1	1	1	1	1	1	1	1	1	1	1	1	1	1	1	1	1	1	1	1	1	1	1	1	1	1	1	1	1	1	1	1	1	1	1	1	1
OG0001951	1	1	1	1	1	1	1	1	1	1	1	1	1	1	1	1	1	1	1	1	1	1	1	1	1	1	1	1	1	1	1	1	1	1	1	1	1	1	1
OG0001952	1	1	1	1	1	1	1	1	1	1	1	1	1	1	1	1	1	1	1	1	1	1	1	1	1	1	1	1	1	1	1	1	1	1	1	1	1	1	1
OG0001953	1	1	1	1	1	1	1	1	1	1	1	1	1	1	1	1	1	1	1	1	1	1	1	1	1	1	1	1	1	1	1	1	1	1	1	1	1	1	1
OG0001954	1	1	1	1	1	1	1	1	1	1	1	1	1	1	1	1	1	1	1	1	1	1	1	1	1	1	1	1	1	1	1	1	1	1	1	1	1	1	1
OG0001955	1	1	1	1	1	1	1	1	1	1	1	1	1	1	1	1	1	1	1	1	1	1	1	1	1	1	1	1	1	1	1	1	1	1	1	1	1	1	1
OG0001956	1	1	1	1	1	1	1	1	1	1	1	1	1	1	1	1	1	1	1	1	1	1	1	1	1	1	1	1	1	1	1	1	1	1	1	1	1	1	1
OG0001957	1	1	1	1	1	1	1	1	1	1	1	1	1	1	1	1	1	1	1	1	1	1	1	1	1	1	1	1	1	1	1	1	1	1	1	1	1	1	1
OG0001958	1	1	1	1	1	1	1	1	1	1	1	1	1	1	1	1	1	1	1	1	1	1	1	1	1	1	1	1	1	1	1	1	1	1	1	1	1	1	1
OG0001959	1	1	1	1	1	1	1	1	1	1	1	1	1	1	1	1	1	1	1	1	1	1	1	1	1	1	1	1	1	1	1	1	1	1	1	1	1	1	1
OG0001960	1	1	1	1	1	1	1	1	1	1	1	1	1	1	1	1	1	1	1	1	1	1	1	1	1	1	1	1	1	1	1	1	1	1	1	1	1	1	1
OG0001961	1	1	1	1	1	1	1	1	1	1	1	1	1	1	1	1	1	1	1	1	1	1	1	1	1	1	1	1	1	1	1	1	1	1	1	1	1	1	1
OG0001962	1	1	1	1	1	1	1	1	1	1	1	1	1	1	1	1	1	1	1	1	1	1	1	1	1	1	1	1	1	1	1	1	1	1	1	1	1	1	1
OG0001963	1	1	1	1	1	1	1	1	1	1	1	1	1	1	1	1	1	1	1	1	1	1	1	1	1	1	1	1	1	1	1	1	1	1	1	1	1	1	1
OG0001964	1	1	1	1	1	1	1	1	1	1	1	1	1	1	1	1	1	1	1	1	1	1	1	1	1	1	1	1	1	1	1	1	1	1	1	1	1	1	1
OG0001965	1	1	1	1	1	1	1	1	1	1	1	1	1	1	1	1	1	1	1	1	1	1	1	1	1	1	1	1	1	1	1	1	1	1	1	1	1	1	1
OG0001966	1	1	1	1	1	1	1	1	1	1	1	1	1	1	1	1	1	1	1	1	1	1	1	1	1	1	1	1	1	1	1	1	1	1	1	1	1	1	1
OG0001967	1	1	1	1	1	1	1	1	1	1	1	1	1	1	1	1	1	1	1	1	1	1	1	1	1	1	1	1	1	1	1	1	1	1	1	1	1	1	1
OG0001968	1	1	1	1	1	1	1	1	1	1	1	1	1	1	1	1	1	1	1	1	1	1	1	1	1	1	1	1	1	1	1	1	1	1	1	1	1	1	1
OG0001969	1	1	1	1	1	1	1	1	1	1	1	1	1	1	1	1	1	1	1	1	1	1	1	1	1	1	1	1	1	1	1	1	1	1	1	1	1	1	1
OG0001970	1	1	1	1	1	1	1	1	1	1	1	1	1	1	1	1	1	1	1	1	1	1	1	1	1	1	1	1	1	1	1	1	1	1	1	1	1	1	1
OG0001971	1	1	1	1	1	1	1	1	1	1	1	1	1	1	1	1	1	1	1	1	1	1	1	1	1	1	1	1	1	1	1	1	1	1	1	1	1	1	1
OG0001972	1	1	1	1	1	1	1	1	1	1	1	1	1	1	1	1	1	1	1	1	1	1	1	1	1	1	1	1	1	1	1	1	1	1	1	1	1	1	1
OG0001973	1	1	1	1	1	1	1	1	1	1	1	1	1	1	1	1	1	1	1	1	1	1	1	1	1	1	1	1	1	1	1	1	1	1	1	1	1	1	1
OG0001974	1	1	1	1	1	1	1	1	1	1	1	1	1	1	1	1	1	1	1	1	1	1	1	1	1	1	1	1	1	1	1	1	1	1	1	1	1	1	1
OG0001975	1	1	1	1	1	1	1	1	1	1	1	1	1	1	1	1	1	1	1	1	1	1	1	1	1	1	1	1	1	1	1	1	1	1	1	1	1	1	1
OG0001976	1	1	1	1	1	1	1	1	1	1	1	1	1	1	1	1	1	1	1	1	1	1	1	1	1	1	1	1	1	1	1	1	1	1	1	1	1	1	1
OG0001977	1	1	1	1	1	1	1	1	1	1	1	1	1	1	1	1	1	1	1	1	1	1	1	1	1	1	1	1	1	1	1	1	1	1	1	1	1	1	1
OG0001978	1	1	1	1	1	1	1	1	1	1	1	1	1	1	1	1	1	1	1	1	1	1	1	1	1	1	1	1	1	1	1	1	1	1	1	1	1	1	1
OG0001979	1	1	1	1	1	1	1	1	1	1	1	1	1	1	1	1	1	1	1	1	1	1	1	1	1	1	1	1	1	1	1	1	1	1	1	1	1	1	1
OG0001980	1	1	1	1	1	1	1	1	1	1	1	1	1	1	1	1	1	1	1	1	1	1	1	1	1	1	1	1	1	1	1	1	1	1	1	1	1	1	1
OG0001981	1	1	1	1	1	1	1	1	1	1	1	1	1	1	1	1	1	1	1	1	1	1	1	1	1	1	1	1	1	1	1	1	1	1	1	1	1	1	1
OG0001982	1	1	1	1	1	1	1	1	1	1	1	1	1	1	1	1	1	1	1	1	1	1	1	1	1	1	1	1	1	1	1	1	1	1	1	1	1	1	1
OG0001983	1	1	1	1	1	1	1	1	1	1	1	1	1	1	1	1	1	1	1	1	1	1	1	1	1	1	1	1	1	1	1	1	1	1	1	1	1	1	1
OG0001984	1	1	1	1	1	1	1	1	1	1	1	1	1	1	1	1	1	1	1	1	1	1	1	1	1	1	1	1	1	1	1	1	1	1	1	1	1	1	1
OG0001985	1	1	1	1	1	1	1	1	1	1	1	1	1	1	1	1	1	1	1	1	1	1	1	1	1	1	1	1	1	1	1	1	1	1	1	1	1	1	1
OG0001986	1	1	1	1	1	1	1	1	1	1	1	1	1	1	1	1	1	1	1	1	1	1	1	1	1	1	1	1	1	1	1	1	1	1	1	1	1	1	1
OG0001987	1	1	1	1	1	1	1	1	1	1	1	1	1	1	1	1	1	1	1	1	1	1	1	1	1	1	1	1	1	1	1	1	1	1	1	1	1	1	1
OG0001988	1	1	1	1	1	1	1	1	1	1	1	1	1	1	1	1	1	1	1	1	1	1	1	1	1	1	1	1	1	1	1	1	1	1	1	1	1	1	1
OG0001989	1	1	1	1	1	1	1	1	1	1	1	1	1	1	1	1	1	1	1	1	1	1	1	1	1	1	1	1	1	1	1	1	1	1	1	1	1	1	1
OG0001990	1	1	1	1	1	1	1	1	1	1	1	1	1	1	1	1	1	1	1	1	1	1	1	1	1	1	1	1	1	1	1	1	1	1	1	1	1	1	1
OG0001991	1	1	1	1	1	1	1	1	1	1	1	1	1	1	1	1	1	1	1	1	1	1	1	1	1	1	1	1	1	1	1	1	1	1	1	1	1	1	1
OG0001992	1	1	1	1	1	1	1	1	1	1	1	1	1	1	1	1	1	1	1	1	1	1	1	1	1	1	1	1	1	1	1	1	1	1	1	1	1	1	1
OG0001993	1	1	1	1	1	1	1	1	1	1	1	1	1	1	1	1	1	1	1	1	1	1	1	1	1	1	1	1	1	1	1	1	1	1	1	1	1	1	1
OG0001994	1	1	1	1	1	1	1	1	1	1	1	1	1	1	1	1	1	1	1	1	1	1	1	1	1	1	1	1	1	1	1	1	1	1	1	1	1	1	1
OG0001995	1	1	1	1	1	1	1	1	1	1	1	1	1	1	1	1	1	1	1	1	1	1	1	1	1	1	1	1	1	1	1	1	1	1	1	1	1	1	1
OG0001996	1	1	1	1	1	1	1	1	1	1	1	1	1	1	1	1	1	1	1	1	1	1	1	1	1	1	1	1	1	1	1	1	1	1	1	1	1	1	1
OG0001997	1	1	1	1	1	1	1	1	1	1	1	1	1	1	1	1	1	1	1	1	1	1	1	1	1	1	1	1	1	1	1	1	1	1	1	1	1	1	1
[truncated: 4,072 more rows]

## Sheet: gene gain and loss
Table S7. List of the number of gene gain and loss in 20 A.veronii and their ancestors on the tree nodes.
Node	No. of gene families	No. of gains	No. of losses
WP2-S18-CRE-03	3779		373
WP3-W19-ESBL-03	4038	205	117
WP9-W18-ESBL-04	3966	121	105
WP8-S18-ESBL-11	3931	132	165
1708-29120	3823	72	165
17ISAe	3956	134	166
C4	4163	245	114
ZfB1	3980	144	196
AVNIH1	4127	337	67
WP8-W19-CRE-03	3970	206	93
FDAARGOS_632	3934	186	91
MS-18-37	3963	152	58
X11	3590	96	375
HX3	3901	232	250
TH0426	4085	266	110
Hm21	3954	129	58
X12	3975	188	96
B565	3900	112	110
SW3814	4100	288	86
JC529	3991	174	160
n1	3950	103	117
n2	3964	174	110
n3	4032	103	59
n4	3988	71	50
n5	3857	90	72
n6	3839	18	49
n7	3869	35	36
n8	3870	48	117
n9	3919	5	39
n10	3883	13	83
n11	3953	61	47
n12	3939	4	36
n13	3898	49	128
n14	3977	55	49
n15	3971	45	41
n16	3967	116	65
n17	3916	97	81
n18	3900		252
n19	4152

## Sheet: orthogroups
Table S8.The homologous proteins of AveC4I, AveC4II, and AveC4III in the 233 Aeromonas veronii strains .
Type I restriction modification system	Orthogroup	0.14	126-14	161	17.1.12	1708-29120	17ISAe	183026	22	28	312M	32286	551_SP	553_SP	71474	71506	A134	A136	A20-10	A20-12	A20-14	A20-17	A20-5	A20-8	A20	A21-10	A21-11	A21-13	A21-14	A21-15	A21-16	A21-19	A21-4	A21-5	A21-6	A21-8	A21	A26	A27	A29V	A29	A31	A34	A5	A7	A86	A8	A9	ADV102
AveC4I	hsdS1
	hsdM1
AveC4II	hsdR2		126-14_cds-locus_tag=C2U29_RS13925	161_cds-locus_tag=B1J97_RS17815	17.1.12_cds-locus_tag=NG896_RS15535 17.1.12_cds-locus_tag=NG896_RS20160	1708-29120_cds-locus_tag=HUI97_RS20540	17ISAe_cds-locus_tag=C7U63_RS15555	183026_cds-locus_tag=J6598_RS21045				32286_cds-locus_tag=JC622_RS23435				71506_cds-locus_tag=LEO77_RS21110		A136_cds-locus_tag=F3H81_RS17025			A20-14_cds-locus_tag=K3H46_RS16195	A20-17_cds-locus_tag=K3H27_RS04970			A20_cds-locus_tag=K3H48_RS11830			A21-13_cds-locus_tag=K3H40_RS02755											A27_cds-locus_tag=K3H50_RS19110	A29V_cds-locus_tag=K3G24_RS20745		A31_cds-locus_tag=F3H85_RS16830	A34_cds-locus_tag=F3H84_RS14780	A5_cds-locus_tag=F3H86_RS19270		A86_cds-locus_tag=F3H82_RS17515
	hsdM2		126-14_cds-locus_tag=C2U29_RS13920	161_cds-locus_tag=B1J97_RS17810	17.1.12_cds-locus_tag=NG896_RS20165	1708-29120_cds-locus_tag=HUI97_RS20545	17ISAe_cds-locus_tag=C7U63_RS15550	183026_cds-locus_tag=J6598_RS21050				32286_cds-locus_tag=JC622_RS23440				71506_cds-locus_tag=LEO77_RS21115		A136_cds-locus_tag=F3H81_RS17030			A20-14_cds-locus_tag=K3H46_RS16200	A20-17_cds-locus_tag=K3H27_RS04975			A20_cds-locus_tag=K3H48_RS11835			A21-13_cds-locus_tag=K3H40_RS02760											A27_cds-locus_tag=K3H50_RS19105	A29V_cds-locus_tag=K3G24_RS20750		A31_cds-locus_tag=F3H85_RS16835	A34_cds-locus_tag=F3H84_RS14785	A5_cds-locus_tag=F3H86_RS19275		A86_cds-locus_tag=F3H82_RS17520
	hsdS2		126-14_cds-locus_tag=C2U29_RS13915	161_cds-locus_tag=B1J97_RS17805	17.1.12_cds-locus_tag=NG896_RS20170	1708-29120_cds-locus_tag=HUI97_RS20550	17ISAe_cds-locus_tag=C7U63_RS15545	183026_cds-locus_tag=J6598_RS21055				32286_cds-locus_tag=JC622_RS23445				71506_cds-locus_tag=LEO77_RS21120		A136_cds-locus_tag=F3H81_RS17035			A20-14_cds-locus_tag=K3H46_RS16205 A20-14_cds-locus_tag=K3H46_RS16225	A20-17_cds-locus_tag=K3H27_RS04980			A20_cds-locus_tag=K3H48_RS11840			A21-13_cds-locus_tag=K3H40_RS02765											A27_cds-locus_tag=K3H50_RS19100	A29V_cds-locus_tag=K3G24_RS20755		A31_cds-locus_tag=F3H85_RS16840	A34_cds-locus_tag=F3H84_RS14790	A5_cds-locus_tag=F3H86_RS19280		A86_cds-locus_tag=F3H82_RS17525
AveC4III	hsdM3	0.14_cds-locus_tag=NS965_RS21940							22_cds-locus_tag=JHD43_RS23040 22_cds-locus_tag=JHD43_RS23190 22_cds-locus_tag=JHD43_RS23700	28_cds-locus_tag=JHD42_RS03745		32286_cds-locus_tag=JC622_RS04545 32286_cds-locus_tag=JC622_RS17050	551_SP_cds-locus_tag=J4G56_RS17935			71506_cds-locus_tag=LEO77_RS08615																			A21-6_cds-locus_tag=K3H47_RS05680						A29_cds-locus_tag=CEV06_RS08900
	hsdR3								22_cds-locus_tag=JHD43_RS22230	28_cds-locus_tag=JHD42_RS03765		32286_cds-locus_tag=JC622_RS04595 32286_cds-locus_tag=JC622_RS17025	551_SP_cds-locus_tag=J4G56_RS17915
	hsdS3
[truncated: 185 more columns]
